# Supplementary material for: Movement Complexity and Neuromechanical Factors Affect the Entropic Half-Life of Myoelectric Signals
Source: Front Physiol. 2017 Sep 19;8:679. doi: 10.3389/fphys.2017.00679 (PMC5610701; doi:10.3389/fphys.2017.00679)
Supplement: Supplementary file 2 [file DataSheet1.ZIP › All_R01SimulationResults_USE_06012017.txt]

6	A	150	0_3	A	0.008856907858019241	0.014173126202009289	EntHL	29.25499309910939	Entropies	2.089365	0.077133	0.082078
6	A	150	0_3	C	0.01141520116965692	0.018447961831204264	EntHL	26.841080835579785	Entropies	2.058279	0.074346	0.078033
6	A	150	0_3	E	0.01203768425198326	0.019326016947974527	EntHL	28.72102929811454	Entropies	2.054232	0.073488	0.077087
6	A	150	0_3	G	0.011242364179975544	0.018060901876843612	EntHL	30.626685580182723	Entropies	2.074437	0.075711	0.079463
6	A	150	0_3	I	0.00841434483406664	0.01275486503039805	EntHL	27.033358263746123	Entropies	2.110177	0.077599	0.082821
6	A	150	0_5	A	0.01419530070019629	0.015073851949537287	EntHL	10.590098510768199	Entropies	2.20102	0.130245	0.147765
6	A	150	0_5	C	0.01951022203103549	0.021823214476679578	EntHL	10.871763591210167	Entropies	2.16194	0.123453	0.137137
6	A	150	0_5	E	0.020472300185466526	0.02132434923170112	EntHL	9.743163713051326	Entropies	2.194792	0.129349	0.14699
6	A	150	0_5	G	0.01783733621518943	0.02038018931084356	EntHL	10.456828853632132	Entropies	2.149072	0.123206	0.136187
6	A	150	0_5	I	0.013770812671567885	0.014272749613736656	EntHL	9.512616750416349	Entropies	2.153004	0.1228	0.136414
6	A	150	0_7	A	0.024736595459010184	0.019107534590031693	EntHL	6.190133280991068	Entropies	2.219757	0.184085	0.219654
6	A	150	0_7	C	0.026750142749098375	0.019942565450568325	EntHL	6.254606617449078	Entropies	2.187763	0.177345	0.209573
6	A	150	0_7	E	0.02884178438908233	0.021324960415576123	EntHL	6.154602373736762	Entropies	2.186192	0.175639	0.207388
6	A	150	0_7	G	0.02448411741609899	0.018808679444347175	EntHL	6.2690249747859355	Entropies	2.157012	0.170275	0.19888
6	A	150	0_7	I	0.020291908145427563	0.01403360470785662	EntHL	6.32120682007728	Entropies	2.169062	0.170418	0.200657
6	A	150	0_9	A	0.027883820192401893	0.015199717403949792	EntHL	5.609188048358595	Entropies	2.121465	0.190652	0.224124
6	A	150	0_9	C	0.038036983150720814	0.02293118010304454	EntHL	6.028371389247502	Entropies	2.080358	0.177868	0.204408
6	A	150	0_9	E	0.03773541632370526	0.019357175346286375	EntHL	5.325985748509416	Entropies	2.136576	0.196853	0.233485
6	A	150	0_9	G	0.03461193476794114	0.019059417917572756	EntHL	5.442519578351506	Entropies	2.14471	0.195366	0.231949
6	A	150	0_9	I	0.027597030751275974	0.014661312965530734	EntHL	6.067363295908138	Entropies	2.098671	0.175364	0.202023
6	A	150	1_0	A	0.03064855734968182	0.01665056411743997	EntHL	5.8277377479853625	Entropies	2.096899	0.186238	0.214226
6	A	150	1_0	C	0.036479871971597605	0.01747184285498724	EntHL	5.387657756873282	Entropies	2.157137	0.201721	0.239091
6	A	150	1_0	E	0.04174125750062313	0.019604794969091392	EntHL	5.593710681637286	Entropies	2.141339	0.194959	0.229175
6	A	150	1_0	G	0.03461973154472219	0.016495880367137363	EntHL	5.5590425727241595	Entropies	2.12423	0.191786	0.225065
6	A	150	1_0	I	0.02798460955385945	0.012460752795586706	EntHL	5.480245321788179	Entropies	2.15462	0.194112	0.23166
6	A	300	0_3	A	0.010702316217176253	0.018736124182219892	EntHL	24.854212089651906	Entropies	2.013035	0.063022	0.066553
6	A	300	0_3	C	0.012768836798600797	0.022252062153489863	EntHL	24.060242487788305	Entropies	2.045663	0.063237	0.067047
6	A	300	0_3	E	0.014951011805205756	0.026202801261092517	EntHL	23.577621959724873	Entropies	2.030539	0.062361	0.066276
6	A	300	0_3	G	0.013731377728786113	0.02380256915729664	EntHL	24.96893392019248	Entropies	2.024078	0.063723	0.067422
6	A	300	0_3	I	0.008954721841865111	0.015584317362679892	EntHL	23.593914430552893	Entropies	2.073332	0.061779	0.06558
6	A	300	0_5	A	0.01941210639074028	0.022351520130940772	EntHL	20.825718799229616	Entropies	2.153334	0.079207	0.085864
6	A	300	0_5	C	0.023443076427101577	0.026894222400202707	EntHL	18.176070561042106	Entropies	2.152565	0.079811	0.08661
6	A	300	0_5	E	0.02472713884652836	0.028595405129016177	EntHL	19.42227057242463	Entropies	2.170976	0.080783	0.08782
6	A	300	0_5	G	0.0230713155499011	0.02714864997042703	EntHL	21.51295159299468	Entropies	2.146168	0.07973	0.086292
6	A	300	0_5	I	0.01680995618981284	0.018958969562392094	EntHL	17.963873990725034	Entropies	2.184982	0.079422	0.085975
6	A	300	0_7	A	0.02675756209681425	0.021820740839614397	EntHL	9.44278279368953	Entropies	2.21499	0.118254	0.133979
6	A	300	0_7	C	0.03796483590582866	0.0332127579237081	EntHL	10.101828705497402	Entropies	2.200898	0.111708	0.124751
6	A	300	0_7	E	0.035702319958997995	0.029921322910814098	EntHL	9.364832198987417	Entropies	2.205956	0.117812	0.132974
6	A	300	0_7	G	0.030345436213021455	0.025459802306487842	EntHL	9.647171519007822	Entropies	2.193973	0.117	0.131181
6	A	300	0_7	I	0.022250548451387218	0.017102838282777044	EntHL	9.160095468487105	Entropies	2.206891	0.118748	0.133902
6	A	300	0_9	A	0.03371403121100097	0.01922258657208738	EntHL	6.751495771633635	Entropies	2.195171	0.158925	0.18662
6	A	300	0_9	C	0.04508947872766927	0.026469214132515656	EntHL	7.084349849544337	Entropies	2.168731	0.149653	0.172656
6	A	300	0_9	E	0.04623266658784561	0.025777726834952757	EntHL	6.684978271642701	Entropies	2.198179	0.160139	0.188362
6	A	300	0_9	G	0.040890642073164986	0.023126552319161074	EntHL	6.6054133523508805	Entropies	2.199929	0.161615	0.190416
6	A	300	0_9	I	0.03212025222585056	0.017314970585262088	EntHL	7.02748617659026	Entropies	2.190675	0.150535	0.174972
6	A	300	1_0	A	0.0388648756568699	0.019328471158825484	EntHL	6.357699545296681	Entropies	2.174345	0.170389	0.201327
6	A	300	1_0	C	0.04813016487126964	0.025518458708748575	EntHL	7.081088136967627	Entropies	2.128465	0.15413	0.176063
6	A	300	1_0	E	0.05180146964237572	0.024071046842176095	EntHL	6.284923560401894	Entropies	2.181039	0.175411	0.206096
6	A	300	1_0	G	0.04406966663297145	0.02155480583679264	EntHL	6.387045353050881	Entropies	2.110803	0.166762	0.19536
6	A	300	1_0	I	0.0330949928691962	0.015142848816603624	EntHL	6.806126238042503	Entropies	2.143749	0.159575	0.185396
6	A	450	0_3	A	0.011343870030597357	0.019667949736192042	EntHL	22.315159738824107	Entropies	2.085766	0.078717	0.083621
6	A	450	0_3	C	0.014198787649701939	0.025271239437242222	EntHL	20.081678041935888	Entropies	2.084189	0.074973	0.079711
6	A	450	0_3	E	0.015011456966267678	0.026593525541537315	EntHL	21.757049509361796	Entropies	2.073604	0.076723	0.08112
6	A	450	0_3	G	0.014796428398464108	0.026005875255404876	EntHL	21.63714721789437	Entropies	2.090894	0.081668	0.087381
6	A	450	0_3	I	0.009500002999225989	0.01675813023759861	EntHL	20.917029071128443	Entropies	2.106033	0.073522	0.077975
6	A	450	0_5	A	0.02603024027736982	0.03049234341999302	EntHL	17.94733626841131	Entropies	2.064283	0.070276	0.075472
6	A	450	0_5	C	0.027100829451823388	0.03223535322714343	EntHL	18.092559102624936	Entropies	2.097413	0.070643	0.075913
6	A	450	0_5	E	0.02880512895779529	0.033468190969522645	EntHL	17.53476702431239	Entropies	2.104906	0.07261	0.078061
6	A	450	0_5	G	0.025721937237404412	0.030433377717784583	EntHL	17.522658618941136	Entropies	2.104377	0.074427	0.079701
6	A	450	0_5	I	0.017491235263929563	0.01969778115934837	EntHL	17.897814394175423	Entropies	2.07791	0.068896	0.073941
6	A	450	0_7	A	0.028719771028718616	0.02453360958123327	EntHL	11.492115972088067	Entropies	2.204548	0.101281	0.112301
6	A	450	0_7	C	0.03604391760701734	0.030614642186084274	EntHL	11.073884766966952	Entropies	2.18666	0.1001	0.110977
6	A	450	0_7	E	0.0406555752616705	0.03505625865497994	EntHL	11.394624029020886	Entropies	2.190239	0.104947	0.116549
6	A	450	0_7	G	0.03482507160686206	0.0302394570225583	EntHL	11.8385905420754	Entropies	2.186105	0.098326	0.107995
6	A	450	0_7	I	0.026464055793762105	0.02252936633763072	EntHL	11.598451211957832	Entropies	2.183103	0.097276	0.106806
6	A	450	0_9	A	0.03812771329806738	0.022401144572740683	EntHL	7.445605127759544	Entropies	2.172221	0.141364	0.163268
6	A	450	0_9	C	0.04730070305629319	0.028067543322915067	EntHL	7.901326351575763	Entropies	2.189396	0.135509	0.155801
6	A	450	0_9	E	0.051033258480680334	0.029652761672739992	EntHL	7.425060556953414	Entropies	2.174735	0.141661	0.16366
6	A	450	0_9	G	0.04152905970942994	0.024052669999806105	EntHL	7.379042301322133	Entropies	2.183361	0.14402	0.167179
6	A	450	0_9	I	0.031456822486962945	0.01725290377545008	EntHL	7.519691088684668	Entropies	2.172193	0.140573	0.162086
6	A	450	1_0	A	0.03897353169780697	0.01834211347436262	EntHL	6.289266531628566	Entropies	2.164395	0.172088	0.202524
6	A	450	1_0	C	0.05036999910658074	0.02307385469639053	EntHL	6.381165375129153	Entropies	2.15981	0.168973	0.197565
6	A	450	1_0	E	0.05766985457958856	0.025865166666645605	EntHL	6.029759632878417	Entropies	2.136887	0.17892	0.209453
6	A	450	1_0	G	0.04481431053289897	0.02085736796067012	EntHL	6.708107288019217	Entropies	2.148358	0.162625	0.188617
6	A	450	1_0	I	0.033994234808290794	0.01528291165043134	EntHL	6.817105263086149	Entropies	2.154166	0.157948	0.183628
6	A	600	0_3	A	0.014159767947180326	0.025334427026687752	EntHL	33.75203789695208	Entropies	2.077086	0.076038	0.0794
6	A	600	0_3	C	0.015134217012218435	0.026711191424835717	EntHL	33.69767985859958	Entropies	2.079297	0.073176	0.076819
6	A	600	0_3	E	0.01778976898241098	0.031073980965805492	EntHL	29.66197059283495	Entropies	2.066703	0.071837	0.075965
6	A	600	0_3	G	0.017035183043952927	0.03060948099092659	EntHL	30.981325884990703	Entropies	2.061594	0.07342	0.076611
6	A	600	0_3	I	0.010506249765861467	0.018554936582365275	EntHL	29.356210962053375	Entropies	2.069467	0.070505	0.074119
6	A	600	0_5	A	0.019360719426110787	0.023424320674452007	EntHL	13.734093509836255	Entropies	2.155652	0.088066	0.095561
6	A	600	0_5	C	0.025253938541039793	0.030591112172550516	EntHL	13.94761657646719	Entropies	2.157137	0.088254	0.096552
6	A	600	0_5	E	0.025708889752210008	0.03087781912832236	EntHL	13.45550493938926	Entropies	2.159185	0.089926	0.098543
6	A	600	0_5	G	0.023448279948187316	0.028366830668978993	EntHL	13.73093148199398	Entropies	2.170919	0.088715	0.096568
6	A	600	0_5	I	0.017194864394241446	0.020019943920127892	EntHL	14.611674870280256	Entropies	2.165372	0.082152	0.089315
6	A	600	0_7	A	0.028570589112001096	0.02379292148683205	EntHL	13.580007193697679	Entropies	2.181683	0.095974	0.105971
6	A	600	0_7	C	0.0380661239610476	0.03185026266330257	EntHL	13.350575895688156	Entropies	2.189195	0.096916	0.106987
6	A	600	0_7	E	0.03885621568523982	0.031867950393521347	EntHL	12.93599979458673	Entropies	2.194094	0.095938	0.105888
6	A	600	0_7	G	0.037969523797002545	0.0323022647229183	EntHL	13.982988484725796	Entropies	2.162057	0.09224	0.101244
6	A	600	0_7	I	0.024723242836221595	0.019737945281146148	EntHL	12.402236251248839	Entropies	2.193009	0.098784	0.109036
6	A	600	0_9	A	0.03578824896828115	0.019965511470398507	EntHL	7.87952431454763	Entropies	2.142949	0.133717	0.152404
6	A	600	0_9	C	0.04492770995716845	0.025966632037107862	EntHL	7.787534792958491	Entropies	2.151813	0.133723	0.153464
6	A	600	0_9	E	0.04888195418992617	0.029155036059082696	EntHL	8.188417919041456	Entropies	2.158624	0.130682	0.147668
6	A	600	0_9	G	0.04392406883919614	0.025596286307717434	EntHL	8.158306174526215	Entropies	2.125612	0.126042	0.142261
6	A	600	0_9	I	0.031940373722994284	0.017363289878457106	EntHL	7.421641977420247	Entropies	2.182418	0.142526	0.165015
6	A	600	1_0	A	0.041096972030101424	0.018745736164862588	EntHL	6.466957398323556	Entropies	2.131791	0.167704	0.192451
6	A	600	1_0	C	0.05660276839092984	0.02537993901978633	EntHL	6.244533502829158	Entropies	2.147536	0.176378	0.204068
6	A	600	1_0	E	0.05731118012580554	0.025667447189850503	EntHL	6.489332095367304	Entropies	2.15707	0.168143	0.197016
6	A	600	1_0	G	0.04844742223886156	0.022557069737570566	EntHL	6.5207867851615875	Entropies	2.13696	0.16669	0.19396
6	A	600	1_0	I	0.03639788436266217	0.016144719427015106	EntHL	6.712742685197449	Entropies	2.136808	0.159795	0.18502
6	A	750	0_3	A	0.011768509430758538	0.02081611072829081	EntHL	34.50642762034547	Entropies	1.892525	0.064157	0.065462
6	A	750	0_3	C	0.013338743197789792	0.02410767865363198	EntHL	36.16596019769518	Entropies	1.83565	0.058432	0.060796
6	A	750	0_3	E	0.013430837993446501	0.02393476764991658	EntHL	36.50059970725832	Entropies	1.881121	0.060626	0.062467
6	A	750	0_3	G	0.013046963811747442	0.0234526580295521	EntHL	35.92526662493565	Entropies	1.919086	0.064852	0.068425
6	A	750	0_3	I	0.009635750266217756	0.01715020082702628	EntHL	34.74561474986842	Entropies	1.871674	0.060461	0.062323
6	A	750	0_5	A	0.02180194315436323	0.025982030253934994	EntHL	12.638630002373613	Entropies	2.086313	0.103454	0.111665
6	A	750	0_5	C	0.02664012278750524	0.030833918965917275	EntHL	12.139477653717009	Entropies	2.139703	0.106811	0.116055
6	A	750	0_5	E	0.027266596213396516	0.03093881410203355	EntHL	11.352721916671387	Entropies	2.150196	0.115918	0.129277
6	A	750	0_5	G	0.02414756658981632	0.0275009731267552	EntHL	11.186648701977363	Entropies	2.158188	0.116116	0.129126
6	A	750	0_5	I	0.01833624751081512	0.020845513614683772	EntHL	12.413664395020424	Entropies	2.113616	0.107943	0.118088
6	A	750	0_7	A	0.033335464368261465	0.027495707557574467	EntHL	13.743583963039745	Entropies	2.1203	0.089398	0.097627
6	A	750	0_7	C	0.04357244664294098	0.036843352393735165	EntHL	14.018450098052433	Entropies	2.118984	0.085275	0.09287
6	A	750	0_7	E	0.037428901818169526	0.03154315355386307	EntHL	12.609561959997794	Entropies	2.149301	0.09318	0.102292
6	A	750	0_7	G	0.03883359572584035	0.03212058598692283	EntHL	12.664848528600416	Entropies	2.154367	0.095475	0.104369
6	A	750	0_7	I	0.026078549551525398	0.02057567283117054	EntHL	13.16133671192084	Entropies	2.147492	0.091534	0.100209
6	A	750	0_9	A	0.040954991723279946	0.024624815330218756	EntHL	8.156427871363999	Entropies	2.146747	0.130225	0.148035
6	A	750	0_9	C	0.05522548113643937	0.030839302505416444	EntHL	8.009400305368038	Entropies	2.145158	0.13023	0.148462
6	A	750	0_9	E	0.05565388370322477	0.03120541938952689	EntHL	7.425060556953414	Entropies	2.156627	0.142855	0.16547
6	A	750	0_9	G	0.05313631777722299	0.03191369868531934	EntHL	7.959760490597703	Entropies	2.128705	0.13363	0.15077
6	A	750	0_9	I	0.03325285237070114	0.018104004925377067	EntHL	8.192189693265034	Entropies	2.138722	0.127953	0.146035
6	A	750	1_0	A	0.041705257846021616	0.01961170287179586	EntHL	6.475898004675026	Entropies	2.13423	0.169124	0.196319
6	A	750	1_0	C	0.056007834477599036	0.025602914042146818	EntHL	6.51028498437435	Entropies	2.161437	0.166966	0.195369
6	A	750	1_0	E	0.05640804557582316	0.025805882160869282	EntHL	6.441692655177095	Entropies	2.145339	0.1667	0.195664
6	A	750	1_0	G	0.05055360604959467	0.02418296828938386	EntHL	6.872266615870442	Entropies	2.148051	0.160877	0.186046
6	A	750	1_0	I	0.03712163350504199	0.01633214449915374	EntHL	7.0420645233410735	Entropies	2.179078	0.156639	0.18119
6	A	900	0_3	A	0.01121335808442908	0.020327048404149548	EntHL	49.07948534518544	Entropies	1.678424	0.050467	0.051054
6	A	900	0_3	C	0.01724871093114173	0.03233391560167828	EntHL	49.77370849812664	Entropies	1.659333	0.047106	0.046959
6	A	900	0_3	E	0.014784493994725346	0.027014820466528304	EntHL	44.18755787907927	Entropies	1.710403	0.053837	0.05507
6	A	900	0_3	G	0.013910215894435668	0.025765952093709764	EntHL	42.86472087043976	Entropies	1.762865	0.055675	0.056097
6	A	900	0_3	I	0.009317433171636929	0.016930263017889368	EntHL	49.52220800908403	Entropies	1.750394	0.051738	0.052633
6	A	900	0_5	A	0.020060736964112404	0.023518228683133195	EntHL	13.658405430790944	Entropies	2.07335	0.11241	0.120532
6	A	900	0_5	C	0.025903166356375667	0.03136728647613281	EntHL	12.702815783949474	Entropies	2.106043	0.118242	0.128333
6	A	900	0_5	E	0.027749309988979964	0.03305367900582928	EntHL	14.246231588218834	Entropies	2.032732	0.099473	0.106359
6	A	900	0_5	G	0.0217483628907987	0.02551520325868756	EntHL	13.243415352010581	Entropies	2.108969	0.111852	0.121427
6	A	900	0_5	I	0.017438868070380267	0.020441926881475683	EntHL	14.86962444876108	Entropies	2.098165	0.104959	0.11349
6	A	900	0_7	A	0.028097821545404477	0.02314398324603654	EntHL	10.932009489329314	Entropies	2.107114	0.108207	0.120439
6	A	900	0_7	C	0.04286784651282064	0.03660688966619032	EntHL	11.906935471126575	Entropies	2.065549	0.094925	0.104103
6	A	900	0_7	E	0.037802477264359584	0.03151591189735753	EntHL	11.545161169270216	Entropies	2.069601	0.101227	0.111737
6	A	900	0_7	G	0.03474701514728165	0.028497702636931424	EntHL	11.284959375332296	Entropies	2.119316	0.10116	0.111677
6	A	900	0_7	I	0.02482683625865576	0.020601360875420967	EntHL	11.303163247441734	Entropies	2.095788	0.099501	0.109963
6	A	900	0_9	A	0.037743419402338524	0.02103874403453509	EntHL	7.8559733226440684	Entropies	2.156936	0.136789	0.156204
6	A	900	0_9	C	0.05087196014700078	0.029735010632130934	EntHL	8.30041869719408	Entropies	2.139812	0.126383	0.143774
6	A	900	0_9	E	0.05375654372868523	0.030558205766071347	EntHL	8.109610578574229	Entropies	2.158221	0.130385	0.147712
6	A	900	0_9	G	0.04612029141019509	0.026380786070189496	EntHL	8.190303589032467	Entropies	2.132792	0.129041	0.146877
6	A	900	0_9	I	0.033023777372513975	0.017577519166723263	EntHL	7.917717458217613	Entropies	2.146989	0.133066	0.1526
6	A	900	1_0	A	0.03930105563209337	0.01814042154338254	EntHL	6.584154299460009	Entropies	2.136022	0.166118	0.192369
6	A	900	1_0	C	0.05641127109212567	0.025858678595289685	EntHL	6.768617929224777	Entropies	2.160508	0.163323	0.188834
6	A	900	1_0	E	0.0569491780562349	0.026781353819914526	EntHL	6.558431698093307	Entropies	2.130478	0.164402	0.190036
6	A	900	1_0	G	0.05079528644762149	0.024162931583354395	EntHL	6.856460841259509	Entropies	2.134696	0.155924	0.181144
6	A	900	1_0	I	0.038964476841180325	0.018187471780256745	EntHL	6.7483873087347614	Entropies	2.124917	0.161123	0.1885
6	B	150	0_3	A	0.009036880750702176	0.014596937724761505	EntHL	29.67563358087592	Entropies	2.057662	0.074345	0.078629
6	B	150	0_3	C	0.011860102017878182	0.019697824408566218	EntHL	29.450996900099764	Entropies	2.045786	0.073885	0.076802
6	B	150	0_3	E	0.013304583035603232	0.02156142022801638	EntHL	27.91900908291784	Entropies	2.074488	0.075915	0.080656
6	B	150	0_3	G	0.011283348254526935	0.018310970986721783	EntHL	29.275208713833194	Entropies	2.077756	0.077013	0.081553
6	B	150	0_3	I	0.008862372643564957	0.01413642615837887	EntHL	26.853444456712623	Entropies	2.063901	0.073507	0.07731
6	B	150	0_5	A	0.018892398039364763	0.02180844620958444	EntHL	11.63322157323168	Entropies	2.173653	0.126278	0.140104
6	B	150	0_5	C	0.020556499342503774	0.02278711523917106	EntHL	10.394413751538467	Entropies	2.170732	0.125447	0.139644
6	B	150	0_5	E	0.022089193131606302	0.023793470330707556	EntHL	9.831052152865109	Entropies	2.185352	0.127703	0.144366
6	B	150	0_5	G	0.018751163468748087	0.02082307930898467	EntHL	10.37289543578905	Entropies	2.169247	0.125417	0.140015
6	B	150	0_5	I	0.014998581110870301	0.014941046275893845	EntHL	9.718517029448329	Entropies	2.197055	0.129709	0.146193
6	B	150	0_7	A	0.02174276964799976	0.017654819285473435	EntHL	6.543347723763517	Entropies	2.135136	0.165562	0.188823
6	B	150	0_7	C	0.026391566703072654	0.02097158729581592	EntHL	6.419482215105547	Entropies	2.156317	0.17073	0.198226
6	B	150	0_7	E	0.030149097332508448	0.022278981204430618	EntHL	6.127735345237385	Entropies	2.201218	0.179703	0.213586
6	B	150	0_7	G	0.02560553545012007	0.01982311471024317	EntHL	6.127735345237385	Entropies	2.194435	0.178558	0.210509
6	B	150	0_7	I	0.020129289395490524	0.013805574570487202	EntHL	6.30666844782663	Entropies	2.169589	0.169128	0.198637
6	B	150	0_9	A	0.028941320537401168	0.015671963144106505	EntHL	5.505540984867763	Entropies	2.14075	0.193384	0.228161
6	B	150	0_9	C	0.033871014763961246	0.01883317657298543	EntHL	5.261384002896947	Entropies	2.167207	0.206171	0.245366
6	B	150	0_9	E	0.03766615016580972	0.02040052846375349	EntHL	5.534775374591593	Entropies	2.143753	0.190734	0.225543
6	B	150	0_9	G	0.03624834224934493	0.02142587420740672	EntHL	5.7438091349843665	Entropies	2.115946	0.187796	0.217642
6	B	150	0_9	I	0.02653411945148909	0.01296904859135089	EntHL	5.817012539648506	Entropies	2.169402	0.185292	0.219885
6	B	150	1_0	A	0.03054085131988876	0.01739143434573162	EntHL	5.702955725741585	Entropies	2.086314	0.189627	0.217141
6	B	150	1_0	C	0.04036581078293461	0.02115851548242389	EntHL	5.85059451952187	Entropies	2.102049	0.182299	0.208779
6	B	150	1_0	E	0.04113718645648935	0.020165295365104727	EntHL	5.841172070950059	Entropies	2.098194	0.182223	0.211939
6	B	150	1_0	G	0.03745863176906241	0.018966518397746955	EntHL	5.548811863600962	Entropies	2.104538	0.193004	0.224191
6	B	150	1_0	I	0.030128098969429844	0.01406366082771916	EntHL	6.153185387311704	Entropies	2.142793	0.176661	0.206692
6	B	300	0_3	A	0.011093805522384887	0.019302174736574557	EntHL	24.2884611515378	Entropies	2.025443	0.064044	0.068294
6	B	300	0_3	C	0.014912553072681595	0.026162895466224786	EntHL	24.423055704089467	Entropies	2.013318	0.062724	0.066643
6	B	300	0_3	E	0.014818450015985288	0.025679679773015426	EntHL	23.828680818586523	Entropies	2.017074	0.061757	0.064676
6	B	300	0_3	G	0.013329605228884794	0.02311552147960115	EntHL	22.667310829413463	Entropies	2.058308	0.06559	0.069897
6	B	300	0_3	I	0.010869226752036106	0.018943139963914054	EntHL	23.878112829245502	Entropies	2.009859	0.061707	0.064729
6	B	300	0_5	A	0.017916131858054737	0.020970491786745968	EntHL	18.663796908436098	Entropies	2.158839	0.079999	0.086577
6	B	300	0_5	C	0.02303221755168463	0.02620956509645068	EntHL	17.75824322555855	Entropies	2.176387	0.08359	0.091181
6	B	300	0_5	E	0.025157827243640837	0.02845343266541143	EntHL	17.729643374216977	Entropies	2.177965	0.084604	0.092037
6	B	300	0_5	G	0.019976058227315015	0.02354880038048912	EntHL	19.3241322039029	Entropies	2.136626	0.077496	0.083629
6	B	300	0_5	I	0.01565238036338819	0.017365255155619014	EntHL	18.22636234866504	Entropies	2.188575	0.079218	0.085986
6	B	300	0_7	A	0.026094913560427962	0.0218534478994093	EntHL	9.34544530319748	Entropies	2.203456	0.118122	0.132906
6	B	300	0_7	C	0.03333815675663061	0.02757757375563511	EntHL	9.11171233047168	Entropies	2.191345	0.118512	0.133849
6	B	300	0_7	E	0.04043241422008676	0.03332700276625631	EntHL	9.47109079474654	Entropies	2.208122	0.117058	0.131748
6	B	300	0_7	G	0.03261042308819801	0.02721267047791309	EntHL	9.438435232649853	Entropies	2.197236	0.117251	0.131545
6	B	300	0_7	I	0.024580758680467885	0.019269770252512395	EntHL	9.04690437742324	Entropies	2.195706	0.118688	0.133404
6	B	300	0_9	A	0.03402312803119309	0.018770647235368036	EntHL	6.765501583096259	Entropies	2.207859	0.162777	0.19119
6	B	300	0_9	C	0.049344399554918025	0.02970487060460824	EntHL	7.014552984228549	Entropies	2.172246	0.153063	0.177057
6	B	300	0_9	E	0.04718020290307404	0.0261044443788408	EntHL	6.762386671767769	Entropies	2.181926	0.157802	0.184838
6	B	300	0_9	G	0.040743728346643714	0.02490107288407518	EntHL	7.247696519960252	Entropies	2.15133	0.148783	0.171774
6	B	300	0_9	I	0.029524108263198682	0.016221427151445002	EntHL	7.269423992171626	Entropies	2.185513	0.14862	0.172332
6	B	300	1_0	A	0.03781220440044912	0.01848598790966453	EntHL	6.729766562870254	Entropies	2.139225	0.157951	0.183909
6	B	300	1_0	C	0.046466040610421	0.02331102435270249	EntHL	6.684978271642701	Entropies	2.15277	0.161445	0.187603
6	B	300	1_0	E	0.05186769187704795	0.024683217156637058	EntHL	6.388516193923019	Entropies	2.153423	0.17135	0.199985
6	B	300	1_0	G	0.04089053888706488	0.01936154798455077	EntHL	6.233041235043521	Entropies	2.134797	0.170945	0.199925
6	B	300	1_0	I	0.031615165028741295	0.014786113368131047	EntHL	6.899220098468595	Entropies	2.128319	0.155297	0.179352
6	B	450	0_3	A	0.011563082330708237	0.020243547718690257	EntHL	22.238218856264805	Entropies	2.075117	0.074054	0.078422
6	B	450	0_3	C	0.015195866345237464	0.026780788639234384	EntHL	20.16508235401772	Entropies	2.085093	0.074099	0.079542
6	B	450	0_3	E	0.014980224275894094	0.026472701222621204	EntHL	21.26179859872676	Entropies	2.079415	0.0738	0.078659
6	B	450	0_3	G	0.012577429613835081	0.021927952758363997	EntHL	20.611044454823396	Entropies	2.096877	0.078332	0.08458
6	B	450	0_3	I	0.009311215746964693	0.016338287298586576	EntHL	19.44464416457435	Entropies	2.086162	0.075267	0.080039
6	B	450	0_5	A	0.019103596226028793	0.02258215593239989	EntHL	16.653288277930212	Entropies	2.058376	0.076045	0.081543
6	B	450	0_5	C	0.028008121256983248	0.03259723141960732	EntHL	17.737810057028373	Entropies	2.085983	0.069064	0.074135
6	B	450	0_5	E	0.026978278378982572	0.031206905693404802	EntHL	16.676311546181335	Entropies	2.083074	0.076564	0.082756
6	B	450	0_5	G	0.02721096036495725	0.032316585661653206	EntHL	17.422079854320838	Entropies	2.073121	0.072207	0.077486
6	B	450	0_5	I	0.01616741827903848	0.018530306767417803	EntHL	16.565326493259747	Entropies	2.115835	0.073963	0.079788
6	B	450	0_7	A	0.032968706456263534	0.027849552989003042	EntHL	10.834278621553937	Entropies	2.204042	0.110917	0.124499
6	B	450	0_7	C	0.03771768322057437	0.03274121441059684	EntHL	11.321396484385264	Entropies	2.191322	0.100826	0.111849
6	B	450	0_7	E	0.03525971682656855	0.02967196204120481	EntHL	11.36841712098814	Entropies	2.188321	0.100238	0.11133
6	B	450	0_7	G	0.035964046406602335	0.03138255826922192	EntHL	11.426152076284243	Entropies	2.196017	0.106029	0.117324
6	B	450	0_7	I	0.024056118919416572	0.019257705153102423	EntHL	10.942082880419877	Entropies	2.170614	0.099306	0.110164
6	B	450	0_9	A	0.03712202144708956	0.02202948528889806	EntHL	7.313074538655539	Entropies	2.192976	0.150338	0.173842
6	B	450	0_9	C	0.04409536938199185	0.02604802656915167	EntHL	7.392647526593477	Entropies	2.194912	0.145195	0.167986
6	B	450	0_9	E	0.04503875385809562	0.024368674329331614	EntHL	7.1072239441203475	Entropies	2.177271	0.153633	0.1791
6	B	450	0_9	G	0.04113735827793013	0.02366389696680429	EntHL	7.15154704662251	Entropies	2.160137	0.148366	0.17177
6	B	450	0_9	I	0.029213727954851318	0.015709358643096832	EntHL	7.194489780066955	Entropies	2.200731	0.150234	0.175158
6	B	450	1_0	A	0.0386097548082344	0.017407045552611442	EntHL	6.102390566469925	Entropies	2.162603	0.178025	0.210677
6	B	450	1_0	C	0.04971461429147794	0.025212955569087793	EntHL	7.022633437386527	Entropies	2.151138	0.155095	0.179943
6	B	450	1_0	E	0.053197304135407464	0.02541353700820848	EntHL	6.496807517413597	Entropies	2.149218	0.163421	0.192203
6	B	450	1_0	G	0.04776824356653748	0.02444048516371711	EntHL	7.05992357896579	Entropies	2.081416	0.149936	0.170975
6	B	450	1_0	I	0.033930042946538765	0.015545725325278672	EntHL	7.15978531084936	Entropies	2.138427	0.152524	0.175335
6	B	600	0_3	A	0.012866725864167202	0.023003568486267195	EntHL	30.860289794506755	Entropies	2.021394	0.067457	0.070265
6	B	600	0_3	C	0.015626883519348298	0.027449336556348902	EntHL	30.436870744956263	Entropies	2.062489	0.074242	0.078394
6	B	600	0_3	E	0.016682552472157466	0.029483753034098545	EntHL	29.573314374339095	Entropies	2.049549	0.070597	0.074442
6	B	600	0_3	G	0.01482108580022486	0.026038924819591802	EntHL	34.11143580964823	Entropies	2.029012	0.068912	0.073139
6	B	600	0_3	I	0.01034216143208523	0.017549774314421465	EntHL	30.83897962265285	Entropies	2.061372	0.07296	0.078067
6	B	600	0_5	A	0.02378724900425052	0.02957226917007362	EntHL	13.902727164906821	Entropies	2.13733	0.090201	0.097914
6	B	600	0_5	C	0.023344967573775473	0.02879543940806396	EntHL	15.293257464261377	Entropies	2.113231	0.083332	0.090269
6	B	600	0_5	E	0.025908918640729802	0.03139918396683648	EntHL	13.533184417124545	Entropies	2.178043	0.092165	0.099986
6	B	600	0_5	G	0.023585358514009887	0.028525061022113475	EntHL	13.835663789784538	Entropies	2.163656	0.090601	0.098813
6	B	600	0_5	I	0.016546983778926612	0.01979694274320867	EntHL	14.641986429423296	Entropies	2.142062	0.08342	0.090376
6	B	600	0_7	A	0.03151881598280974	0.025978646626361467	EntHL	13.387515911151612	Entropies	2.173955	0.096188	0.105994
6	B	600	0_7	C	0.03889028501712276	0.03319041012078656	EntHL	12.673600118372532	Entropies	2.18466	0.098285	0.108367
6	B	600	0_7	E	0.03967646189087163	0.03263949539052262	EntHL	13.167399127279772	Entropies	2.181199	0.092716	0.102037
6	B	600	0_7	G	0.03270868941158839	0.027341373063173066	EntHL	12.11155762988592	Entropies	2.186744	0.100962	0.111897
6	B	600	0_7	I	0.025977152953007024	0.02107003726833918	EntHL	11.890496789908527	Entropies	2.199357	0.099137	0.109739
6	B	600	0_9	A	0.04379060648533024	0.025451339913248158	EntHL	7.136742051254341	Entropies	2.150949	0.149566	0.173773
6	B	600	0_9	C	0.04732686994474387	0.028018978544402086	EntHL	7.890417802906075	Entropies	2.137206	0.134376	0.153103
6	B	600	0_9	E	0.053550432764857187	0.03034618234304735	EntHL	7.606765007694844	Entropies	2.157707	0.140337	0.161512
6	B	600	0_9	G	0.04302791297626625	0.02384692305407184	EntHL	7.540497494885225	Entropies	2.182223	0.139472	0.161108
6	B	600	0_9	I	0.035010490317135316	0.02012460815604311	EntHL	8.038962448606618	Entropies	2.155694	0.132306	0.150785
6	B	600	1_0	A	0.0395708120512441	0.017759430393688286	EntHL	6.468446641742705	Entropies	2.135632	0.165405	0.193578
6	B	600	1_0	C	0.05120375298863321	0.02496364906180961	EntHL	6.934258060194028	Entropies	2.143631	0.15708	0.180635
6	B	600	1_0	E	0.050548250801386696	0.022680880442261953	EntHL	6.231606189482401	Entropies	2.1483	0.172961	0.202824
6	B	600	1_0	G	0.047795489886346874	0.022945974784200764	EntHL	6.815535747294647	Entropies	2.099027	0.155839	0.179625
6	B	600	1_0	I	0.031333285346494634	0.014168872544526886	EntHL	7.030723198867271	Entropies	2.165581	0.160288	0.185074
6	B	750	0_3	A	0.011797447992274938	0.021450352819820946	EntHL	34.817693670717816	Entropies	1.926465	0.069048	0.070507
6	B	750	0_3	C	0.016372231976663522	0.02966427020472324	EntHL	35.98321800405779	Entropies	1.897552	0.060724	0.062321
6	B	750	0_3	E	0.015980233286165862	0.028400807152933458	EntHL	35.10750771864874	Entropies	1.927821	0.065974	0.069236
6	B	750	0_3	G	0.013696717544195674	0.02470593326623767	EntHL	37.739835253836425	Entropies	1.896452	0.062889	0.065134
6	B	750	0_3	I	0.009590074202729655	0.01713120099686895	EntHL	33.09024631937776	Entropies	1.903006	0.061591	0.064589
6	B	750	0_5	A	0.0203732841555186	0.023594596571725277	EntHL	12.542958923083809	Entropies	2.150412	0.107776	0.118141
6	B	750	0_5	C	0.028502567296687355	0.033698075171160836	EntHL	12.586355668825217	Entropies	2.094741	0.104067	0.113729
6	B	750	0_5	E	0.03031553829340619	0.035348785338185994	EntHL	11.71655673916975	Entropies	2.121486	0.112602	0.125155
6	B	750	0_5	G	0.02337987898794574	0.027564321791811515	EntHL	12.37656137991579	Entropies	2.14453	0.114264	0.124984
6	B	750	0_5	I	0.017492932405674948	0.019864471537547196	EntHL	12.195510936655824	Entropies	2.15167	0.109388	0.121931
6	B	750	0_7	A	0.027171539743326405	0.022530821110184174	EntHL	13.137114949664065	Entropies	2.125471	0.092009	0.100407
6	B	750	0_7	C	0.045972477611406805	0.039622703309917025	EntHL	12.950901491191853	Entropies	2.178948	0.089105	0.097701
6	B	750	0_7	E	0.03892075466575847	0.03278554595038571	EntHL	12.586355668825217	Entropies	2.152144	0.098594	0.108992
6	B	750	0_7	G	0.03522905114895284	0.029235790692687728	EntHL	13.019670700704275	Entropies	2.139435	0.091497	0.100481
6	B	750	0_7	I	0.024996226945772103	0.020176796462289592	EntHL	12.215183627891683	Entropies	2.180497	0.095499	0.105401
6	B	750	0_9	A	0.043590626499944975	0.024848708283662996	EntHL	8.068633703673742	Entropies	2.139542	0.13266	0.150912
6	B	750	0_9	C	0.05086966267460557	0.02894912201201267	EntHL	8.09282221847945	Entropies	2.107343	0.126887	0.144396
6	B	750	0_9	E	0.048044261544639096	0.026914331989221846	EntHL	7.592765726497739	Entropies	2.144102	0.139496	0.159545
6	B	750	0_9	G	0.05144637469448945	0.02960209264839424	EntHL	7.979946872714742	Entropies	2.132225	0.134721	0.153193
6	B	750	0_9	I	0.037344315645127794	0.020893530761921863	EntHL	8.329136893750336	Entropies	2.151048	0.127625	0.145375
6	B	750	1_0	A	0.04371225278811051	0.019867598920063127	EntHL	6.40914356647289	Entropies	2.148092	0.166582	0.194606
6	B	750	1_0	C	0.059204587565500136	0.027057670983146632	EntHL	6.7873461738283005	Entropies	2.12296	0.156377	0.180987
6	B	750	1_0	E	0.06380488731940971	0.029928216939613107	EntHL	6.886522963470803	Entropies	2.129524	0.156828	0.180901
6	B	750	1_0	G	0.05047443011298323	0.02430281241559221	EntHL	7.176290320577552	Entropies	2.147609	0.151332	0.174539
6	B	750	1_0	I	0.03961668355239934	0.01749106878298013	EntHL	6.832820313719698	Entropies	2.145589	0.155661	0.179834
6	B	900	0_3	A	0.010281606919678912	0.01859404179098438	EntHL	41.00152405085417	Entropies	1.820715	0.060084	0.059849
6	B	900	0_3	C	0.014389394315589436	0.026259101333235325	EntHL	40.897805010480646	Entropies	1.755034	0.056765	0.057227
6	B	900	0_3	E	0.014430477185506997	0.02621566833010572	EntHL	48.11716152544184	Entropies	1.689041	0.048906	0.0484
6	B	900	0_3	G	0.01252284367387225	0.02337512125541989	EntHL	50.52426449425208	Entropies	1.739599	0.050541	0.050657
6	B	900	0_3	I	0.0089371387908646	0.01613774277544366	EntHL	44.96763011790174	Entropies	1.727726	0.05184	0.052456
6	B	900	0_5	A	0.022656898415129766	0.02701318315909083	EntHL	13.350575895688156	Entropies	2.047508	0.106269	0.114368
6	B	900	0_5	C	0.028582572171139946	0.034397303576103905	EntHL	13.642689658882876	Entropies	2.084898	0.106138	0.116138
6	B	900	0_5	E	0.032829113399806036	0.039475245287167615	EntHL	12.488204445964326	Entropies	2.091006	0.108397	0.116714
6	B	900	0_5	G	0.026676552499048573	0.03192893693439325	EntHL	13.18256738562772	Entropies	2.117676	0.107661	0.118673
6	B	900	0_5	I	0.021177471869493005	0.02461863575067233	EntHL	12.699891189242487	Entropies	2.097836	0.106565	0.117167
6	B	900	0_7	A	0.029041730497449667	0.024552460874240425	EntHL	10.97994083654928	Entropies	2.07	0.104728	0.116187
6	B	900	0_7	C	0.04428578323714454	0.037306221731118	EntHL	11.025543321075684	Entropies	2.095516	0.102542	0.113672
6	B	900	0_7	E	0.04070604974159982	0.034277512582308246	EntHL	11.07133520430887	Entropies	2.063408	0.101162	0.112055
6	B	900	0_7	G	0.03410962584239677	0.0286503764376394	EntHL	11.743566191906751	Entropies	2.07067	0.099243	0.108876
6	B	900	0_7	I	0.02462696037990053	0.019796408960096663	EntHL	11.912420080331398	Entropies	2.078289	0.095894	0.10573
6	B	900	0_9	A	0.035879709866148336	0.01968099980676634	EntHL	7.559620603421484	Entropies	2.132405	0.140087	0.161503
6	B	900	0_9	C	0.0438872120064951	0.024518387564959943	EntHL	7.673614893651189	Entropies	2.1421	0.137512	0.157461
6	B	900	0_9	E	0.054361220795659894	0.030587324080375542	EntHL	7.9086070944759115	Entropies	2.142781	0.13704	0.157296
6	B	900	0_9	G	0.04205923571224944	0.023648403184555272	EntHL	7.6789174702644765	Entropies	2.153174	0.138424	0.15922
6	B	900	0_9	I	0.031053447614519385	0.017122322406743055	EntHL	8.029712576733926	Entropies	2.15026	0.131987	0.150539
6	B	900	1_0	A	0.0421127141940376	0.019394285037998747	EntHL	6.375290810373991	Entropies	2.166931	0.173384	0.203698
6	B	900	1_0	C	0.05524573965549723	0.026822412413011174	EntHL	6.913532360403837	Entropies	2.123942	0.157236	0.181276
6	B	900	1_0	E	0.05854132620045754	0.027170988457267686	EntHL	6.6054133523508805	Entropies	2.153209	0.163952	0.190573
6	B	900	1_0	G	0.049272878649677915	0.022646108043868535	EntHL	6.496807517413597	Entropies	2.166354	0.168754	0.197437
6	B	900	1_0	I	0.03559409156845513	0.01684439340503471	EntHL	7.136742051254341	Entropies	2.103412	0.150919	0.172142
6	C	150	0_3	A	0.009009382319051844	0.014780579650894913	EntHL	27.707669584003558	Entropies	2.085864	0.077209	0.081466
6	C	150	0_3	C	0.01157109023047677	0.01940779286134336	EntHL	28.64177969920165	Entropies	2.041358	0.073869	0.076455
6	C	150	0_3	E	0.014016882454089979	0.02303686334015025	EntHL	27.669416454246452	Entropies	2.073673	0.076091	0.079727
6	C	150	0_3	G	0.011086684842063859	0.018730500141993033	EntHL	26.49110048528861	Entropies	2.054167	0.075756	0.079516
6	C	150	0_3	I	0.0081631846175784	0.012822303670975914	EntHL	26.44234699224152	Entropies	2.103532	0.076452	0.081376
6	C	150	0_5	A	0.015025951608371708	0.016251793826562905	EntHL	10.38006325350105	Entropies	2.177193	0.12626	0.141839
6	C	150	0_5	C	0.020549387062478813	0.023089483302715003	EntHL	10.648783561321295	Entropies	2.176924	0.126111	0.14136
6	C	150	0_5	E	0.02091118650430901	0.02247370195772532	EntHL	9.896918638738903	Entropies	2.171345	0.126679	0.142188
6	C	150	0_5	G	0.017707862631395316	0.01876892138352957	EntHL	10.377673430758934	Entropies	2.194234	0.130461	0.148073
6	C	150	0_5	I	0.014630217080849826	0.014380701342837508	EntHL	9.453660459624468	Entropies	2.19448	0.130058	0.147785
6	C	150	0_7	A	0.020805802787916154	0.01580615704552099	EntHL	6.238784722744078	Entropies	2.187636	0.176596	0.208248
6	C	150	0_7	C	0.02674170422937002	0.019930151151788898	EntHL	6.082750456624692	Entropies	2.199258	0.181651	0.214755
6	C	150	0_7	E	0.030652495070394387	0.024718954396974267	EntHL	6.737518954732952	Entropies	2.132387	0.161087	0.186321
6	C	150	0_7	G	0.026639814031185913	0.020863269121981137	EntHL	6.338697112593971	Entropies	2.171751	0.174255	0.203518
6	C	150	0_7	I	0.019738199716213777	0.013826575239152726	EntHL	6.367955209104036	Entropies	2.152013	0.167388	0.196114
6	C	150	0_9	A	0.027516047134821545	0.014724031923818378	EntHL	5.391380704717021	Entropies	2.152562	0.198899	0.236384
6	C	150	0_9	C	0.03712272224801218	0.021746966587807903	EntHL	5.390139436344671	Entropies	2.144612	0.201601	0.237647
6	C	150	0_9	E	0.038020201740728225	0.0217828140913725	EntHL	5.62859499284782	Entropies	2.137519	0.189629	0.221898
6	C	150	0_9	G	0.033161876815545284	0.018527972303243097	EntHL	5.432503314943734	Entropies	2.157408	0.199672	0.234838
6	C	150	0_9	I	0.025077696470073855	0.012536505396240167	EntHL	5.941553335444491	Entropies	2.142292	0.182204	0.213399
6	C	150	1_0	A	0.03222345254734396	0.016415090290734864	EntHL	5.7226870922494975	Entropies	2.118116	0.190719	0.219771
6	C	150	1_0	C	0.04099337617616824	0.022362946701271785	EntHL	5.7226870922494975	Entropies	2.136401	0.193928	0.226279
6	C	150	1_0	E	0.043173974057850784	0.02137035775090728	EntHL	5.601444019305707	Entropies	2.128285	0.193034	0.226338
6	C	150	1_0	G	0.03543503543906018	0.01764776707029938	EntHL	5.638972803370079	Entropies	2.163533	0.194926	0.22899
6	C	150	1_0	I	0.02890570327622277	0.013168580842288847	EntHL	5.910170366124598	Entropies	2.118229	0.180049	0.210452
6	C	300	0_3	A	0.01171272122757816	0.01994953520382518	EntHL	23.388372386704994	Entropies	2.058531	0.063557	0.067623
6	C	300	0_3	C	0.01411677977201252	0.024108437386004097	EntHL	22.171751377858097	Entropies	2.080605	0.068408	0.073199
6	C	300	0_3	E	0.017091960278324075	0.030246691367451506	EntHL	23.933157564167857	Entropies	2.046477	0.064176	0.068401
6	C	300	0_3	G	0.013613592858669513	0.02398614207673394	EntHL	25.49764087811408	Entropies	2.028995	0.062212	0.066114
6	C	300	0_3	I	0.009806734683348028	0.016549550258193872	EntHL	24.50755579255488	Entropies	2.070032	0.062916	0.066131
6	C	300	0_5	A	0.01842781909907436	0.021230280646087934	EntHL	17.7705144232308	Entropies	2.164006	0.085398	0.093215
6	C	300	0_5	C	0.02341790408647303	0.027926799735950275	EntHL	18.23055960689806	Entropies	2.146927	0.08084	0.087723
6	C	300	0_5	E	0.023850100925909064	0.027350362381411586	EntHL	18.693903651464378	Entropies	2.173756	0.082471	0.089381
6	C	300	0_5	G	0.021124683027641616	0.024831933882689318	EntHL	19.164610627445605	Entropies	2.15593	0.080795	0.087294
6	C	300	0_5	I	0.01661428508758445	0.018542457092067588	EntHL	17.799180204038706	Entropies	2.170529	0.081258	0.087087
6	C	300	0_7	A	0.027915250038845173	0.02384639845472752	EntHL	9.79039017452765	Entropies	2.19046	0.113962	0.127818
6	C	300	0_7	C	0.034942445340254785	0.02943277775347603	EntHL	9.59400631520511	Entropies	2.205175	0.114571	0.129152
6	C	300	0_7	E	0.0368057787416298	0.03047739950883393	EntHL	9.826525828342705	Entropies	2.20728	0.114462	0.128673
6	C	300	0_7	G	0.03172736197862044	0.027206747832112268	EntHL	9.949471217558164	Entropies	2.215569	0.116046	0.130476
6	C	300	0_7	I	0.0229285583691288	0.018309123563999975	EntHL	9.414559401991799	Entropies	2.199879	0.114455	0.128698
6	C	300	0_9	A	0.036850183360461544	0.021623963514005175	EntHL	7.084349849544337	Entropies	2.189865	0.153485	0.177729
6	C	300	0_9	C	0.04296774984368884	0.025250749104869956	EntHL	7.099046158582236	Entropies	2.131759	0.147359	0.170394
6	C	300	0_9	E	0.04778915137535146	0.02726288450740597	EntHL	7.179595885476617	Entropies	2.168167	0.153094	0.177188
6	C	300	0_9	G	0.050006515692464955	0.031343137563288284	EntHL	7.029104501390785	Entropies	2.183686	0.151942	0.17648
6	C	300	0_9	I	0.03370737456656469	0.019595430906907494	EntHL	7.302978128764296	Entropies	2.184014	0.146831	0.169955
6	C	300	1_0	A	0.037386655246251455	0.01794544827650538	EntHL	6.0228216101691645	Entropies	2.176371	0.181985	0.214852
6	C	300	1_0	C	0.048437718752088174	0.023652697816315064	EntHL	6.35916362826887	Entropies	2.189689	0.172802	0.203299
6	C	300	1_0	E	0.05312335581740864	0.026460002463685687	EntHL	6.684978271642701	Entropies	2.130209	0.16382	0.187763
6	C	300	1_0	G	0.04962459717701721	0.024184627136651055	EntHL	6.337237741668657	Entropies	2.161036	0.173922	0.20321
6	C	300	1_0	I	0.03288388750034737	0.014721218703536395	EntHL	6.6054133523508805	Entropies	2.161497	0.159777	0.187513
6	C	450	0_3	A	0.011954364998054568	0.020685409535060054	EntHL	20.950770523751885	Entropies	2.090117	0.078395	0.083768
6	C	450	0_3	C	0.0133899219083112	0.023843570502323743	EntHL	20.24417113603077	Entropies	2.05916	0.074257	0.077542
6	C	450	0_3	E	0.015263624772634168	0.026718150763095493	EntHL	21.827299118534192	Entropies	2.052741	0.071325	0.075093
6	C	450	0_3	G	0.013069914246180139	0.02310390614974903	EntHL	21.173858184965148	Entropies	2.038884	0.077739	0.082032
6	C	450	0_3	I	0.009997488326931274	0.017347100706643855	EntHL	20.342297432214526	Entropies	2.050534	0.071383	0.074614
6	C	450	0_5	A	0.022730207586003588	0.027027697313524685	EntHL	17.50249652114183	Entropies	2.096153	0.073398	0.078835
6	C	450	0_5	C	0.025891050033372984	0.030977392201303314	EntHL	16.553887522441975	Entropies	2.099618	0.075558	0.08151
6	C	450	0_5	E	0.027644134559322072	0.03197022627038178	EntHL	16.466450767285465	Entropies	2.102145	0.075117	0.080733
6	C	450	0_5	G	0.024073975916477107	0.028089833575316175	EntHL	17.6197604642008	Entropies	2.07973	0.072433	0.077825
6	C	450	0_5	I	0.017080010536807542	0.019601888999065245	EntHL	17.34602627887609	Entropies	2.088228	0.071134	0.076222
6	C	450	0_7	A	0.0300260782190867	0.02548425403073643	EntHL	11.17892390717162	Entropies	2.198512	0.103989	0.11579
6	C	450	0_7	C	0.042631182635835096	0.03660578058944793	EntHL	11.439314495448478	Entropies	2.196305	0.09958	0.110265
6	C	450	0_7	E	0.038262441715907584	0.03241176909076037	EntHL	11.321396484385264	Entropies	2.194288	0.100675	0.111601
6	C	450	0_7	G	0.03916803569782558	0.033980448770966676	EntHL	11.360566808364108	Entropies	2.200607	0.099821	0.11073
6	C	450	0_7	I	0.026399249893329323	0.02149614208731728	EntHL	11.215018646722992	Entropies	2.177514	0.094708	0.104494
6	C	450	0_9	A	0.03885231835940778	0.021955115464236234	EntHL	7.379042301322133	Entropies	2.187207	0.14587	0.168847
6	C	450	0_9	C	0.04476254015540579	0.02617044357102433	EntHL	7.890417802906075	Entropies	2.12679	0.134269	0.153881
6	C	450	0_9	E	0.05306330172021912	0.03029738612328559	EntHL	7.356987192592585	Entropies	2.18428	0.146393	0.169277
6	C	450	0_9	G	0.04544659209224753	0.02662468167112618	EntHL	7.70016444360189	Entropies	2.165842	0.137811	0.158209
6	C	450	0_9	I	0.03556796403069923	0.018984056513451156	EntHL	7.545708085489923	Entropies	2.167282	0.143702	0.166466
6	C	450	1_0	A	0.043167260508458496	0.02132062114455303	EntHL	6.731316327303334	Entropies	2.157222	0.163922	0.19159
6	C	450	1_0	C	0.05107312419734298	0.02259967171657345	EntHL	5.921067335668835	Entropies	2.16739	0.18154	0.215354
6	C	450	1_0	E	0.0590649811381105	0.0282679669810183	EntHL	6.809261296824416	Entropies	2.149652	0.160286	0.184637
6	C	450	1_0	G	0.04862445141124909	0.02302439308426279	EntHL	6.799860450060731	Entropies	2.131179	0.15965	0.184994
6	C	450	1_0	I	0.03442534752290458	0.014919894544475287	EntHL	6.5207867851615875	Entropies	2.148407	0.166399	0.19442
6	C	600	0_3	A	0.01174830406966467	0.020920904454713486	EntHL	31.81266117611223	Entropies	2.039011	0.07144	0.073828
6	C	600	0_3	C	0.014241032352982358	0.025371649913123857	EntHL	26.47280740030141	Entropies	2.080239	0.07628	0.080647
6	C	600	0_3	E	0.015128645642743504	0.027016366450105554	EntHL	31.239206936789017	Entropies	2.055917	0.073262	0.076862
6	C	600	0_3	G	0.01342445059165715	0.024230563200258497	EntHL	28.953428647735347	Entropies	2.040364	0.069981	0.073269
6	C	600	0_3	I	0.009757224022870143	0.017046923699195516	EntHL	27.682161625877303	Entropies	2.090534	0.070691	0.073825
6	C	600	0_5	A	0.02128072241844381	0.025007226004709147	EntHL	13.341356829095453	Entropies	2.168373	0.093159	0.102254
6	C	600	0_5	C	0.0253412934242587	0.029685282877908226	EntHL	14.070191228971165	Entropies	2.18121	0.089121	0.097517
6	C	600	0_5	E	0.029157913535963368	0.03430869155456878	EntHL	14.066951820678199	Entropies	2.158152	0.091482	0.099899
6	C	600	0_5	G	0.022879742524646612	0.02723100887466247	EntHL	14.723125024398097	Entropies	2.146964	0.085848	0.093422
6	C	600	0_5	I	0.018853541647956888	0.022096301168175413	EntHL	13.702505971308549	Entropies	2.168398	0.089492	0.098112
6	C	600	0_7	A	0.02855837850329738	0.023391020293511675	EntHL	12.861748112421242	Entropies	2.190823	0.095495	0.104991
6	C	600	0_7	C	0.03963418935221481	0.034034264924395624	EntHL	12.430826358506323	Entropies	2.157061	0.093758	0.10314
6	C	600	0_7	E	0.04119336128216314	0.0336118212084503	EntHL	11.83313992480189	Entropies	2.182398	0.102692	0.11423
6	C	600	0_7	G	0.041264512646275904	0.03498703309898053	EntHL	13.630130062144032	Entropies	2.163708	0.094088	0.103688
6	C	600	0_7	I	0.025536019848071922	0.020962847571552548	EntHL	14.054001643943991	Entropies	2.173775	0.086563	0.094703
6	C	600	0_9	A	0.03956445857836165	0.022977444274053693	EntHL	7.471365798316024	Entropies	2.158121	0.14336	0.165688
6	C	600	0_9	C	0.05244286731234752	0.030506556489217917	EntHL	8.288959162768057	Entropies	2.146805	0.127982	0.144773
6	C	600	0_9	E	0.05164306404021466	0.03077853474909895	EntHL	7.992819398656561	Entropies	2.159492	0.133233	0.152489
6	C	600	0_9	G	0.04681522843841797	0.027342115142637794	EntHL	8.020473348041895	Entropies	2.179998	0.13257	0.151896
6	C	600	0_9	I	0.03668833165860309	0.02128656174995184	EntHL	8.013089619948312	Entropies	2.159444	0.130929	0.148117
6	C	600	1_0	A	0.04225786655616029	0.01906795452593337	EntHL	6.455055787715465	Entropies	2.168778	0.168546	0.196318
6	C	600	1_0	C	0.04836045523170671	0.022384507771454627	EntHL	6.720475466309982	Entropies	2.151368	0.161704	0.187928
6	C	600	1_0	E	0.05193314529763167	0.024126346567082284	EntHL	6.549377145959638	Entropies	2.144844	0.166754	0.195566
6	C	600	1_0	G	0.044771097773704076	0.02049456177558678	EntHL	6.64813760476658	Entropies	2.167138	0.16384	0.190963
6	C	600	1_0	I	0.03335017049846599	0.014350387040006258	EntHL	6.5599420066734835	Entropies	2.173021	0.164067	0.193095
6	C	750	0_3	A	0.011283398866146606	0.020093082014286362	EntHL	33.37336513067258	Entropies	1.907937	0.068849	0.071427
6	C	750	0_3	C	0.013955353534092966	0.024594374372942856	EntHL	35.84264080454055	Entropies	1.948774	0.071473	0.075015
6	C	750	0_3	E	0.015150779780533549	0.02736030597183953	EntHL	37.68773174471235	Entropies	1.914909	0.063141	0.064025
6	C	750	0_3	G	0.013686953334983556	0.024284692489003157	EntHL	35.35900211020556	Entropies	1.920448	0.066466	0.069461
6	C	750	0_3	I	0.01036527876832486	0.018106753134411912	EntHL	35.6861749285165	Entropies	1.920725	0.064675	0.067067
6	C	750	0_5	A	0.021007784348807845	0.02428393369142362	EntHL	11.942630620455535	Entropies	2.144879	0.113493	0.125729
6	C	750	0_5	C	0.03208074748766125	0.037288180962640964	EntHL	12.548736499365468	Entropies	2.137268	0.107746	0.11834
6	C	750	0_5	E	0.02734352045359214	0.03177371153732677	EntHL	11.882285961957509	Entropies	2.139405	0.106909	0.117871
6	C	750	0_5	G	0.028454905728715767	0.03338116490405565	EntHL	12.217996601707812	Entropies	2.135833	0.10519	0.114619
6	C	750	0_5	I	0.018223347247553486	0.020724367460456094	EntHL	11.975674959759013	Entropies	2.131743	0.10604	0.117005
6	C	750	0_7	A	0.03186732819768056	0.02679711483945385	EntHL	12.46522149782425	Entropies	2.142566	0.094912	0.104467
6	C	750	0_7	C	0.040699405045127	0.03457824410540588	EntHL	13.822926539128044	Entropies	2.109233	0.085446	0.092511
6	C	750	0_7	E	0.03773547231680945	0.030651537361392617	EntHL	12.493956801070485	Entropies	2.161577	0.092394	0.101648
6	C	750	0_7	G	0.04085614474685068	0.034526823504983685	EntHL	12.773208461193198	Entropies	2.134202	0.092529	0.101681
6	C	750	0_7	I	0.024142703321239484	0.019256595171272418	EntHL	13.52695359019566	Entropies	2.089243	0.085899	0.093754
6	C	750	0_9	A	0.039740290443142805	0.022383691479444086	EntHL	7.985461129065754	Entropies	2.121978	0.1331	0.152706
6	C	750	0_9	C	0.04721676772331539	0.02603709639968237	EntHL	7.816278045917214	Entropies	2.153063	0.134484	0.154782
6	C	750	0_9	E	0.05041960893428286	0.028309831844463507	EntHL	8.145167130262243	Entropies	2.121685	0.129919	0.148203
6	C	750	0_9	G	0.044069269798654345	0.025046486551766448	EntHL	8.308067187056265	Entropies	2.124368	0.127586	0.144801
6	C	750	0_9	I	0.0332183682857603	0.01787125914667846	EntHL	8.040813701241508	Entropies	2.141461	0.129583	0.147772
6	C	750	1_0	A	0.04302947719050357	0.019995360010872636	EntHL	6.519285491366443	Entropies	2.154733	0.171168	0.198242
6	C	750	1_0	C	0.05826970418727015	0.02787302669576158	EntHL	6.572037002897011	Entropies	2.131296	0.162155	0.188941
6	C	750	1_0	E	0.05609002073409687	0.024222829431557156	EntHL	6.376758944351025	Entropies	2.134557	0.1673	0.196565
6	C	750	1_0	G	0.05277699564874046	0.024851072156186076	EntHL	7.131813866826967	Entropies	2.150897	0.154575	0.176211
6	C	750	1_0	I	0.036452613923800864	0.015816267188931813	EntHL	6.593256931211391	Entropies	2.139554	0.162045	0.189539
6	C	900	0_3	A	0.010307674960014404	0.018634030932892797	EntHL	38.949330770548855	Entropies	1.716883	0.05667	0.056782
6	C	900	0_3	C	0.014743307402307082	0.026816030407876838	EntHL	42.77598314840477	Entropies	1.787976	0.059099	0.057297
6	C	900	0_3	E	0.015965000605558003	0.029159410343621333	EntHL	42.35454298833912	Entropies	1.74488	0.058174	0.059628
6	C	900	0_3	G	0.014121084912865746	0.02582091157635186	EntHL	46.462224613475634	Entropies	1.748607	0.054275	0.05469
6	C	900	0_3	I	0.00988822604801747	0.017733090112437632	EntHL	42.84498548157144	Entropies	1.781741	0.057939	0.057853
6	C	900	0_5	A	0.01904891276746573	0.02266036165743721	EntHL	14.404560102533175	Entropies	2.084331	0.105683	0.112587
6	C	900	0_5	C	0.02453383086653517	0.029613530541212203	EntHL	12.915166220770862	Entropies	2.023727	0.104206	0.111064
6	C	900	0_5	E	0.028150418690336066	0.03306306440042339	EntHL	14.461055736617014	Entropies	2.071447	0.107492	0.116817
6	C	900	0_5	G	0.02232200735893874	0.02663333238732995	EntHL	14.578068950633012	Entropies	2.113794	0.105538	0.114805
6	C	900	0_5	I	0.016263573091239162	0.018988659322001975	EntHL	12.540071132541907	Entropies	2.121461	0.110027	0.121055
6	C	900	0_7	A	0.029884454226004133	0.02493219372496531	EntHL	11.313578641250448	Entropies	2.075296	0.10207	0.112814
6	C	900	0_7	C	0.03547890225633232	0.0299791215474344	EntHL	11.3788926435215	Entropies	2.054359	0.099594	0.109241
6	C	900	0_7	E	0.04047689470581742	0.033533492366323234	EntHL	11.415633046243755	Entropies	2.061654	0.100753	0.111368
6	C	900	0_7	G	0.033867047867825996	0.028390449238118808	EntHL	10.826797151325506	Entropies	2.086014	0.107495	0.119013
6	C	900	0_7	I	0.024021772555122497	0.019757590595974314	EntHL	12.206748591666468	Entropies	2.01693	0.093511	0.102589
6	C	900	0_9	A	0.03914038322910437	0.021917325144947295	EntHL	8.003869518130104	Entropies	2.129217	0.13042	0.148343
6	C	900	0_9	C	0.04499856211009503	0.024889155601800782	EntHL	7.821679204790004	Entropies	2.124545	0.133984	0.153548
6	C	900	0_9	E	0.048094122046889294	0.02736104815983899	EntHL	7.810880616744452	Entropies	2.155727	0.137631	0.158357
6	C	900	0_9	G	0.04254058979015064	0.02356569450002664	EntHL	8.040813701241508	Entropies	2.12153	0.129538	0.147658
6	C	900	0_9	I	0.03348904947807789	0.018941798815147126	EntHL	8.113346052318477	Entropies	2.137645	0.128827	0.147011
6	C	900	1_0	A	0.04410952453522977	0.020015780469621523	EntHL	6.4150493251317915	Entropies	2.116885	0.168933	0.195027
6	C	900	1_0	C	0.05446091997929315	0.023902448133860964	EntHL	6.413572375483739	Entropies	2.173173	0.173424	0.202956
6	C	900	1_0	E	0.05640181983596292	0.02578815851220732	EntHL	6.700388738104458	Entropies	2.140788	0.164462	0.189828
6	C	900	1_0	G	0.05250020760704931	0.02411544327073467	EntHL	6.5222884246822055	Entropies	2.150245	0.165113	0.192547
6	C	900	1_0	I	0.036124033080308454	0.01586834727375303	EntHL	6.701931737264549	Entropies	2.163166	0.161772	0.188747
6	D	150	0_3	A	0.009412408231029219	0.016121721237708934	EntHL	29.45777902353421	Entropies	2.036396	0.07367	0.076134
6	D	150	0_3	C	0.010224109574637017	0.017124040706456636	EntHL	30.14393884293748	Entropies	2.038699	0.072316	0.076229
6	D	150	0_3	E	0.011955315043924946	0.019434918198164026	EntHL	28.59565178941065	Entropies	2.080084	0.076698	0.081877
6	D	150	0_3	G	0.010052572464336221	0.017153276659650524	EntHL	31.717576790827138	Entropies	2.01905	0.071531	0.075176
6	D	150	0_3	I	0.007921584299245787	0.012213340150173597	EntHL	27.874045203369985	Entropies	2.086085	0.075509	0.079233
6	D	150	0_5	A	0.015122546108470431	0.016864962407419765	EntHL	10.66105048651952	Entropies	2.181247	0.126864	0.142815
6	D	150	0_5	C	0.018396149132016502	0.019499454206924484	EntHL	10.197647600496694	Entropies	2.186336	0.127866	0.144919
6	D	150	0_5	E	0.02093564253902435	0.02211819770168792	EntHL	9.68054927716699	Entropies	2.181058	0.128219	0.145276
6	D	150	0_5	G	0.0173040156911447	0.01874182901634127	EntHL	10.2896357230175	Entropies	2.19329	0.129737	0.146194
6	D	150	0_5	I	0.013243159619972928	0.013239045541052645	EntHL	9.210856154527367	Entropies	2.18264	0.126908	0.14375
6	D	150	0_7	A	0.020465174631625605	0.015913875937410813	EntHL	6.356235799403245	Entropies	2.183072	0.174124	0.204786
6	D	150	0_7	C	0.025137450575059683	0.018379494494353263	EntHL	6.031148196201045	Entropies	2.191982	0.178957	0.212509
6	D	150	0_7	E	0.027891575217927508	0.02069851462279399	EntHL	6.127735345237385	Entropies	2.192279	0.176465	0.209283
6	D	150	0_7	G	0.024918661478081857	0.019368373902992075	EntHL	6.137620051671443	Entropies	2.185667	0.176777	0.208429
6	D	150	0_7	I	0.018993171676215826	0.012994872776913559	EntHL	6.190133280991068	Entropies	2.178261	0.172745	0.203788
6	D	150	0_9	A	0.028488055905998705	0.015882611711684102	EntHL	5.226368167387606	Entropies	2.152345	0.204115	0.243413
6	D	150	0_9	C	0.03521066723197824	0.020048424457297393	EntHL	5.702955725741585	Entropies	2.10909	0.189072	0.220775
6	D	150	0_9	E	0.03828788399847733	0.021632484991259335	EntHL	5.75042574772761	Entropies	2.098451	0.186205	0.215777
6	D	150	0_9	G	0.03109916949312835	0.0171725696326236	EntHL	5.676753024319027	Entropies	2.127619	0.187179	0.219312
6	D	150	0_9	I	0.02613522073613635	0.01331074659602292	EntHL	6.13903345363286	Entropies	2.112996	0.175969	0.20335
6	D	150	1_0	A	0.03053401466368748	0.01632505940436356	EntHL	5.887080847042461	Entropies	2.094557	0.182107	0.209786
6	D	150	1_0	C	0.043746616469640995	0.0233421897499823	EntHL	5.147543199330422	Entropies	2.139702	0.2082	0.245678
6	D	150	1_0	E	0.041429696240458995	0.02178284263332233	EntHL	5.68721962696905	Entropies	2.096717	0.184491	0.214208
6	D	150	1_0	G	0.035327273239160996	0.01825229191483165	EntHL	5.796955946556708	Entropies	2.125982	0.191325	0.222224
6	D	150	1_0	I	0.030254242029815557	0.01524597212086885	EntHL	6.1206845887279995	Entropies	2.103412	0.17517	0.202837
6	D	300	0_3	A	0.010981499958793972	0.018931057667104748	EntHL	23.08872760118633	Entropies	2.060823	0.064951	0.06889
6	D	300	0_3	C	0.015402485565630586	0.026754101182684977	EntHL	22.583955011563216	Entropies	2.080191	0.065891	0.070367
6	D	300	0_3	E	0.014854390330430291	0.02574346848380855	EntHL	22.85598803386327	Entropies	2.070145	0.064312	0.068526
6	D	300	0_3	G	0.01287742313005765	0.02198669038805969	EntHL	25.072636247890472	Entropies	2.066918	0.065998	0.070069
6	D	300	0_3	I	0.009838827338751374	0.017073464929751068	EntHL	23.067471887310646	Entropies	2.06712	0.063952	0.067217
6	D	300	0_5	A	0.018793047306757463	0.022197624763166474	EntHL	17.59543467305901	Entropies	2.142156	0.082972	0.090178
6	D	300	0_5	C	0.023046760685551546	0.02716524112283711	EntHL	17.498466886330508	Entropies	2.172119	0.081223	0.088323
6	D	300	0_5	E	0.025113664250551872	0.029617358585360503	EntHL	18.163519311852177	Entropies	2.138662	0.078865	0.084617
6	D	300	0_5	G	0.02171526291431012	0.02532384808842224	EntHL	18.340028237480595	Entropies	2.148129	0.079447	0.085471
6	D	300	0_5	I	0.01846444722618749	0.021723995275919724	EntHL	17.31410312898462	Entropies	2.165767	0.082492	0.089664
6	D	300	0_7	A	0.027153013869742434	0.023375329181492318	EntHL	9.458015033754979	Entropies	2.198291	0.115612	0.129962
6	D	300	0_7	C	0.039048360273031386	0.03452704509285243	EntHL	9.906038236753984	Entropies	2.208597	0.113357	0.127228
6	D	300	0_7	E	0.03916382456851897	0.03396006458791541	EntHL	9.667184338390829	Entropies	2.187326	0.112908	0.126204
6	D	300	0_7	G	0.03291785877960711	0.027810998864969693	EntHL	9.499483658808593	Entropies	2.211696	0.115394	0.130185
6	D	300	0_7	I	0.02574234979771843	0.021284691560616548	EntHL	9.47763545267459	Entropies	2.210689	0.11411	0.128363
6	D	300	0_9	A	0.03524378930484204	0.019135433926403773	EntHL	6.669603248270274	Entropies	2.206325	0.161631	0.189945
6	D	300	0_9	C	0.04698193804429434	0.02673627421892702	EntHL	7.077827926119255	Entropies	2.210599	0.153832	0.180048
6	D	300	0_9	E	0.047920396095985876	0.027539889773864734	EntHL	6.892868607346528	Entropies	2.160667	0.15525	0.180239
6	D	300	0_9	G	0.04256354201529665	0.025094885611210378	EntHL	7.146608638798089	Entropies	2.199821	0.151772	0.175822
6	D	300	0_9	I	0.031013237875377065	0.016316619998744633	EntHL	6.979109302027954	Entropies	2.197348	0.157926	0.184517
6	D	300	1_0	A	0.04133513901209536	0.020064056621523964	EntHL	6.077150615632291	Entropies	2.15413	0.177531	0.208935
6	D	300	1_0	C	0.04936277745031552	0.02467395353041395	EntHL	6.465468497775901	Entropies	2.152882	0.173165	0.200424
6	D	300	1_0	E	0.0485318251028189	0.0237019171640127	EntHL	6.535818751156638	Entropies	2.140705	0.166452	0.193424
6	D	300	1_0	G	0.045227567720707566	0.02299209263416187	EntHL	6.5690111647887575	Entropies	2.131982	0.166538	0.191339
6	D	300	1_0	I	0.034803252575537354	0.016316493178539674	EntHL	6.555412124017002	Entropies	2.132839	0.16455	0.19201
6	D	450	0_3	A	0.012530823369665486	0.022439607366086647	EntHL	21.409178345806875	Entropies	2.085998	0.076674	0.080969
6	D	450	0_3	C	0.013853327258256564	0.02502106206336177	EntHL	21.237334134055097	Entropies	2.070894	0.07225	0.075738
6	D	450	0_3	E	0.0156506605160191	0.027400175548417265	EntHL	20.74913517464824	Entropies	2.100842	0.078672	0.084191
6	D	450	0_3	G	0.014292763511470364	0.02525968705146551	EntHL	20.100182471233047	Entropies	2.087176	0.079948	0.085107
6	D	450	0_3	I	0.01025906992728907	0.017519204158208915	EntHL	19.669802532278013	Entropies	2.102929	0.076644	0.082703
6	D	450	0_5	A	0.021232295725704536	0.02488950400773944	EntHL	16.811249744850315	Entropies	2.093084	0.075325	0.081249
6	D	450	0_5	C	0.02496233991356525	0.029282797315226514	EntHL	17.123794212531465	Entropies	2.089776	0.073424	0.078899
6	D	450	0_5	E	0.024698129855786045	0.02840436590047131	EntHL	16.982436524698965	Entropies	2.107968	0.07234	0.077819
6	D	450	0_5	G	0.023944033823390914	0.027910427186550426	EntHL	17.135626996946677	Entropies	2.085007	0.074564	0.079994
6	D	450	0_5	I	0.01686169088334452	0.018988780006443894	EntHL	17.111969599091676	Entropies	2.096812	0.071539	0.076909
6	D	450	0_7	A	0.02653022888911607	0.022081566578133413	EntHL	10.199995965986739	Entropies	2.20056	0.109364	0.122426
6	D	450	0_7	C	0.0364695107452097	0.03171179904616349	EntHL	11.537188808341773	Entropies	2.188775	0.099536	0.110083
6	D	450	0_7	E	0.03757355393687948	0.03243528518524326	EntHL	11.035702899693646	Entropies	2.196938	0.104785	0.116774
6	D	450	0_7	G	0.03131558738056483	0.025892996208301104	EntHL	10.72012871757793	Entropies	2.193083	0.103355	0.115108
6	D	450	0_7	I	0.022975418746128164	0.018002763092515302	EntHL	10.51235455234585	Entropies	2.18158	0.102179	0.113746
6	D	450	0_9	A	0.03705064520406361	0.02194657560458555	EntHL	7.4903135851394005	Entropies	2.131083	0.142681	0.162112
6	D	450	0_9	C	0.046167310609459826	0.027203363011771082	EntHL	7.512768385754657	Entropies	2.163112	0.138507	0.159576
6	D	450	0_9	E	0.047697163979782464	0.027874777847740208	EntHL	7.457615702101503	Entropies	2.16768	0.145291	0.167203
6	D	450	0_9	G	0.04160305193958193	0.02483514051468554	EntHL	7.8559733226440684	Entropies	2.196529	0.138702	0.159801
6	D	450	0_9	I	0.030188317672977423	0.016236583330029	EntHL	7.452465942546724	Entropies	2.18687	0.142047	0.163686
6	D	450	1_0	A	0.0415968860974508	0.019624172867482408	EntHL	6.081350012810347	Entropies	2.166531	0.17753	0.208998
6	D	450	1_0	C	0.050892355456549285	0.023631779784638336	EntHL	6.594775259521101	Entropies	2.157054	0.163704	0.191162
6	D	450	1_0	E	0.05386488638386522	0.025863444948565937	EntHL	6.643546819786605	Entropies	2.128483	0.160333	0.186568
6	D	450	1_0	G	0.04563799481536661	0.020489116877125596	EntHL	6.218705638011498	Entropies	2.156498	0.174642	0.20505
6	D	450	1_0	I	0.038639246974908066	0.01748569024588294	EntHL	6.888108826554859	Entropies	2.124367	0.153295	0.178267
6	D	600	0_3	A	0.011649667291315785	0.020728335009099246	EntHL	32.86245466597582	Entropies	2.050621	0.073302	0.077457
6	D	600	0_3	C	0.014117509468559846	0.025486535163559	EntHL	29.066985903126117	Entropies	2.038655	0.068279	0.072266
6	D	600	0_3	E	0.014857940686346022	0.025828354578999357	EntHL	30.019261222559145	Entropies	2.078719	0.074649	0.079788
6	D	600	0_3	G	0.014001909580817467	0.025780930533264378	EntHL	28.41188184996722	Entropies	2.019976	0.068351	0.071473
6	D	600	0_3	I	0.009937100906829846	0.0174814827795309	EntHL	30.276104809374715	Entropies	2.052211	0.066483	0.069277
6	D	600	0_5	A	0.02104076198257525	0.025384543618760136	EntHL	14.164459272453414	Entropies	2.175006	0.091428	0.100158
6	D	600	0_5	C	0.025339598936909687	0.030947466258596432	EntHL	13.807021464286644	Entropies	2.146369	0.090321	0.098996
6	D	600	0_5	E	0.028439490129563132	0.034684861614751955	EntHL	13.228177080163212	Entropies	2.163124	0.090589	0.098096
6	D	600	0_5	G	0.023319580050519206	0.02798763491193359	EntHL	12.864709980353153	Entropies	2.167606	0.095481	0.104026
6	D	600	0_5	I	0.016517732656038408	0.019668213373356995	EntHL	13.62071795305661	Entropies	2.163167	0.086478	0.094171
6	D	600	0_7	A	0.028373823980061337	0.023220209191479716	EntHL	12.699891189242487	Entropies	2.176285	0.095466	0.105243
6	D	600	0_7	C	0.03491008580122323	0.029022317110091043	EntHL	13.440022630886496	Entropies	2.168708	0.093303	0.102654
6	D	600	0_7	E	0.04279515042244533	0.035761510719357834	EntHL	13.307608017078655	Entropies	2.174055	0.090303	0.09904
6	D	600	0_7	G	0.034688871309737974	0.029519441519184605	EntHL	13.18863958032481	Entropies	2.183167	0.091239	0.100261
6	D	600	0_7	I	0.02320734052952737	0.019264274693590284	EntHL	13.576880641456425	Entropies	2.174054	0.089319	0.097698
6	D	600	0_9	A	0.037171889231452586	0.021180796356158917	EntHL	7.542233958507867	Entropies	2.137253	0.139099	0.159888
6	D	600	0_9	C	0.044361890814973534	0.026359295443694433	EntHL	8.180879579493759	Entropies	2.161561	0.132088	0.15006
6	D	600	0_9	E	0.04776097816582004	0.02697274645091148	EntHL	7.411395679632086	Entropies	2.197108	0.146139	0.168584
6	D	600	0_9	G	0.04264718366582471	0.02456069230532504	EntHL	7.814478488575733	Entropies	2.118685	0.135116	0.153423
6	D	600	0_9	I	0.030492304327326872	0.017198393337791294	EntHL	8.08164929116101	Entropies	2.128407	0.128043	0.145493
6	D	600	1_0	A	0.04207724770111181	0.01824226192301747	EntHL	6.543347723763517	Entropies	2.182694	0.17208	0.20054
6	D	600	1_0	C	0.05304009097425661	0.02317352140719782	EntHL	6.429837541107721	Entropies	2.180163	0.169419	0.198483
6	D	600	1_0	E	0.057819069030489174	0.024964932399804157	EntHL	6.271912632333541	Entropies	2.157609	0.175648	0.20571
6	D	600	1_0	G	0.04790773705088039	0.021066494927369075	EntHL	6.40324324471456	Entropies	2.142647	0.172269	0.199564
6	D	600	1_0	I	0.037504747810750166	0.016780775152359786	EntHL	6.68959768634292	Entropies	2.164554	0.162798	0.190191
6	D	750	0_3	A	0.01398740430059292	0.025516602305546317	EntHL	36.39988403105969	Entropies	1.878556	0.064988	0.065752
6	D	750	0_3	C	0.015408003989583514	0.027713836516325134	EntHL	35.28580258301923	Entropies	1.895472	0.061459	0.06306
6	D	750	0_3	E	0.01853893554428925	0.033740606880787415	EntHL	34.697645053049015	Entropies	1.865324	0.064336	0.066596
6	D	750	0_3	G	0.013670191457868793	0.02511131359715172	EntHL	35.302056037832656	Entropies	1.928916	0.061656	0.064808
6	D	750	0_3	I	0.010038926359625765	0.018464359104031276	EntHL	33.46570666212613	Entropies	1.913731	0.065388	0.06812
6	D	750	0_5	A	0.020650688211728198	0.023879689160117613	EntHL	12.385113759183637	Entropies	2.078008	0.104786	0.113729
6	D	750	0_5	C	0.026511364132322104	0.030933016856364626	EntHL	12.629902560760398	Entropies	2.086382	0.10956	0.11889
6	D	750	0_5	E	0.029029887880161875	0.03342218183655448	EntHL	11.638580103499773	Entropies	2.143219	0.115298	0.128763
6	D	750	0_5	G	0.02326043429844701	0.026339327392590883	EntHL	11.926142658615928	Entropies	2.11596	0.111546	0.123909
6	D	750	0_5	I	0.01775391178803318	0.020271941943993302	EntHL	12.331048332348718	Entropies	2.126638	0.102599	0.112882
6	D	750	0_7	A	0.03437229896213422	0.02847942240137138	EntHL	12.560299637009459	Entropies	2.154308	0.096886	0.106613
6	D	750	0_7	C	0.03958517643990551	0.032398549140170055	EntHL	12.422242412997395	Entropies	2.136612	0.095497	0.10541
6	D	750	0_7	E	0.039434611189079996	0.033016289176553734	EntHL	12.142273193581296	Entropies	2.150119	0.095984	0.105875
6	D	750	0_7	G	0.0420342649199317	0.03509887637028463	EntHL	12.971792709902212	Entropies	2.156366	0.094999	0.104531
6	D	750	0_7	I	0.030000819917011076	0.024237028422145087	EntHL	12.425103069350161	Entropies	2.158105	0.095665	0.10558
6	D	750	0_9	A	0.03615233803960183	0.019957998950270308	EntHL	7.596263129578043	Entropies	2.142312	0.141481	0.161934
6	D	750	0_9	C	0.0480128302929309	0.027043093977828926	EntHL	7.705485366330355	Entropies	2.154533	0.136031	0.156954
6	D	750	0_9	E	0.05116138636931997	0.028478033650084764	EntHL	7.8577824356242765	Entropies	2.171546	0.137371	0.157262
6	D	750	0_9	G	0.04065164364111732	0.023244416717951123	EntHL	8.115214434383098	Entropies	2.142398	0.132246	0.150326
6	D	750	0_9	I	0.030541364197926368	0.016444984392421376	EntHL	7.771413187970425	Entropies	2.16095	0.13516	0.154356
6	D	750	1_0	A	0.03965257514596705	0.01823351227250064	EntHL	6.634374757958208	Entropies	2.153325	0.167041	0.193072
6	D	750	1_0	C	0.05056189672887525	0.023676736211385066	EntHL	6.77485492852581	Entropies	2.12857	0.160931	0.185548
6	D	750	1_0	E	0.05207879756497632	0.022838678884569162	EntHL	6.431318236379778	Entropies	2.15547	0.169361	0.1978
6	D	750	1_0	G	0.04591912308606932	0.02084978158911019	EntHL	6.711197197011174	Entropies	2.154699	0.167658	0.194421
6	D	750	1_0	I	0.03373508768893012	0.014521934002571537	EntHL	6.6374307040456	Entropies	2.14478	0.159749	0.186451
6	D	900	0_3	A	0.011484667348042899	0.021195556640744777	EntHL	49.05688861040973	Entropies	1.678665	0.049588	0.050633
6	D	900	0_3	C	0.016543821732622047	0.03085854729024854	EntHL	46.16363515426326	Entropies	1.698462	0.051015	0.050541
6	D	900	0_3	E	0.016634820746533215	0.030507083762715517	EntHL	41.754183932177384	Entropies	1.692071	0.053868	0.054102
6	D	900	0_3	G	0.013760512263194831	0.025075341358705726	EntHL	49.95741981783024	Entropies	1.717599	0.053795	0.053438
6	D	900	0_3	I	0.010606091949574377	0.01893593827813318	EntHL	44.04534336804744	Entropies	1.754722	0.051174	0.052707
6	D	900	0_5	A	0.022059535020780844	0.026803035267596895	EntHL	14.706184154116432	Entropies	2.070976	0.104719	0.11214
6	D	900	0_5	C	0.02396416928988273	0.028606631041711624	EntHL	14.743479830684658	Entropies	2.024534	0.101853	0.109831
6	D	900	0_5	E	0.024947289982561738	0.02899085244241611	EntHL	12.829212537155998	Entropies	2.070735	0.108898	0.119994
6	D	900	0_5	G	0.025239114000468653	0.029885092133099957	EntHL	13.511389070727283	Entropies	2.117944	0.112206	0.122108
6	D	900	0_5	I	0.016205165305208605	0.019207969907000407	EntHL	15.066070661939941	Entropies	2.052492	0.099487	0.107742
6	D	900	0_7	A	0.02890664401752403	0.023806156487687358	EntHL	10.64143018229479	Entropies	2.067042	0.107369	0.1194
6	D	900	0_7	C	0.03777239852168942	0.03194598729301588	EntHL	11.253820919430854	Entropies	2.066614	0.097988	0.107255
6	D	900	0_7	E	0.038862941571597164	0.03164619353713513	EntHL	10.831784223898365	Entropies	2.081926	0.103342	0.11496
6	D	900	0_7	G	0.037230347165676185	0.031086957850264323	EntHL	11.405123700127675	Entropies	2.055592	0.101652	0.111692
6	D	900	0_7	I	0.02411893980628103	0.019611293414074436	EntHL	11.55047913688444	Entropies	2.07549	0.096669	0.10675
6	D	900	0_9	A	0.04322013138620655	0.02478760137751328	EntHL	8.08164929116101	Entropies	2.169764	0.13246	0.15167
6	D	900	0_9	C	0.05386578384451839	0.030760741149529997	EntHL	8.703621573777932	Entropies	2.179102	0.126753	0.143822
6	D	900	0_9	E	0.050852481432470883	0.028613465716061003	EntHL	7.76068399704461	Entropies	2.15724	0.134752	0.153786
6	D	900	0_9	G	0.049069113430166886	0.02741109720304438	EntHL	7.467925899340519	Entropies	2.140171	0.139622	0.16094
6	D	900	0_9	I	0.03817325643088427	0.021066101779789348	EntHL	7.917717458217613	Entropies	2.1577	0.133421	0.153013
6	D	900	1_0	A	0.039518607600229565	0.018652184981029576	EntHL	6.303764788319366	Entropies	2.127841	0.171424	0.197565
6	D	900	1_0	C	0.056033670907952006	0.026716638232240745	EntHL	6.672675421413125	Entropies	2.129123	0.164303	0.190446
6	D	900	1_0	E	0.052922963358807994	0.024044910948859324	EntHL	6.335778706737233	Entropies	2.179767	0.176594	0.207516
6	D	900	1_0	G	0.05511796158316138	0.02582880344036675	EntHL	6.499800096855926	Entropies	2.154332	0.165112	0.19221
6	D	900	1_0	I	0.03482368225188317	0.016584796811989582	EntHL	7.294575102576276	Entropies	2.134986	0.149435	0.172394
6	E	150	0_3	A	0.009083179894729005	0.01486002386065267	EntHL	28.20979953676813	Entropies	2.070377	0.075137	0.079546
6	E	150	0_3	C	0.01081569838958613	0.01732794272168888	EntHL	30.227344800529707	Entropies	2.071817	0.075328	0.079366
6	E	150	0_3	E	0.014128632639704238	0.0227223672570809	EntHL	28.32696200294338	Entropies	2.078464	0.076416	0.081325
6	E	150	0_3	G	0.010675096656578772	0.016874573266191843	EntHL	28.880186935277496	Entropies	2.078643	0.076102	0.08115
6	E	150	0_3	I	0.0082559268642032	0.012766223052859085	EntHL	27.176905234551846	Entropies	2.09373	0.076378	0.080775
6	E	150	0_5	A	0.01776794603888534	0.020120977522448378	EntHL	11.331828679361847	Entropies	2.160699	0.12447	0.138796
6	E	150	0_5	C	0.023521540537112123	0.02742276417648961	EntHL	10.861754936761535	Entropies	2.13622	0.120106	0.132157
6	E	150	0_5	E	0.02322310267620799	0.02547096991633044	EntHL	10.439988012625532	Entropies	2.171082	0.126435	0.140619
6	E	150	0_5	G	0.019578463747149638	0.02180804902623886	EntHL	10.59497655448591	Entropies	2.171916	0.12685	0.141079
6	E	150	0_5	I	0.016269630670329136	0.017213496427843127	EntHL	9.662733460412246	Entropies	2.154035	0.123216	0.137728
6	E	150	0_7	A	0.024296018224385117	0.020218721337315167	EntHL	6.438726829039917	Entropies	2.181794	0.176305	0.205274
6	E	150	0_7	C	0.02791633573376352	0.02200187193185047	EntHL	6.345999009837615	Entropies	2.191491	0.175925	0.207201
6	E	150	0_7	E	0.030045779655333678	0.02256001001183471	EntHL	6.16453041962243	Entropies	2.191505	0.176996	0.210105
6	E	150	0_7	G	0.028395180922577156	0.023824075265972855	EntHL	6.529801810954568	Entropies	2.161325	0.171981	0.197986
6	E	150	0_7	I	0.02004060442792189	0.014227264604719162	EntHL	6.375290810373991	Entropies	2.170691	0.1704	0.199119
6	E	150	0_9	A	0.028352261041030676	0.016008815502681528	EntHL	5.8277377479853625	Entropies	2.147396	0.191261	0.223387
6	E	150	0_9	C	0.0354524490375184	0.0194272105126826	EntHL	5.735879248442485	Entropies	2.103515	0.185257	0.214416
6	E	150	0_9	E	0.03839539783211807	0.021517793922561597	EntHL	5.826396016257423	Entropies	2.12036	0.184606	0.214907
6	E	150	0_9	G	0.03325090155707002	0.018607328457021285	EntHL	5.42000890403557	Entropies	2.156379	0.19941	0.235981
6	E	150	0_9	I	0.024728117277446466	0.01252956952461047	EntHL	6.178741129878145	Entropies	2.130154	0.175984	0.204347
6	E	150	1_0	A	0.030052781464398753	0.014702283066432878	EntHL	5.4462804364911825	Entropies	2.139964	0.194095	0.229192
6	E	150	1_0	C	0.03950104906571764	0.020441422307721578	EntHL	5.452554309402432	Entropies	2.123564	0.198661	0.230914
6	E	150	1_0	E	0.040459291392191385	0.020229529614407056	EntHL	5.746454865997937	Entropies	2.128757	0.187991	0.22026
6	E	150	1_0	G	0.03740013465334641	0.019148018762445703	EntHL	5.784955199672328	Entropies	2.130292	0.189303	0.222082
6	E	150	1_0	I	0.027908746472015876	0.013315695068821293	EntHL	6.215842477549192	Entropies	2.119189	0.175108	0.20395
6	E	300	0_3	A	0.012246144660787812	0.021307874980202538	EntHL	24.104603938199038	Entropies	2.052818	0.063946	0.067682
6	E	300	0_3	C	0.01462802819418432	0.02540301975455748	EntHL	24.43993238161317	Entropies	2.029278	0.0592	0.062848
6	E	300	0_3	E	0.01414839758521801	0.02410640907217686	EntHL	23.426100386037113	Entropies	2.058884	0.06567	0.069905
6	E	300	0_3	G	0.013672880090902392	0.023988516602086014	EntHL	23.713737056729517	Entropies	2.031212	0.061325	0.064891
6	E	300	0_3	I	0.010266336020614142	0.01781032727075051	EntHL	23.8946129435218	Entropies	2.027466	0.060847	0.064486
6	E	300	0_5	A	0.02292250725639308	0.027330399907260015	EntHL	19.43569163656994	Entropies	2.146406	0.081515	0.088349
6	E	300	0_5	C	0.028258810790533707	0.032672364179886296	EntHL	18.64232178261429	Entropies	2.148346	0.082175	0.089372
6	E	300	0_5	E	0.02371340139987484	0.027333464810104985	EntHL	18.668094901295827	Entropies	2.163039	0.084447	0.091722
6	E	300	0_5	G	0.02315684387981944	0.026813073139153328	EntHL	17.131681827240328	Entropies	2.160284	0.084524	0.092082
6	E	300	0_5	I	0.018218329088053712	0.02042301880165688	EntHL	18.113400926282846	Entropies	2.165278	0.079808	0.086682
6	E	300	0_7	A	0.027525042652238988	0.022755127149005697	EntHL	9.499483658808593	Entropies	2.20747	0.119955	0.135945
6	E	300	0_7	C	0.03510282693286048	0.030408716985439982	EntHL	9.689469499833809	Entropies	2.198387	0.113	0.126935
6	E	300	0_7	E	0.036119216306110695	0.031060320720807163	EntHL	9.63829023628579	Entropies	2.17869	0.113611	0.126987
6	E	300	0_7	G	0.03247682252403206	0.027124008303815707	EntHL	9.12641051771769	Entropies	2.19815	0.117615	0.132836
6	E	300	0_7	I	0.02403811948597355	0.019547627268741357	EntHL	9.315367652429611	Entropies	2.166725	0.11185	0.124527
6	E	300	0_9	A	0.03426590683919979	0.01933578783553366	EntHL	6.603892574811762	Entropies	2.197971	0.164525	0.192852
6	E	300	0_9	C	0.041867052818291534	0.025352527242892952	EntHL	7.355293378703694	Entropies	2.143243	0.146884	0.169871
6	E	300	0_9	E	0.0456233938853869	0.026280831775860675	EntHL	7.09577767966323	Entropies	2.173016	0.153348	0.178634
6	E	300	0_9	G	0.04008658693529302	0.024181600254522227	EntHL	7.227698036051871	Entropies	2.14936	0.144333	0.165852
6	E	300	0_9	I	0.02890050915656894	0.015289166533583308	EntHL	6.958249547034539	Entropies	2.155019	0.152985	0.17777
6	E	300	1_0	A	0.036867783113008104	0.018089945200829332	EntHL	6.253166606846797	Entropies	2.129703	0.173181	0.201618
6	E	300	1_0	C	0.04649068722509991	0.02425204444814433	EntHL	6.972684264104958	Entropies	2.112618	0.153239	0.176696
6	E	300	1_0	E	0.049606925086420256	0.023284160403808464	EntHL	6.367955209104036	Entropies	2.159301	0.171945	0.200356
6	E	300	1_0	G	0.040824148184356146	0.020223756982410628	EntHL	6.745280277006391	Entropies	2.103544	0.156509	0.180784
6	E	300	1_0	I	0.030499775831749707	0.014683038963682343	EntHL	6.864359179297853	Entropies	2.128032	0.156253	0.180745
6	E	450	0_3	A	0.011042427048052486	0.019681131682688608	EntHL	20.763473121033044	Entropies	2.078972	0.074718	0.079388
6	E	450	0_3	C	0.01580181689629242	0.028952122631166866	EntHL	21.622205967222005	Entropies	2.076936	0.072	0.076226
6	E	450	0_3	E	0.015354682212859343	0.027071142777845756	EntHL	20.067810900277856	Entropies	2.094801	0.078164	0.083658
6	E	450	0_3	G	0.013160846260941238	0.023464087503185335	EntHL	19.683394644514674	Entropies	2.101759	0.077299	0.082997
6	E	450	0_3	I	0.010283486191982385	0.017767742663691032	EntHL	19.0370653175119	Entropies	2.100368	0.076495	0.082546
6	E	450	0_5	A	0.02189738578035977	0.02583690818505162	EntHL	18.167702098275157	Entropies	2.068384	0.069545	0.074122
6	E	450	0_5	C	0.02658860252819925	0.031273405928824265	EntHL	17.6197604642008	Entropies	2.082553	0.068721	0.073318
6	E	450	0_5	E	0.02576309524212522	0.02993516024713499	EntHL	17.17117443252694	Entropies	2.090902	0.074099	0.079205
6	E	450	0_5	G	0.02517830572088784	0.030380459581228758	EntHL	17.672581778504153	Entropies	2.089475	0.06972	0.074826
6	E	450	0_5	I	0.017021669941629687	0.020091326573150832	EntHL	17.98042695186057	Entropies	2.068227	0.068541	0.073047
6	E	450	0_7	A	0.027571355846821813	0.023585672295053654	EntHL	11.002718453010695	Entropies	2.199858	0.103125	0.114646
6	E	450	0_7	C	0.03528221772475368	0.02964583776125167	EntHL	11.331828679361847	Entropies	2.185316	0.09835	0.108777
6	E	450	0_7	E	0.03672850342038431	0.03179527124947753	EntHL	11.017929775495935	Entropies	2.175155	0.10141	0.112207
6	E	450	0_7	G	0.0314739037081912	0.02645482781144388	EntHL	10.995120668846806	Entropies	2.187948	0.100785	0.112006
6	E	450	0_7	I	0.02264723251271941	0.01862252236842865	EntHL	11.762509846904173	Entropies	2.180164	0.097468	0.107715
6	E	450	0_9	A	0.03948985711728209	0.02313731466073236	EntHL	7.450750146394098	Entropies	2.206613	0.148377	0.17205
6	E	450	0_9	C	0.04340025644417415	0.02495955441724467	EntHL	7.636599241394342	Entropies	2.175849	0.142424	0.163511
6	E	450	0_9	E	0.047135455130230576	0.026703349592750593	EntHL	7.418224971838691	Entropies	2.181741	0.144986	0.167396
6	E	450	0_9	G	0.04058390475755182	0.023103114090728214	EntHL	7.443890911186041	Entropies	2.169357	0.144732	0.16544
6	E	450	0_9	I	0.03284982346954276	0.01826181201761105	EntHL	7.778574221305181	Entropies	2.180935	0.138483	0.157237
6	E	450	1_0	A	0.04364321124767865	0.01998072688887243	EntHL	6.0089695048576	Entropies	2.144014	0.183186	0.215929
6	E	450	1_0	C	0.050772124941861084	0.023845070261266334	EntHL	6.483357951246144	Entropies	2.150809	0.166458	0.19484
6	E	450	1_0	E	0.05307092241925269	0.02412468585202702	EntHL	6.683439175712938	Entropies	2.159465	0.164819	0.192031
6	E	450	1_0	G	0.04601343580682215	0.021117036604876363	EntHL	6.587187112845488	Entropies	2.139373	0.162441	0.18943
6	E	450	1_0	I	0.03400591270327562	0.014920334750521744	EntHL	6.534313996521871	Entropies	2.122784	0.16529	0.193293
6	E	600	0_3	A	0.012822483197768872	0.02305908131978851	EntHL	30.06076302642472	Entropies	2.065012	0.072716	0.076798
6	E	600	0_3	C	0.01446208123296855	0.02565453145374005	EntHL	29.47134795622708	Entropies	2.072715	0.076908	0.080499
6	E	600	0_3	E	0.015879782869066487	0.028654868356528546	EntHL	29.77145087724704	Entropies	2.057227	0.071284	0.073484
6	E	600	0_3	G	0.016384847081080504	0.029628383639071016	EntHL	26.199922097852113	Entropies	2.087334	0.073058	0.076342
6	E	600	0_3	I	0.011406558430709073	0.02028227309523328	EntHL	29.450996900099764	Entropies	2.07332	0.070173	0.074413
6	E	600	0_5	A	0.019544610381543235	0.023469413541841413	EntHL	13.125020790066129	Entropies	2.148296	0.092373	0.101559
6	E	600	0_5	C	0.02776433738069091	0.033673870712324194	EntHL	13.756248102819427	Entropies	2.137603	0.08859	0.096712
6	E	600	0_5	E	0.02528365501895434	0.030069377420232166	EntHL	13.09181923005729	Entropies	2.189726	0.093727	0.103119
6	E	600	0_5	G	0.023383123088733443	0.027972301338345183	EntHL	13.819744059079605	Entropies	2.147232	0.088289	0.096305
6	E	600	0_5	I	0.017662302686246616	0.02104544336854325	EntHL	13.079766770152485	Entropies	2.175163	0.095272	0.104389
6	E	600	0_7	A	0.031625094868963685	0.026381424071978923	EntHL	12.808550945424669	Entropies	2.182671	0.099574	0.110288
6	E	600	0_7	C	0.034533440389346325	0.02923195197053514	EntHL	13.727770182151707	Entropies	2.181261	0.091724	0.100689
6	E	600	0_7	E	0.03806957348794544	0.03226130617093526	EntHL	12.600854590943282	Entropies	2.185784	0.095983	0.105932
6	E	600	0_7	G	0.03386285058573546	0.028642144113079217	EntHL	13.412199354118442	Entropies	2.164911	0.095338	0.105031
6	E	600	0_7	I	0.024685758921037484	0.0197909278359578	EntHL	13.768923912076069	Entropies	2.185517	0.090338	0.09918
6	E	600	0_9	A	0.03801307226956046	0.021814154211153892	EntHL	7.746401447571004	Entropies	2.155358	0.134593	0.154607
6	E	600	0_9	C	0.06861398713185186	0.04074816843634062	EntHL	8.180879579493759	Entropies	2.153116	0.129613	0.14835
6	E	600	0_9	E	0.049619663964953764	0.028457638912617912	EntHL	7.785741853233679	Entropies	2.174711	0.133431	0.152084
6	E	600	0_9	G	0.04337217360744421	0.024545323830776566	EntHL	7.559620603421484	Entropies	2.150623	0.136634	0.155899
6	E	600	0_9	I	0.03275093248454521	0.017701922664145425	EntHL	7.582283175748708	Entropies	2.157403	0.139425	0.160289
6	E	600	1_0	A	0.043463486538645665	0.020020934372654533	EntHL	6.643546819786605	Entropies	2.151443	0.166374	0.194177
6	E	600	1_0	C	0.05038568931590498	0.024812706287089717	EntHL	6.826529950904502	Entropies	2.085434	0.15186	0.17319
6	E	600	1_0	E	0.05074536268317759	0.02376347962595597	EntHL	6.478880952713346	Entropies	2.118232	0.166343	0.193453
6	E	600	1_0	G	0.04832383227637099	0.023097614287073194	EntHL	6.889695054839429	Entropies	2.191871	0.16195	0.187175
6	E	600	1_0	I	0.03223297485589661	0.014482498171455693	EntHL	6.834393809887938	Entropies	2.144849	0.160575	0.18326
6	E	750	0_3	A	0.011968120003026241	0.021571438430684306	EntHL	36.03296501298599	Entropies	1.872952	0.06225	0.064581
6	E	750	0_3	C	0.01624394392083361	0.029873067688450227	EntHL	37.40244560441676	Entropies	1.885261	0.064925	0.066252
6	E	750	0_3	E	0.016538563893198403	0.02970584484238749	EntHL	35.26955661147514	Entropies	1.882343	0.057121	0.059003
6	E	750	0_3	G	0.014150845718200238	0.025422013639090378	EntHL	36.97430334998405	Entropies	1.859614	0.058797	0.060062
6	E	750	0_3	I	0.01012737273248262	0.018247798050341737	EntHL	32.20327198182773	Entropies	1.852314	0.059235	0.061624
6	E	750	0_5	A	0.02179105342674525	0.02535130891198334	EntHL	12.393672048266732	Entropies	2.140435	0.107017	0.116903
6	E	750	0_5	C	0.02617538966800218	0.03048092007872045	EntHL	12.11155762988592	Entropies	2.157707	0.111476	0.123389
6	E	750	0_5	E	0.03067206155864119	0.035897120837741284	EntHL	12.597953470965871	Entropies	2.121221	0.107657	0.117523
6	E	750	0_5	G	0.0270810659889069	0.03175744319843507	EntHL	12.442280846870089	Entropies	2.119761	0.105266	0.115596
6	E	750	0_5	I	0.018965476327884652	0.021355691607234547	EntHL	12.473835142489733	Entropies	2.130733	0.103017	0.112922
6	E	750	0_7	A	0.032252343719889734	0.026193356221576744	EntHL	12.702815783949474	Entropies	2.123251	0.092817	0.102048
6	E	750	0_7	C	0.040102261863382664	0.03259904163547915	EntHL	12.835121968456983	Entropies	2.146951	0.092001	0.101069
6	E	750	0_7	E	0.04061606277490264	0.03312979697508798	EntHL	12.514110918084382	Entropies	2.139772	0.094103	0.1032
6	E	750	0_7	G	0.043701525373693734	0.036263433560699256	EntHL	13.42455813679335	Entropies	2.146279	0.091361	0.100268
6	E	750	0_7	I	0.027882942903078908	0.02245569900640846	EntHL	13.03166778458593	Entropies	2.102374	0.090158	0.098878
6	E	750	0_9	A	0.040047161435171154	0.023092295880344386	EntHL	7.989139416709078	Entropies	2.109985	0.133229	0.150867
6	E	750	0_9	C	0.04332516662054789	0.026124911849511875	EntHL	8.194076231839151	Entropies	2.112472	0.127091	0.143368
6	E	750	0_9	E	0.05202235872988743	0.028659287946905247	EntHL	7.915894546277173	Entropies	2.1055	0.131835	0.15043
6	E	750	0_9	G	0.042701913562999134	0.024355705615524158	EntHL	7.875896494902767	Entropies	2.121038	0.132531	0.151393
6	E	750	0_9	I	0.03083818842866716	0.016901252147203415	EntHL	8.18653268319202	Entropies	2.123675	0.124745	0.142099
6	E	750	1_0	A	0.042268405897198415	0.01854780677449988	EntHL	6.519285491366443	Entropies	2.143761	0.167089	0.195126
6	E	750	1_0	C	0.05192711465580931	0.02366522370038679	EntHL	6.5599420066734835	Entropies	2.139061	0.161585	0.189063
6	E	750	1_0	E	0.06164948358511098	0.02670140410099225	EntHL	5.986872372503206	Entropies	2.157749	0.179614	0.212583
6	E	750	1_0	G	0.06302414657497372	0.028618391862131522	EntHL	6.642017262702942	Entropies	2.138585	0.162636	0.189352
6	E	750	1_0	I	0.03861306193016663	0.017279166058757654	EntHL	6.823386941444348	Entropies	2.137913	0.159071	0.183471
6	E	900	0_3	A	0.012910181476508272	0.0241093284784647	EntHL	43.003123363256464	Entropies	1.784956	0.057009	0.055923
6	E	900	0_3	C	0.013892551249569557	0.02544715863240027	EntHL	44.86420743857955	Entropies	1.779141	0.055894	0.056101
6	E	900	0_3	E	0.01548562651932995	0.02786459645428926	EntHL	43.76228599474048	Entropies	1.768045	0.056082	0.057893
6	E	900	0_3	G	0.013266642966426774	0.02472609701782113	EntHL	42.72676381619867	Entropies	1.760876	0.056057	0.056253
6	E	900	0_3	I	0.010458580722747865	0.019274866816940576	EntHL	45.050539893003794	Entropies	1.774027	0.05082	0.052288
6	E	900	0_5	A	0.021562899044805687	0.025963683256026347	EntHL	13.743583963039745	Entropies	2.10478	0.107398	0.117091
6	E	900	0_5	C	0.026483279960783493	0.03170060146439174	EntHL	13.353650333336317	Entropies	2.053803	0.103952	0.113004
6	E	900	0_5	E	0.0300421832115794	0.03641426204940355	EntHL	13.889928175035513	Entropies	2.05685	0.104421	0.111879
6	E	900	0_5	G	0.0241182781445973	0.028988071446273665	EntHL	14.25607593609059	Entropies	2.066181	0.106716	0.115629
6	E	900	0_5	I	0.017826560021468343	0.02078400336708313	EntHL	13.608178583690208	Entropies	2.051069	0.101249	0.110311
6	E	900	0_7	A	0.031134030606219002	0.025711480844639246	EntHL	10.799409266683424	Entropies	2.074421	0.104591	0.115797
6	E	900	0_7	C	0.03477807382738531	0.029361266224562595	EntHL	11.52656755677366	Entropies	2.041253	0.098021	0.108038
6	E	900	0_7	E	0.03774983911826435	0.031182241724959404	EntHL	10.974885551042687	Entropies	2.052955	0.102209	0.112345
6	E	900	0_7	G	0.03228285674761273	0.026314795009850563	EntHL	10.658595971524253	Entropies	2.034873	0.106292	0.118235
6	E	900	0_7	I	0.024007090263606645	0.019469527863079993	EntHL	10.841765261584294	Entropies	2.070519	0.100463	0.110869
6	E	900	0_9	A	0.03555780114775531	0.020092271000349778	EntHL	7.9086070944759115	Entropies	2.151435	0.137161	0.157121
6	E	900	0_9	C	0.04791354075711545	0.027735841710989306	EntHL	8.421704522020661	Entropies	2.156245	0.123996	0.141075
6	E	900	0_9	E	0.047646072451497996	0.0268149876096544	EntHL	7.928663748820121	Entropies	2.126379	0.130174	0.148682
6	E	900	0_9	G	0.03954387006004059	0.022732190015274913	EntHL	7.825282050700094	Entropies	2.13669	0.134816	0.154967
6	E	900	0_9	I	0.02993987264198835	0.016665140515107993	EntHL	8.352182974163425	Entropies	2.123396	0.123189	0.14004
6	E	900	1_0	A	0.04253298341412231	0.02009814641385304	EntHL	6.459516322721688	Entropies	2.14668	0.168208	0.196676
6	E	900	1_0	C	0.051601440143921325	0.025358005093931543	EntHL	6.931065451527681	Entropies	2.092088	0.152742	0.175106
6	E	900	1_0	E	0.05799042933877245	0.0268516881832722	EntHL	6.547869269748493	Entropies	2.137048	0.166359	0.194232
6	E	900	1_0	G	0.046391834949562075	0.02016747978635587	EntHL	6.091159894636609	Entropies	2.167351	0.179626	0.210973
6	E	900	1_0	I	0.03735369589353484	0.017422698186553273	EntHL	6.722023091142696	Entropies	2.14174	0.161361	0.186762
6	F	150	0_3	A	0.009040488295238961	0.015111272068075896	EntHL	28.405340525532765	Entropies	2.058115	0.074511	0.078782
6	F	150	0_3	C	0.011819707351764857	0.019836527286288836	EntHL	29.716660317521082	Entropies	2.041556	0.073608	0.076604
6	F	150	0_3	E	0.011871086904674148	0.01974788116101153	EntHL	28.59565178941065	Entropies	2.055672	0.074829	0.079509
6	F	150	0_3	G	0.009902276766724769	0.016134379250994046	EntHL	30.683154013295976	Entropies	2.078993	0.076511	0.080446
6	F	150	0_3	I	0.008052595358247462	0.01302824380752904	EntHL	26.405840763252826	Entropies	2.060547	0.073709	0.077958
6	F	150	0_5	A	0.014656595685032593	0.01648109693496055	EntHL	11.29535799503161	Entropies	2.167199	0.124487	0.138665
6	F	150	0_5	C	0.01827184088134133	0.01902784304974746	EntHL	9.611695415205212	Entropies	2.187111	0.127945	0.145066
6	F	150	0_5	E	0.01975776897231922	0.021025504213283995	EntHL	9.707334611581636	Entropies	2.1788	0.12616	0.141727
6	F	150	0_5	G	0.017548660293379613	0.019190900231525775	EntHL	10.365732567720373	Entropies	2.177114	0.125274	0.138517
6	F	150	0_5	I	0.01337008794029748	0.012918561879331934	EntHL	8.908405964049319	Entropies	2.181131	0.127896	0.145433
6	F	150	0_7	A	0.02267566440485776	0.018424716225791744	EntHL	6.567498768198154	Entropies	2.141135	0.165389	0.190741
6	F	150	0_7	C	0.030532694384591733	0.025601831247484757	EntHL	6.660395213010882	Entropies	2.136346	0.164576	0.189596
6	F	150	0_7	E	0.032044684891577226	0.024782165086505905	EntHL	6.264695981103149	Entropies	2.179728	0.175277	0.205731
6	F	150	0_7	G	0.026707664216159048	0.021507956578768146	EntHL	6.378227416417322	Entropies	2.166165	0.172913	0.200106
6	F	150	0_7	I	0.020828179617295814	0.015063667755407174	EntHL	6.453569627299446	Entropies	2.162929	0.168011	0.196031
6	F	150	0_9	A	0.028371916838146858	0.015189567205194722	EntHL	5.365373995217539	Entropies	2.147124	0.198975	0.233537
6	F	150	0_9	C	0.036422445158936854	0.02076972576572822	EntHL	5.442519578351506	Entropies	2.156704	0.198976	0.235468
6	F	150	0_9	E	0.039955404185763314	0.021045817820123675	EntHL	5.317408188290181	Entropies	2.159797	0.20111	0.238865
6	F	150	0_9	G	0.03373971059252372	0.018529708557234473	EntHL	5.340722340956492	Entropies	2.152657	0.199594	0.235676
6	F	150	0_9	I	0.02605037188340461	0.012911935406491812	EntHL	5.772979296503703	Entropies	2.139633	0.183805	0.218163
6	F	150	1_0	A	0.03126846714134085	0.01664807610928052	EntHL	5.7689928407141755	Entropies	2.1092	0.189421	0.219
6	F	150	1_0	C	0.038217451523749855	0.018876289309358703	EntHL	5.501739205126946	Entropies	2.137127	0.198173	0.231259
6	F	150	1_0	E	0.04240991752357098	0.02123254799376037	EntHL	5.543703571824983	Entropies	2.146969	0.195904	0.230017
6	F	150	1_0	G	0.038132309438218145	0.021045418239842892	EntHL	5.511883123295911	Entropies	2.088259	0.193226	0.223887
6	F	150	1_0	I	0.029668684168099445	0.013928477104897708	EntHL	5.912892726959658	Entropies	2.117642	0.178903	0.207829
6	F	300	0_3	A	0.012757944629374367	0.022484784375899233	EntHL	25.14780013007572	Entropies	2.011285	0.064536	0.068604
6	F	300	0_3	C	0.015215355571799566	0.026968415572039384	EntHL	23.01441817419479	Entropies	2.009035	0.062608	0.066675
6	F	300	0_3	E	0.014195518102761333	0.02452714937755729	EntHL	23.184620954241808	Entropies	2.05294	0.064034	0.068053
6	F	300	0_3	G	0.014079944073786408	0.02452419899138483	EntHL	24.27727847692556	Entropies	2.023489	0.062709	0.066766
6	F	300	0_3	I	0.009784876538393205	0.016147856813163143	EntHL	22.745736305470405	Entropies	2.071151	0.063421	0.067542
6	F	300	0_5	A	0.018554082391407607	0.02205147736878748	EntHL	19.22648971660886	Entropies	2.127134	0.078124	0.083997
6	F	300	0_5	C	0.024241146896370677	0.02842534654347406	EntHL	18.569491014993577	Entropies	2.151	0.079559	0.086143
6	F	300	0_5	E	0.025360302924574606	0.029625559931952795	EntHL	19.961813788370698	Entropies	2.128642	0.08075	0.087319
6	F	300	0_5	G	0.021188630313256098	0.024463284799479217	EntHL	18.590882243009272	Entropies	2.158008	0.082054	0.089264
6	F	300	0_5	I	0.015729738194945133	0.01789320661296379	EntHL	21.48819814413727	Entropies	2.152526	0.077612	0.083931
6	F	300	0_7	A	0.026650087709481598	0.02166657482804896	EntHL	9.198139672739327	Entropies	2.201606	0.118724	0.133961
6	F	300	0_7	C	0.03856890210263304	0.032290500291343206	EntHL	9.473271845087446	Entropies	2.20124	0.118388	0.133501
6	F	300	0_7	E	0.03666024490807854	0.029655117337728437	EntHL	9.251241112568954	Entropies	2.217458	0.120252	0.136254
6	F	300	0_7	G	0.031443384601669774	0.026230321065959523	EntHL	9.356210840671174	Entropies	2.20189	0.115523	0.130051
6	F	300	0_7	I	0.02335609574559819	0.01882051763976208	EntHL	9.582967163109453	Entropies	2.205121	0.113864	0.128006
6	F	300	0_9	A	0.03269193316124288	0.018316017599236522	EntHL	6.828101998496409	Entropies	2.173247	0.156612	0.182422
6	F	300	0_9	C	0.04498817125560492	0.02555931803632315	EntHL	6.851726201377317	Entropies	2.201028	0.15908	0.185294
6	F	300	0_9	E	0.045002188737182584	0.024287387572917006	EntHL	6.578092861068064	Entropies	2.189853	0.16414	0.192444
6	F	300	0_9	G	0.03924861806312308	0.022026093231352583	EntHL	6.711197197011174	Entropies	2.173968	0.159299	0.18694
6	F	300	0_9	I	0.030100771299429615	0.01589785771435532	EntHL	7.0161683307086005	Entropies	2.159101	0.154068	0.177751
6	F	300	1_0	A	0.03712640723743338	0.017601139248312733	EntHL	6.449113198706424	Entropies	2.138068	0.168363	0.194976
6	F	300	1_0	C	0.05290401099474811	0.026310319471923922	EntHL	6.661929002261215	Entropies	2.179415	0.166622	0.194694
6	F	300	1_0	E	0.0572140150070756	0.029362771753398947	EntHL	6.459516322721688	Entropies	2.162557	0.168173	0.197614
6	F	300	1_0	G	0.04500000311465483	0.021507295126182477	EntHL	6.4150493251317915	Entropies	2.123359	0.166	0.193761
6	F	300	1_0	I	0.03245877144829838	0.015534371105497932	EntHL	7.426770437178401	Entropies	2.142423	0.144881	0.16667
6	F	450	0_3	A	0.01231831071390796	0.021648409603933914	EntHL	21.71700843358358	Entropies	2.068233	0.07687	0.081004
6	F	450	0_3	C	0.014866987593428783	0.026506948382569083	EntHL	20.820924052300644	Entropies	2.104563	0.075725	0.080161
6	F	450	0_3	E	0.014359216938333188	0.025280382753222048	EntHL	21.37469862220707	Entropies	2.068175	0.076588	0.081091
6	F	450	0_3	G	0.013690153161229245	0.024460199867860175	EntHL	21.198249528165718	Entropies	2.072665	0.077445	0.081337
6	F	450	0_3	I	0.010067485679770904	0.017165569820911008	EntHL	19.86094917366871	Entropies	2.121894	0.079959	0.085851
6	F	450	0_5	A	0.019926050078327158	0.023122329383970297	EntHL	17.45822152928879	Entropies	2.101152	0.070257	0.07548
6	F	450	0_5	C	0.026239353942701535	0.03121702538422937	EntHL	17.430104866278604	Entropies	2.104424	0.071096	0.076076
6	F	450	0_5	E	0.027067202907112117	0.03170943666752735	EntHL	17.242490683499163	Entropies	2.100134	0.072171	0.0775
6	F	450	0_5	G	0.022363502760386185	0.026495614524030604	EntHL	17.587333541440085	Entropies	2.095363	0.072047	0.077386
6	F	450	0_5	I	0.01741782249109161	0.019839089623970515	EntHL	17.897814394175423	Entropies	2.110487	0.070874	0.076148
6	F	450	0_7	A	0.030597144382780814	0.025485013102920395	EntHL	11.017929775495935	Entropies	2.214435	0.104109	0.116077
6	F	450	0_7	C	0.03707944792485515	0.032589465558967766	EntHL	12.100407608628082	Entropies	2.187609	0.094859	0.104688
6	F	450	0_7	E	0.03596690324973649	0.030235666550925532	EntHL	11.101968736288592	Entropies	2.19411	0.100883	0.11203
6	F	450	0_7	G	0.03902484094361851	0.03358394994006595	EntHL	11.352721916671387	Entropies	2.211297	0.102473	0.113739
6	F	450	0_7	I	0.023923912843141444	0.019645417565283537	EntHL	11.582438423229883	Entropies	2.193746	0.096281	0.106345
6	F	450	0_9	A	0.03692006399914706	0.021403743720470554	EntHL	7.406277836712844	Entropies	2.179472	0.145495	0.167731
6	F	450	0_9	C	0.05187693139194304	0.03136552788735563	EntHL	7.9817845349465095	Entropies	2.157879	0.130667	0.148919
6	F	450	0_9	E	0.04854837495616611	0.028055421043320178	EntHL	7.399459543158493	Entropies	2.179666	0.145473	0.167566
6	F	450	0_9	G	0.044507126078501755	0.026344411775344537	EntHL	7.394349942583092	Entropies	2.164925	0.142695	0.16471
6	F	450	0_9	I	0.031352056657064586	0.017301914824835365	EntHL	7.474807281788366	Entropies	2.154957	0.141706	0.163488
6	F	450	1_0	A	0.03777887701840886	0.017457404417875952	EntHL	6.356235799403245	Entropies	2.154881	0.168737	0.197495
6	F	450	1_0	C	0.05457205350380329	0.026273028303968056	EntHL	6.9055774422249945	Entropies	2.139941	0.152056	0.175646
6	F	450	1_0	E	0.05543221554951991	0.025675024042000574	EntHL	6.422439176729519	Entropies	2.149215	0.167406	0.196789
6	F	450	1_0	G	0.04884984410763797	0.023274275574435753	EntHL	7.10886063133433	Entropies	2.147228	0.152592	0.176826
6	F	450	1_0	I	0.03299094136531516	0.015092257768371989	EntHL	6.796729719532048	Entropies	2.123174	0.152821	0.177567
6	F	600	0_3	A	0.010883989435129877	0.01950989404782866	EntHL	32.907887201372915	Entropies	2.065181	0.070563	0.07448
6	F	600	0_3	C	0.014823193327642679	0.026848453763544954	EntHL	29.72350361926114	Entropies	2.049016	0.070679	0.073731
6	F	600	0_3	E	0.01510310414807577	0.026993925064179778	EntHL	30.06076302642472	Entropies	2.066241	0.072131	0.075794
6	F	600	0_3	G	0.014356239612422746	0.025943306586411776	EntHL	27.983369045753	Entropies	2.066383	0.07222	0.076495
6	F	600	0_3	I	0.008977874884087678	0.015670220511476766	EntHL	28.813764348533635	Entropies	2.062229	0.073991	0.078018
6	F	600	0_5	A	0.01955731685693053	0.023481515588384565	EntHL	13.724609610141824	Entropies	2.157837	0.087108	0.095194
6	F	600	0_5	C	0.027595427610885834	0.03291382236963008	EntHL	13.85160185931142	Entropies	2.169804	0.089362	0.09788
6	F	600	0_5	E	0.026387159193545753	0.03211190842368104	EntHL	13.873946006097535	Entropies	2.13929	0.089738	0.097239
6	F	600	0_5	G	0.02308187270685256	0.028235375325796244	EntHL	13.570629696305337	Entropies	2.161151	0.089976	0.097907
6	F	600	0_5	I	0.01792494247829411	0.021267065444466195	EntHL	14.358200050746285	Entropies	2.15178	0.087368	0.09553
6	F	600	0_7	A	0.03136732885124995	0.026587565520441635	EntHL	13.696197186874107	Entropies	2.164188	0.091381	0.100427
6	F	600	0_7	C	0.040242128569799016	0.03427122410598339	EntHL	13.17953233674909	Entropies	2.193896	0.0934	0.10285
6	F	600	0_7	E	0.040926366343395595	0.03309155335916771	EntHL	13.402937734247786	Entropies	2.161146	0.092112	0.101347
6	F	600	0_7	G	0.04010911097818852	0.03371786195215228	EntHL	12.647363474772636	Entropies	2.150508	0.094911	0.104592
6	F	600	0_7	I	0.02615341256312728	0.021002830798114228	EntHL	13.648973796515358	Entropies	2.147147	0.088123	0.096135
6	F	600	0_9	A	0.038570266466307596	0.023140563477587188	EntHL	8.083510373936326	Entropies	2.15014	0.131543	0.150071
6	F	600	0_9	C	0.04748683533729207	0.027800645080268718	EntHL	7.863212274618401	Entropies	2.139472	0.131665	0.150667
6	F	600	0_9	E	0.0476898119464617	0.026929260088621586	EntHL	7.670081876968075	Entropies	2.188949	0.13777	0.158952
6	F	600	0_9	G	0.04277827689212036	0.023809965355984578	EntHL	7.563102739093347	Entropies	2.173877	0.141089	0.162051
6	F	600	0_9	I	0.030540192295303477	0.016458064125202242	EntHL	7.647156884421175	Entropies	2.168871	0.138103	0.158495
6	F	600	1_0	A	0.0448708447863399	0.020070347324853997	EntHL	6.0089695048576	Entropies	2.16206	0.181	0.212854
6	F	600	1_0	C	0.05972465447931744	0.028675945676205697	EntHL	6.900808885512648	Entropies	2.164176	0.158692	0.182225
6	F	600	1_0	E	0.05714954409676412	0.025986750772263666	EntHL	6.30666844782663	Entropies	2.119099	0.167621	0.195602
6	F	600	1_0	G	0.05066359479389065	0.023688898577996113	EntHL	6.370888436200169	Entropies	2.148762	0.172096	0.200459
6	F	600	1_0	I	0.03581374999230387	0.016039598914693746	EntHL	6.572037002897011	Entropies	2.132654	0.161405	0.189029
6	F	750	0_3	A	0.010482432986460496	0.018740263324850164	EntHL	34.32416650137413	Entropies	1.89365	0.061478	0.062499
6	F	750	0_3	C	0.014198376654011127	0.02512657504329025	EntHL	34.087880601186896	Entropies	1.910289	0.06601	0.068531
6	F	750	0_3	E	0.013906112564316989	0.024816678049103036	EntHL	33.14362450108256	Entropies	1.927941	0.066577	0.070504
6	F	750	0_3	G	0.012236762097400945	0.022209322199611647	EntHL	38.397239263718625	Entropies	1.803289	0.054335	0.055668
6	F	750	0_3	I	0.010414547094176722	0.018271510112452875	EntHL	35.03482883032249	Entropies	1.85256	0.059327	0.061738
6	F	750	0_5	A	0.021178990863947283	0.024516287474289165	EntHL	11.931636115094472	Entropies	2.146223	0.11673	0.130207
6	F	750	0_5	C	0.026367477928721163	0.03098741627367402	EntHL	12.36232053630937	Entropies	2.144776	0.107826	0.118894
6	F	750	0_5	E	0.03240557923782639	0.03778599447452912	EntHL	12.365167393551518	Entropies	2.128414	0.106856	0.117765
6	F	750	0_5	G	0.024856074114570765	0.02912654226454362	EntHL	12.974779919456548	Entropies	2.105142	0.106376	0.11598
6	F	750	0_5	I	0.0184055391624954	0.02116191910036028	EntHL	12.81150056284587	Entropies	2.126346	0.102286	0.11283
6	F	750	0_7	A	0.031064785031446756	0.026333255670407573	EntHL	12.820353491251455	Entropies	2.111764	0.094201	0.103264
6	F	750	0_7	C	0.036125500986687584	0.029869682602498632	EntHL	12.761449317553266	Entropies	2.109003	0.090578	0.099394
6	F	750	0_7	E	0.04035320009759651	0.033443613939653026	EntHL	13.203832306730279	Entropies	2.137026	0.088617	0.096931
6	F	750	0_7	G	0.03332321519138327	0.0273515439152383	EntHL	12.50259030223764	Entropies	2.166293	0.095715	0.105541
6	F	750	0_7	I	0.02603924910288454	0.021523868678429068	EntHL	13.772094689005895	Entropies	2.123488	0.085707	0.093662
6	F	750	0_9	A	0.041236417079631195	0.023437044601633678	EntHL	8.000184448586097	Entropies	2.120289	0.128955	0.146811
6	F	750	0_9	C	0.05068097917346243	0.029439153298213908	EntHL	8.040813701241508	Entropies	2.07482	0.126066	0.142972
6	F	750	0_9	E	0.056540914756823095	0.03147839638527668	EntHL	7.87408321148643	Entropies	2.139746	0.132912	0.152572
6	F	750	0_9	G	0.04516075366617932	0.025828565732948755	EntHL	8.005712689388767	Entropies	2.134131	0.130874	0.149411
6	F	750	0_9	I	0.03359851399853867	0.018459570476302953	EntHL	7.972600453700242	Entropies	2.117512	0.132128	0.150842
6	F	750	1_0	A	0.040561149571053556	0.018220774422167865	EntHL	6.356235799403245	Entropies	2.144977	0.170964	0.198872
6	F	750	1_0	C	0.054599640311803206	0.025543521662305026	EntHL	6.720475466309982	Entropies	2.072693	0.153985	0.176426
6	F	750	1_0	E	0.058672393132163984	0.02602903714575125	EntHL	6.10520146836433	Entropies	2.152695	0.178633	0.208059
6	F	750	1_0	G	0.05400093679665936	0.02496465607165948	EntHL	7.061549373614197	Entropies	2.152989	0.154947	0.179237
6	F	750	1_0	I	0.037301558875251356	0.0172348076919821	EntHL	7.138385536046237	Entropies	2.127125	0.151115	0.174539
6	F	900	0_3	A	0.011722119689610518	0.021130553576375652	EntHL	41.92759966865764	Entropies	1.844623	0.062881	0.065069
6	F	900	0_3	C	0.014929398093016098	0.027715491917321686	EntHL	41.87935651198871	Entropies	1.745804	0.05561	0.054394
6	F	900	0_3	E	0.015838994138456308	0.02877713930019237	EntHL	42.36429660515321	Entropies	1.76536	0.056894	0.058162
6	F	900	0_3	G	0.014316339306396524	0.025647081351294163	EntHL	44.81258533272585	Entropies	1.763366	0.055774	0.055158
6	F	900	0_3	I	0.00997037433430665	0.018300581926920852	EntHL	40.243894331566366	Entropies	1.745072	0.056549	0.056029
6	F	900	0_5	A	0.02008087623778677	0.02386407847243854	EntHL	12.782034929214007	Entropies	2.100179	0.111685	0.121697
6	F	900	0_5	C	0.026969263232064875	0.03308615768690773	EntHL	12.93599979458673	Entropies	2.122697	0.112321	0.122359
6	F	900	0_5	E	0.027904946735984777	0.03400831844080214	EntHL	14.948582065710243	Entropies	2.091194	0.1026	0.110868
6	F	900	0_5	G	0.023069706463653864	0.028313018634400645	EntHL	13.076755389265347	Entropies	2.07549	0.107854	0.116944
6	F	900	0_5	I	0.017632425618359066	0.020896234171715277	EntHL	13.301481048004995	Entropies	2.07084	0.104061	0.114447
6	F	900	0_7	A	0.029960199201076808	0.02523061528235515	EntHL	10.957210373872075	Entropies	1.99112	0.100309	0.110498
6	F	900	0_7	C	0.03406293087748086	0.028353141373222385	EntHL	11.166061101246509	Entropies	2.070939	0.098559	0.108788
6	F	900	0_7	E	0.03890717828765661	0.03313470735901201	EntHL	11.225352818956072	Entropies	2.02702	0.099854	0.110207
6	F	900	0_7	G	0.03418144321155864	0.028596371673216252	EntHL	11.07133520430887	Entropies	2.097193	0.106467	0.11789
6	F	900	0_7	I	0.02384447534233847	0.019507726045173115	EntHL	10.995120668846806	Entropies	2.067178	0.098364	0.10872
6	F	900	0_9	A	0.037618098877030534	0.02023481150006592	EntHL	7.443890911186041	Entropies	2.155673	0.144092	0.165772
6	F	900	0_9	C	0.048897163530518456	0.028185961349302752	EntHL	8.462525688110832	Entropies	2.164573	0.127651	0.145361
6	F	900	0_9	E	0.04553722892859804	0.02560688954079843	EntHL	8.16394367968182	Entropies	2.131866	0.129759	0.147181
6	F	900	0_9	G	0.04310143290264634	0.02383534000200354	EntHL	7.7767833445907195	Entropies	2.15046	0.133109	0.153179
6	F	900	0_9	I	0.030597203054319462	0.016368888473817445	EntHL	7.559620603421484	Entropies	2.13312	0.136301	0.156679
6	F	900	1_0	A	0.04142055456482042	0.01798731141474431	EntHL	5.977230446909546	Entropies	2.148231	0.181926	0.212711
6	F	900	1_0	C	0.05083737500728509	0.023855504610284413	EntHL	6.671139157993198	Entropies	2.125084	0.160191	0.18698
6	F	900	1_0	E	0.05622951478694775	0.027768566966344433	EntHL	7.356987192592585	Entropies	2.094707	0.148139	0.168079
6	F	900	1_0	G	0.05348464561273654	0.025163571591729328	EntHL	6.502794054749393	Entropies	2.121683	0.165772	0.19216
6	F	900	1_0	I	0.03376761137006363	0.015002763016726529	EntHL	6.6099777865645715	Entropies	2.137844	0.164091	0.191396
8	A	750	1_0	A	0.07194476361880191	0.03439766107343685	EntHL	6.581122882415165	Entropies	2.122948	0.164032	0.190821
8	A	750	1_0	C	0.0586023929569955	0.026105145711039664	EntHL	6.40914356647289	Entropies	2.131213	0.167337	0.195134
8	A	750	1_0	E	0.07039647671903033	0.031370079503001254	EntHL	6.513283771848925	Entropies	2.115078	0.167091	0.193377
8	A	750	1_0	G	0.0562800040233301	0.025265227708291423	EntHL	6.631320218862002	Entropies	2.174634	0.167686	0.194893
8	A	750	1_0	I	0.06254482431794368	0.02739395705671164	EntHL	6.279137596825283	Entropies	2.159152	0.174865	0.20502
8	A	900	0_3	A	0.02409824464119435	0.04352601484815406	EntHL	42.795686753206354	Entropies	1.825859	0.067258	0.066745
8	A	900	0_3	C	0.015374915970758357	0.027906119111222136	EntHL	42.51087068066134	Entropies	1.767895	0.059619	0.059047
8	A	900	0_3	E	0.022517843388820916	0.040598785185738125	EntHL	39.96685731163484	Entropies	1.769492	0.062516	0.063227
8	A	900	0_3	G	0.016649614038717946	0.030292909302814745	EntHL	45.98328567721566	Entropies	1.712045	0.054148	0.053862
8	A	900	0_3	I	0.01728066807368949	0.031004185789624904	EntHL	42.648130654703756	Entropies	1.719762	0.056084	0.057119
8	A	900	0_5	A	0.04181128356203661	0.0508073706957875	EntHL	13.78795952975508	Entropies	2.089667	0.114946	0.123635
8	A	900	0_5	C	0.03409299735175345	0.04097237237863608	EntHL	13.492735285436742	Entropies	2.108571	0.112348	0.122096
8	A	900	0_5	E	0.03996012165495317	0.0475601876234558	EntHL	13.228177080163212	Entropies	2.064974	0.115668	0.123863
8	A	900	0_5	G	0.029032395870957357	0.034575705785636526	EntHL	13.0707347072802	Entropies	2.084179	0.111509	0.121557
8	A	900	0_5	I	0.034814200141256885	0.04156319308477704	EntHL	13.028667477624527	Entropies	2.057155	0.110433	0.119563
8	A	900	0_7	A	0.06188541206395694	0.052833149334842365	EntHL	10.64143018229479	Entropies	2.074298	0.106807	0.11854
8	A	900	0_7	C	0.04278505043212521	0.0359318861986068	EntHL	10.937045025132607	Entropies	2.076149	0.105985	0.117888
8	A	900	0_7	E	0.05090838382693172	0.042709323275393146	EntHL	10.61695557203876	Entropies	2.067222	0.10858	0.12053
8	A	900	0_7	G	0.04214738361835954	0.03536867696816118	EntHL	11.505354378727391	Entropies	2.088085	0.101943	0.112289
8	A	900	0_7	I	0.04707817642485624	0.03941355704346218	EntHL	11.066237839830308	Entropies	2.092324	0.104129	0.115109
8	A	900	0_9	A	0.06226274288497765	0.036513301578818505	EntHL	7.881338850968497	Entropies	2.14033	0.134834	0.15438
8	A	900	0_9	C	0.053277184999352474	0.030635958607991245	EntHL	7.910428328225361	Entropies	2.133661	0.133967	0.153886
8	A	900	0_9	E	0.06720507510594954	0.03751111188493416	EntHL	8.104010592435122	Entropies	2.131784	0.133457	0.152299
8	A	900	0_9	G	0.05511388802460466	0.031031001167616215	EntHL	7.476528617938917	Entropies	2.137938	0.141688	0.162202
8	A	900	0_9	I	0.05989147284692504	0.03347163701200405	EntHL	7.807284401412927	Entropies	2.136945	0.136436	0.155553
8	A	900	1_0	A	0.07252109639646115	0.03476145344198741	EntHL	6.3944029453178794	Entropies	2.155484	0.172648	0.200861
8	A	900	1_0	C	0.057927278582849816	0.02640331371109269	EntHL	6.558431698093307	Entropies	2.118678	0.16801	0.194012
8	A	900	1_0	E	0.07009445367999931	0.03200328778799121	EntHL	6.6145453748669745	Entropies	2.135458	0.164151	0.190436
8	A	900	1_0	G	0.057579922593941346	0.026240752243732447	EntHL	6.378227416417322	Entropies	2.144649	0.171621	0.201034
8	A	900	1_0	I	0.065859664591963	0.029538193243899898	EntHL	6.319751475977024	Entropies	2.167087	0.174689	0.204359
8	B	750	1_0	A	0.0731989125867273	0.034475773217303766	EntHL	6.397348354851537	Entropies	2.170936	0.172638	0.201517
8	B	750	1_0	C	0.054810224675878524	0.02380988729177494	EntHL	6.35916362826887	Entropies	2.18611	0.177605	0.206281
8	B	750	1_0	E	0.0742394327584364	0.03140421279635097	EntHL	5.810319310140646	Entropies	2.161695	0.187458	0.222335
8	B	750	1_0	G	0.06161404992778037	0.026692931896355628	EntHL	6.228737089464332	Entropies	2.175759	0.17429	0.206285
8	B	750	1_0	I	0.0659161251082013	0.028626744871694493	EntHL	6.5313055265005895	Entropies	2.165151	0.170943	0.200467
8	B	900	0_3	A	0.017479791130556338	0.031589553553967475	EntHL	42.48151535166423	Entropies	1.817598	0.065502	0.064616
8	B	900	0_3	C	0.014999509427031177	0.02740445982348287	EntHL	45.3314906148539	Entropies	1.838192	0.059278	0.058746
8	B	900	0_3	E	0.01885101941637051	0.03440102160332224	EntHL	44.637514060654205	Entropies	1.753994	0.059286	0.058375
8	B	900	0_3	G	0.016718024471674538	0.030577534477541524	EntHL	43.86316848279148	Entropies	1.789788	0.057686	0.05745
8	B	900	0_3	I	0.019488877073829687	0.035482528559090384	EntHL	43.671690150620684	Entropies	1.743462	0.057746	0.05817
8	B	900	0_5	A	0.04405762593013017	0.0535912371600631	EntHL	12.720377500918373	Entropies	2.094262	0.116324	0.127261
8	B	900	0_5	C	0.033889928515644374	0.04064555272818682	EntHL	12.064240882028379	Entropies	2.108118	0.114933	0.124325
8	B	900	0_5	E	0.041084020413648746	0.049242289643520815	EntHL	13.094834079921318	Entropies	2.11176	0.119569	0.130156
8	B	900	0_5	G	0.02979499863803757	0.034809794703439825	EntHL	12.820353491251455	Entropies	2.109071	0.110547	0.119809
8	B	900	0_5	I	0.034095670569844895	0.04085065708134975	EntHL	13.18256738562772	Entropies	2.093749	0.109108	0.117883
8	B	900	0_7	A	0.0469515076818231	0.03991429528450678	EntHL	10.69793611296037	Entropies	2.064688	0.104397	0.115475
8	B	900	0_7	C	0.04073162674628205	0.03381676419109861	EntHL	11.132687028892418	Entropies	2.113005	0.105489	0.117208
8	B	900	0_7	E	0.04727688800420332	0.039072702386989254	EntHL	10.363346044360732	Entropies	2.101237	0.108311	0.12028
8	B	900	0_7	G	0.039412785030821615	0.032536906678081894	EntHL	11.160920123923301	Entropies	2.073504	0.104991	0.115893
8	B	900	0_7	I	0.04159049568658235	0.03389607799571387	EntHL	10.599856845143108	Entropies	2.067888	0.106846	0.118894
8	B	900	0_9	A	0.06336336717911424	0.03574547783350958	EntHL	7.732145183308797	Entropies	2.156906	0.14154	0.162744
8	B	900	0_9	C	0.05529020312582207	0.030870673670464602	EntHL	7.70016444360189	Entropies	2.168901	0.139008	0.159655
8	B	900	0_9	E	0.0701986931563354	0.03953563072234466	EntHL	8.100279416839264	Entropies	2.154347	0.13311	0.151414
8	B	900	0_9	G	0.05564896512122681	0.03074580805997198	EntHL	7.714361742872397	Entropies	2.14668	0.138106	0.158472
8	B	900	0_9	I	0.05545832863120742	0.030717304571340278	EntHL	7.698391619327513	Entropies	2.132908	0.138804	0.158929
8	B	900	1_0	A	0.06563870124039621	0.03085974384188305	EntHL	6.2101201107093384	Entropies	2.157091	0.175874	0.204949
8	B	900	1_0	C	0.054028553520602096	0.02552880082888522	EntHL	6.496807517413597	Entropies	2.12996	0.170392	0.194954
8	B	900	1_0	E	0.06787357826186262	0.030579347854209533	EntHL	6.481865274766358	Entropies	2.148262	0.170918	0.198101
8	B	900	1_0	G	0.0567156112416963	0.026773844486948976	EntHL	6.823386941444348	Entropies	2.124517	0.161404	0.186553
8	B	900	1_0	I	0.06733236385243417	0.030567780756691927	EntHL	6.384104687132553	Entropies	2.122798	0.172672	0.199983
8	C	750	1_0	A	0.06870409343035401	0.031389837848378316	EntHL	6.17305291891055	Entropies	2.161908	0.177864	0.208933
8	C	750	1_0	C	0.05473799251018309	0.02493742297654344	EntHL	6.200118642111118	Entropies	2.152284	0.172983	0.203047
8	C	750	1_0	E	0.07571527071854947	0.034366189543811536	EntHL	6.550885369412087	Entropies	2.158575	0.165096	0.191497
8	C	750	1_0	G	0.05809740761646807	0.025405722685370835	EntHL	6.158855291177024	Entropies	2.16653	0.178124	0.209418
8	C	750	1_0	I	0.06277051233426016	0.028031427377690366	EntHL	6.6145453748669745	Entropies	2.14479	0.166307	0.192878
8	C	900	0_3	A	0.01735083628422791	0.03211483480172123	EntHL	48.11716152544184	Entropies	1.697852	0.05317	0.052192
8	C	900	0_3	C	0.015083377153245637	0.027337471921236072	EntHL	43.05266104937333	Entropies	1.793954	0.060987	0.061445
8	C	900	0_3	E	0.019042611766783114	0.03439321947138135	EntHL	41.87935651198871	Entropies	1.827618	0.060443	0.060784
8	C	900	0_3	G	0.016734608463635205	0.030443660583589993	EntHL	39.3459467635932	Entropies	1.767165	0.06417	0.064262
8	C	900	0_3	I	0.01656346276603225	0.02948567031832624	EntHL	48.09500785513533	Entropies	1.837626	0.065164	0.065157
8	C	900	0_5	A	0.031741017074920996	0.038488737906107365	EntHL	12.650275973133802	Entropies	2.053752	0.107673	0.11695
8	C	900	0_5	C	0.030538766067863012	0.036922715210972686	EntHL	14.99684835509593	Entropies	2.015806	0.101391	0.107795
8	C	900	0_5	E	0.03822004865466322	0.04516064324252194	EntHL	16.110165427496515	Entropies	2.039967	0.103889	0.111234
8	C	900	0_5	G	0.03028495127847934	0.03665342027980488	EntHL	14.401243711825096	Entropies	2.032022	0.102316	0.109329
8	C	900	0_5	I	0.03102311120520994	0.03675249036562681	EntHL	12.563192085872933	Entropies	2.093407	0.113149	0.122508
8	C	900	0_7	A	0.052268319198560495	0.0444755612794209	EntHL	10.653688636727322	Entropies	2.125187	0.106099	0.117998
8	C	900	0_7	C	0.0469250250418377	0.040283209316715	EntHL	11.52391377205068	Entropies	2.076176	0.100287	0.110373
8	C	900	0_7	E	0.05091181292531982	0.04139191426185412	EntHL	11.117317272869798	Entropies	2.076828	0.106728	0.118586
8	C	900	0_7	G	0.04412931554757584	0.037392401107924474	EntHL	11.500057187048055	Entropies	2.10365	0.102512	0.112235
8	C	900	0_7	I	0.049031451783844264	0.04065805377159172	EntHL	11.035702899693646	Entropies	2.095742	0.105354	0.116786
8	C	900	0_9	A	0.06939862205585678	0.040544549329359865	EntHL	8.104010592435122	Entropies	2.163474	0.133938	0.152761
8	C	900	0_9	C	0.05774870481108585	0.033014936935287474	EntHL	8.09282221847945	Entropies	2.147081	0.13284	0.151557
8	C	900	0_9	E	0.07379671939660491	0.04168432989383654	EntHL	7.69484719516743	Entropies	2.116717	0.137114	0.156562
8	C	900	0_9	G	0.053083267834020016	0.030796154719785383	EntHL	7.70016444360189	Entropies	2.158516	0.141651	0.161845
8	C	900	0_9	I	0.0653407106520082	0.03663547978125164	EntHL	8.28705077910681	Entropies	2.122982	0.128776	0.1462
8	C	900	1_0	A	0.0687848623170673	0.0327513901731648	EntHL	6.462491724979329	Entropies	2.129935	0.167379	0.193596
8	C	900	1_0	C	0.06106176146356263	0.029501032164863314	EntHL	6.792036326199304	Entropies	2.126385	0.159706	0.184669
8	C	900	1_0	E	0.07649650498931865	0.035486290964574965	EntHL	6.350384185065179	Entropies	2.153686	0.17385	0.202602
8	C	900	1_0	G	0.0645203621370363	0.029977276388136225	EntHL	6.677286334669524	Entropies	2.102843	0.162458	0.187128
8	C	900	1_0	I	0.06535015002391048	0.03070527676126325	EntHL	6.695761871783757	Entropies	2.108308	0.1616	0.184614
8	D	750	1_0	A	0.06939197595539803	0.03158512294473504	EntHL	6.429837541107721	Entropies	2.155942	0.170519	0.197982
8	D	750	1_0	C	0.06103009944812934	0.027880258760165522	EntHL	6.579607697319565	Entropies	2.139624	0.163291	0.191397
8	D	750	1_0	E	0.07409566038357271	0.032360653292551	EntHL	6.549377145959638	Entropies	2.153224	0.167679	0.19521
8	D	750	1_0	G	0.0664568066317477	0.029926803504898444	EntHL	6.416526614899224	Entropies	2.166594	0.170971	0.199719
8	D	750	1_0	I	0.0618891609716403	0.028618019482208133	EntHL	6.824958265248258	Entropies	2.149407	0.159806	0.184635
8	D	900	0_3	A	0.0236473897861726	0.04308002976550676	EntHL	41.086580701255706	Entropies	1.771129	0.058269	0.058732
8	D	900	0_3	C	0.016330340115746547	0.029918696824730254	EntHL	44.977985489539876	Entropies	1.829284	0.060404	0.060404
8	D	900	0_3	E	0.020462090452115663	0.03758923882871452	EntHL	41.01096608767406	Entropies	1.749345	0.060643	0.060825
8	D	900	0_3	G	0.016096185640404985	0.029167411986304844	EntHL	48.394944930392995	Entropies	1.692707	0.051189	0.051555
8	D	900	0_3	I	0.018934135752359048	0.03439302356827453	EntHL	42.15994154004091	Entropies	1.816527	0.05937	0.060224
8	D	900	0_5	A	0.030623749205564193	0.036230965058137984	EntHL	14.015222602223616	Entropies	2.066661	0.109073	0.116351
8	D	900	0_5	C	0.02734373091470069	0.032861598487440594	EntHL	14.431118736719895	Entropies	2.053308	0.105919	0.114023
8	D	900	0_5	E	0.03369235736454581	0.03962573081950931	EntHL	13.648973796515358	Entropies	2.06849	0.106914	0.115321
8	D	900	0_5	G	0.027407242586410977	0.032120319493478516	EntHL	12.545847378640614	Entropies	2.111435	0.117585	0.128236
8	D	900	0_5	I	0.030116537544306547	0.03586104998141909	EntHL	14.41783330427545	Entropies	2.034682	0.102271	0.109359
8	D	900	0_7	A	0.050971253066580444	0.04380761856016961	EntHL	11.094302416132098	Entropies	2.089715	0.105692	0.116136
8	D	900	0_7	C	0.03770703649383673	0.031388394123542905	EntHL	11.57444032097842	Entropies	2.069752	0.10133	0.111866
8	D	900	0_7	E	0.05037649941669344	0.042386114669141724	EntHL	11.292757442148877	Entropies	2.012709	0.096594	0.105593
8	D	900	0_7	G	0.04130763805171249	0.03451664306631221	EntHL	10.643880744265925	Entropies	2.045312	0.104429	0.115629
8	D	900	0_7	I	0.04452847004004384	0.03728164813614018	EntHL	11.127561417359134	Entropies	2.055826	0.101086	0.111972
8	D	900	0_9	A	0.05964872141524668	0.034547458252317774	EntHL	7.832492721946563	Entropies	2.141737	0.135819	0.155291
8	D	900	0_9	C	0.049704541011377154	0.02763139025471731	EntHL	7.819878403928905	Entropies	2.166276	0.137364	0.156824
8	D	900	0_9	E	0.06319853763865119	0.03426206813789341	EntHL	7.46964565081177	Entropies	2.128491	0.139846	0.160354
8	D	900	0_9	G	0.0520114052258262	0.02880516904689461	EntHL	7.4954894979514455	Entropies	2.147462	0.142126	0.163339
8	D	900	0_9	I	0.05597200325058541	0.03152365536712516	EntHL	7.870457896985252	Entropies	2.153152	0.135711	0.155323
8	D	900	1_0	A	0.06290811702928993	0.02890160637923864	EntHL	6.474407045713672	Entropies	2.163602	0.170281	0.200242
8	D	900	1_0	C	0.05557277006494052	0.025147191561368406	EntHL	6.366489102028591	Entropies	2.130548	0.173971	0.201129
8	D	900	1_0	E	0.06932823481432578	0.03063731956105174	EntHL	6.192984599204255	Entropies	2.124712	0.173493	0.20322
8	D	900	1_0	G	0.058470659542227105	0.027015690404056675	EntHL	6.546361740698707	Entropies	2.13846	0.167043	0.194013
8	D	900	1_0	I	0.06103315994347608	0.027269941514626854	EntHL	6.30957344482646	Entropies	2.162309	0.176881	0.205981
8	E	750	1_0	A	0.07575858750947395	0.03546658697825924	EntHL	6.443176080504343	Entropies	2.156182	0.170361	0.1984
8	E	750	1_0	C	0.0620266290680572	0.028011351589221155	EntHL	6.418004244864362	Entropies	2.138746	0.168288	0.197167
8	E	750	1_0	E	0.07266248070127501	0.032879108544884385	EntHL	6.547869269748493	Entropies	2.159599	0.167846	0.196033
8	E	750	1_0	G	0.06870691009263219	0.030238859472903765	EntHL	6.156019686472569	Entropies	2.17102	0.180155	0.212707
8	E	750	1_0	I	0.06808667319667115	0.03170469311152316	EntHL	6.781097674961736	Entropies	2.118322	0.159469	0.183544
8	E	900	0_3	A	0.018560174111008566	0.034394009512457205	EntHL	50.52426449425208	Entropies	1.719322	0.055439	0.052784
8	E	900	0_3	C	0.014507013807541956	0.026844381887651408	EntHL	44.36086439335151	Entropies	1.740223	0.054374	0.053945
8	E	900	0_3	E	0.019075180766805103	0.034399377269713094	EntHL	46.16363515426326	Entropies	1.726256	0.053539	0.053692
8	E	900	0_3	G	0.015661087480900615	0.02843156398183584	EntHL	45.930375926297195	Entropies	1.807594	0.058397	0.059457
8	E	900	0_3	I	0.0168781630754857	0.030198127947706276	EntHL	41.00152405085417	Entropies	1.801507	0.060877	0.061072
8	E	900	0_5	A	0.03283445772404427	0.03992365086749931	EntHL	13.721449765796763	Entropies	2.0914	0.115372	0.124076
8	E	900	0_5	C	0.028044176547307762	0.03340979793905624	EntHL	11.389377818812246	Entropies	2.120981	0.120586	0.132803
8	E	900	0_5	E	0.03426019910090538	0.040786163307522855	EntHL	12.638630002373613	Entropies	2.079633	0.112231	0.12217
8	E	900	0_5	G	0.026719034286268182	0.0319847388568722	EntHL	13.480313738195964	Entropies	2.081202	0.106905	0.115101
8	E	900	0_5	I	0.031885935675946525	0.03856950572722499	EntHL	13.040672851661123	Entropies	2.098752	0.117132	0.126213
8	E	900	0_7	A	0.05589886330272984	0.04792265356922715	EntHL	11.00018527511554	Entropies	2.092526	0.107031	0.119089
8	E	900	0_7	C	0.04179482761265529	0.0342454378923271	EntHL	11.318789936608999	Entropies	2.098611	0.101376	0.112361
8	E	900	0_7	E	0.05396189851509935	0.04511164821324581	EntHL	11.87681522683217	Entropies	2.078709	0.097534	0.107503
8	E	900	0_7	G	0.04461190228676022	0.03654506547847556	EntHL	10.864256236223342	Entropies	2.087832	0.106202	0.11792
8	E	900	0_7	I	0.042747726488146766	0.03472797519465893	EntHL	11.127561417359134	Entropies	2.065099	0.099859	0.109856
8	E	900	0_9	A	0.06155329241848086	0.03563530647032029	EntHL	8.1339219357076	Entropies	2.165943	0.133818	0.151502
8	E	900	0_9	C	0.050679640629846735	0.027961263639533475	EntHL	7.63835783580968	Entropies	2.161465	0.140474	0.162373
8	E	900	0_9	E	0.060330347698853135	0.03236142989268157	EntHL	7.31139083486487	Entropies	2.152722	0.145797	0.168323
8	E	900	0_9	G	0.05116612447006792	0.02811127795755739	EntHL	7.771413187970425	Entropies	2.139953	0.135561	0.155048
8	E	900	0_9	I	0.05606669327993294	0.031417324317264274	EntHL	7.744617978058643	Entropies	2.166932	0.138895	0.159324
8	E	900	1_0	A	0.07386545931740236	0.034092026209299894	EntHL	6.148936385149833	Entropies	2.145152	0.177617	0.207387
8	E	900	1_0	C	0.054380659723114205	0.024796032204684584	EntHL	6.34453795778188	Entropies	2.111585	0.169175	0.196311
8	E	900	1_0	E	0.0721441819409431	0.03422992981240499	EntHL	6.33432000772234	Entropies	2.116859	0.170375	0.196323
8	E	900	1_0	G	0.06438884311408372	0.029138003206060383	EntHL	6.1249140684982635	Entropies	2.127496	0.179243	0.20935
8	E	900	1_0	I	0.06569767865027117	0.029791333117890912	EntHL	6.40324324471456	Entropies	2.104513	0.170695	0.196596
8	F	450	0_3	E	0.015020665357847999	0.02598693193509534	EntHL	19.53889504299559	Entropies	2.094676	0.083356	0.089374
8	F	450	0_5	E	0.025897647801376624	0.02923718173462567	EntHL	16.70705875781336	Entropies	2.074616	0.075942	0.08192
8	F	450	0_7	E	0.03731833180891985	0.029763108737124302	EntHL	10.526887943876117	Entropies	2.18278	0.104984	0.117163
8	F	450	0_9	E	0.04832452446375708	0.02614769681485568	EntHL	7.092510705587863	Entropies	2.174689	0.15136	0.17623
8	F	600	0_3	E	0.016310607316061546	0.02941001765577782	EntHL	29.228060659457853	Entropies	2.014245	0.068916	0.071121
8	F	600	0_5	E	0.028192617337364414	0.032565323259714014	EntHL	12.980756402452474	Entropies	2.179475	0.095217	0.104699
8	F	600	0_7	E	0.03892257713179925	0.031150318400200952	EntHL	12.359474334504867	Entropies	2.189435	0.099801	0.11058
8	F	600	0_9	E	0.04995897975571105	0.026385852013899334	EntHL	7.194489780066955	Entropies	2.155002	0.146097	0.169346
8	F	750	1_0	A	0.0704562968387269	0.03208647523844691	EntHL	6.41209576587676	Entropies	2.173302	0.171051	0.200453
8	F	750	1_0	C	0.05631791703848743	0.02487544148692089	EntHL	6.486344335507977	Entropies	2.15086	0.165385	0.193123
8	F	750	1_0	E	0.07516632713182674	0.03386306430397369	EntHL	6.175896369514869	Entropies	2.180932	0.177491	0.209195
8	F	750	1_0	G	0.058669365425619326	0.02483085585362399	EntHL	5.962110213689013	Entropies	2.115621	0.176784	0.206627
8	F	750	1_0	I	0.0643480479039282	0.028954365205991227	EntHL	6.578092861068064	Entropies	2.177928	0.171878	0.200576
8	F	900	0_3	A	0.020005841839645044	0.03722089543407847	EntHL	44.18755787907927	Entropies	1.739862	0.058527	0.058809
8	F	900	0_3	C	0.01587215643915223	0.029353164567954757	EntHL	46.462224613475634	Entropies	1.726064	0.053193	0.05417
8	F	900	0_3	E	0.018572712262233487	0.03351102598442527	EntHL	46.49433066897238	Entropies	1.716329	0.05448	0.054711
8	F	900	0_3	G	0.014151929555088776	0.025523462675111467	EntHL	40.105136608846294	Entropies	1.745659	0.058043	0.059315
8	F	900	0_3	I	0.017021258854151018	0.03098916211008342	EntHL	47.15198713386583	Entropies	1.729258	0.057614	0.058636
8	F	900	0_5	A	0.030840351845680396	0.03731717971352041	EntHL	13.67099108210346	Entropies	2.05454	0.106379	0.114857
8	F	900	0_5	C	0.02911658201452682	0.03540162594101354	EntHL	14.900471117942734	Entropies	2.029225	0.104146	0.110821
8	F	900	0_5	E	0.034861860757338256	0.040723576650827244	EntHL	12.58345788696367	Entropies	2.050726	0.1082	0.117801
8	F	900	0_5	G	0.02758938982464625	0.03268355503407096	EntHL	12.897335579049807	Entropies	2.082205	0.116536	0.125653
8	F	900	0_5	I	0.028712803099056387	0.03418293480968272	EntHL	13.369033144792573	Entropies	2.045143	0.109052	0.117243
8	F	900	0_7	A	0.06006933885309032	0.050711376431008794	EntHL	10.401596438711525	Entropies	2.087679	0.111089	0.124241
8	F	900	0_7	C	0.04644058540141267	0.03943604993525474	EntHL	11.053504693882015	Entropies	2.054446	0.101083	0.111454
8	F	900	0_7	E	0.05487294602383341	0.04496422567971512	EntHL	10.782016696051244	Entropies	2.070733	0.106029	0.117088
8	F	900	0_7	G	0.04391462123050878	0.037335296358222074	EntHL	11.407750129276467	Entropies	2.025308	0.09794	0.107076
8	F	900	0_7	I	0.04680675139945672	0.03929862270100618	EntHL	10.646331870564776	Entropies	2.086392	0.105756	0.117528
8	F	900	0_9	A	0.05957502176975469	0.03329276102398637	EntHL	7.868645865708202	Entropies	2.121649	0.136093	0.156228
8	F	900	0_9	C	0.05653560457256227	0.031285674146602944	EntHL	7.870457896985252	Entropies	2.17391	0.138032	0.157014
8	F	900	0_9	E	0.06340840682349033	0.034181403158074025	EntHL	7.211074791859061	Entropies	2.144233	0.142636	0.165131
8	F	900	0_9	G	0.05136460230061963	0.028539441987232735	EntHL	7.528353438479616	Entropies	2.165111	0.14177	0.16247
8	F	900	0_9	I	0.05233365749558696	0.02783632081956778	EntHL	7.4387506291071706	Entropies	2.121226	0.139953	0.159715
8	F	900	1_0	A	0.06753027339823844	0.03135520056950011	EntHL	6.475898004675026	Entropies	2.158965	0.169423	0.197958
8	F	900	1_0	C	0.0556641109434214	0.02519994137765055	EntHL	6.4342806499482394	Entropies	2.142189	0.170167	0.198235
8	F	900	1_0	E	0.06975354037360013	0.031727586250902697	EntHL	6.7483873087347614	Entropies	2.134147	0.162225	0.186038
8	F	900	1_0	G	0.057206686472235715	0.025705120110677042	EntHL	6.593256931211391	Entropies	2.132268	0.165655	0.19221
8	F	900	1_0	I	0.059396995642515514	0.027059908869356924	EntHL	6.701931737264549	Entropies	2.140782	0.162512	0.18809
10	A	150	1_0	A	0.05866103233236751	0.03256748181106359	EntHL	5.248074602516087	Entropies	2.109105	0.200971	0.235171
10	A	150	1_0	C	0.05405873592508941	0.026678886208597187	EntHL	5.14043651584202	Entropies	2.134086	0.206721	0.24519
10	A	150	1_0	E	0.061735331471990236	0.028454094531291257	EntHL	5.431252578830511	Entropies	2.140328	0.197707	0.233885
10	A	150	1_0	G	0.05885024242916628	0.028271408027326906	EntHL	5.552646171215723	Entropies	2.127186	0.192331	0.225889
10	A	150	1_0	I	0.05619576228986558	0.025484984094960507	EntHL	5.606605516497377	Entropies	2.133392	0.191219	0.223381
10	A	300	1_0	A	0.07826437341426844	0.03826894765641508	EntHL	5.97860691354749	Entropies	2.140267	0.182044	0.213888
10	A	300	1_0	C	0.07038085124869649	0.034927800388015254	EntHL	6.098176640011122	Entropies	2.170941	0.179762	0.209807
10	A	300	1_0	E	0.06969423650456948	0.03127724138374152	EntHL	5.945659032980758	Entropies	2.158871	0.183361	0.216747
10	A	300	1_0	G	0.06862672348620194	0.03262787454145419	EntHL	6.517784543217173	Entropies	2.14812	0.168762	0.19735
10	A	300	1_0	I	0.07571252592299817	0.035025859435592506	EntHL	5.829079788694021	Entropies	2.166075	0.186216	0.21975
10	A	450	1_0	A	0.07993795572391263	0.036923445389656334	EntHL	5.952508167831878	Entropies	2.179622	0.185051	0.217411
10	A	450	1_0	C	0.06727089141536606	0.0301651206529198	EntHL	5.842517205382062	Entropies	2.173002	0.187796	0.220948
10	A	450	1_0	E	0.07390240005610393	0.03177855734101373	EntHL	6.103795855608608	Entropies	2.157785	0.181648	0.213814
10	A	450	1_0	G	0.06775848727119611	0.029090940683061867	EntHL	6.202974559812028	Entropies	2.176177	0.17659	0.208024
10	A	450	1_0	I	0.06958290665197334	0.030231786886070356	EntHL	5.960737545119301	Entropies	2.146361	0.181472	0.212432
10	A	600	1_0	A	0.0773716224685862	0.035684616162936465	EntHL	6.2661386467476206	Entropies	2.154957	0.18027	0.209794
10	A	600	1_0	C	0.06950031079624275	0.03173993781904835	EntHL	6.260369976750662	Entropies	2.125516	0.175172	0.203803
10	A	600	1_0	E	0.07619310883250079	0.033606909896663574	EntHL	6.057591738772976	Entropies	2.105273	0.174968	0.203425
10	A	600	1_0	G	0.07438198988359772	0.03318675445481192	EntHL	5.970352865860881	Entropies	2.156138	0.180535	0.212145
10	A	600	1_0	I	0.07530517512638354	0.03514834110718367	EntHL	6.6099777865645715	Entropies	2.105682	0.163159	0.187585
10	A	750	1_0	A	0.07639947813084905	0.034491639227536175	EntHL	5.858683000595624	Entropies	2.172532	0.187649	0.221887
10	A	750	1_0	C	0.06881012790290328	0.030174158428280383	EntHL	5.914254377584423	Entropies	2.146623	0.184116	0.215647
10	A	750	1_0	E	0.07522706502301192	0.03323052942321548	EntHL	6.217273892963579	Entropies	2.160223	0.177372	0.208333
10	A	750	1_0	G	0.07032406185194831	0.03091927440633674	EntHL	6.419482215105547	Entropies	2.167036	0.17515	0.203965
10	A	750	1_0	I	0.07159734229647188	0.030977596110593354	EntHL	6.29796147931963	Entropies	2.166331	0.173935	0.203051
10	A	900	1_0	A	0.0813297843506247	0.03713712778056265	EntHL	5.7982908986775845	Entropies	2.15642	0.188987	0.221766
10	A	900	1_0	C	0.06816855808136832	0.030037263909008106	EntHL	5.720052304180333	Entropies	2.135956	0.189113	0.2226
10	A	900	1_0	E	0.07275875606158151	0.03127421676657029	EntHL	5.7743087271612215	Entropies	2.150149	0.187671	0.222616
10	A	900	1_0	G	0.07154311556810806	0.03237476717926954	EntHL	6.110827157048343	Entropies	2.08616	0.172275	0.200347
10	A	900	1_0	I	0.07683999206000863	0.03350467499115447	EntHL	6.29796147931963	Entropies	2.132349	0.179416	0.20622
10	B	150	1_0	A	0.059796735525244046	0.031097026872672733	EntHL	4.9147338020091915	Entropies	2.1622	0.217327	0.259894
10	B	150	1_0	C	0.05448666892182041	0.02640379985879631	EntHL	4.946522626767339	Entropies	2.177519	0.217556	0.259436
10	B	150	1_0	E	0.06086601296410152	0.027783344526817556	EntHL	5.562883949903876	Entropies	2.157759	0.195485	0.23088
10	B	150	1_0	G	0.05506549935399797	0.027114327477378394	EntHL	5.638972803370079	Entropies	2.097469	0.18664	0.21759
10	B	150	1_0	I	0.0580062439960263	0.026233990669984664	EntHL	5.006105525305225	Entropies	2.119898	0.212444	0.250797
10	B	300	1_0	A	0.080806106346204	0.037553299119499145	EntHL	5.724004941365713	Entropies	2.157971	0.189927	0.22431
10	B	300	1_0	C	0.06305640904397046	0.029018370217967354	EntHL	6.13903345363286	Entropies	2.170797	0.177524	0.20963
10	B	300	1_0	E	0.07730622665702826	0.034302005980358055	EntHL	5.888436553577922	Entropies	2.165401	0.185941	0.219666
10	B	300	1_0	G	0.06776332851502347	0.03150738730326615	EntHL	6.068760518791091	Entropies	2.141974	0.176777	0.208849
10	B	300	1_0	I	0.06971371033502445	0.03090375772958526	EntHL	5.730598740558439	Entropies	2.156835	0.187132	0.221561
10	B	450	1_0	A	0.0754031257671892	0.03593490002077524	EntHL	6.188708114214105	Entropies	2.15112	0.178133	0.208022
10	B	450	1_0	C	0.06822866407135388	0.031127015631296766	EntHL	6.200118642111118	Entropies	2.145032	0.173321	0.201794
10	B	450	1_0	E	0.0686956258344583	0.030270217522541682	EntHL	6.487838043448359	Entropies	2.105537	0.164106	0.188971
10	B	450	1_0	G	0.0687162829223217	0.031062567833971585	EntHL	5.991009386136173	Entropies	2.161817	0.178903	0.211518
10	B	450	1_0	I	0.07317062943563346	0.033855927192416146	EntHL	6.784221205010014	Entropies	2.133648	0.164212	0.189719
10	B	600	1_0	A	0.07980931175542304	0.03604142082579211	EntHL	5.75439937339282	Entropies	2.17921	0.188881	0.22417
10	B	600	1_0	C	0.06723241053747982	0.029978047863722376	EntHL	6.0603820052937065	Entropies	2.121838	0.178546	0.207039
10	B	600	1_0	E	0.07615439548495131	0.03360856552487577	EntHL	6.075751461080547	Entropies	2.138959	0.178909	0.210068
10	B	600	1_0	G	0.07245495292337215	0.03190103083303445	EntHL	6.0367056478813526	Entropies	2.175926	0.186589	0.218894
10	B	600	1_0	I	0.07217924036550505	0.030992037459209004	EntHL	5.945659032980758	Entropies	2.160343	0.183259	0.214869
10	B	750	1_0	A	0.09180114886058457	0.04098992108818944	EntHL	5.8546373632276065	Entropies	2.174266	0.188732	0.222025
10	B	750	1_0	C	0.07265571128554683	0.03174686252692466	EntHL	5.87489352531972	Entropies	2.157775	0.188088	0.221911
10	B	750	1_0	E	0.07157287898431516	0.030271451013505583	EntHL	5.91834121115403	Entropies	2.141246	0.183333	0.214741
10	B	750	1_0	G	0.0725673050233671	0.03265081630099403	EntHL	6.319751475977024	Entropies	2.165778	0.170952	0.20155
10	B	750	1_0	I	0.07447493263671494	0.03324235555963985	EntHL	6.167369944566941	Entropies	2.151804	0.176403	0.207543
10	B	900	1_0	A	0.0767095474048599	0.03396951679794594	EntHL	6.040877097013657	Entropies	2.134488	0.178838	0.210095
10	B	900	1_0	C	0.0661449561185523	0.031134546508914906	EntHL	6.594775259521101	Entropies	2.137773	0.168142	0.193808
10	B	900	1_0	E	0.07361264695274503	0.03273672383011624	EntHL	6.228737089464332	Entropies	2.139442	0.179352	0.208381
10	B	900	1_0	G	0.07518425031637406	0.03352964987920348	EntHL	6.276246612824574	Entropies	2.13371	0.173519	0.20207
10	B	900	1_0	I	0.07050090817085504	0.03044498174889571	EntHL	5.817012539648506	Entropies	2.144357	0.186569	0.220167
10	C	150	1_0	A	0.061138011950696354	0.03254063497593237	EntHL	5.102699578611939	Entropies	2.130929	0.206503	0.243455
10	C	150	1_0	C	0.0520129239699825	0.024424267543708904	EntHL	4.8017550301556975	Entropies	2.173229	0.221398	0.265799
10	C	150	1_0	E	0.06105706761533505	0.026930969253500237	EntHL	5.548811863600962	Entropies	2.146907	0.196181	0.231385
10	C	150	1_0	G	0.06084209976271089	0.030164419342021215	EntHL	5.335805618479188	Entropies	2.153551	0.204657	0.241421
10	C	150	1_0	I	0.05730388061605624	0.028224752504463848	EntHL	5.749101815696257	Entropies	2.147897	0.189293	0.222489
10	C	300	1_0	A	0.07362435032532724	0.03655353383055614	EntHL	6.063173557075578	Entropies	2.157094	0.178904	0.208181
10	C	300	1_0	C	0.0642820969371502	0.030750997307670065	EntHL	6.071555929909595	Entropies	2.166284	0.179777	0.210887
10	C	300	1_0	E	0.0685497326210345	0.030840105254489467	EntHL	6.12209409070598	Entropies	2.161635	0.177683	0.209114
10	C	300	1_0	G	0.0643782975187573	0.030137646371663527	EntHL	6.329945925403564	Entropies	2.158351	0.170502	0.199964
10	C	300	1_0	I	0.06842138623512342	0.03066744676888686	EntHL	6.077150615632291	Entropies	2.134137	0.178641	0.209843
10	C	450	1_0	A	0.0914331607317419	0.04337173356545586	EntHL	5.922430868783538	Entropies	2.159872	0.181754	0.21473
10	C	450	1_0	C	0.06588975377058091	0.02827387904769451	EntHL	5.845208403610334	Entropies	2.132608	0.183108	0.216516
10	C	450	1_0	E	0.07585775241913613	0.03533184338381887	EntHL	6.178741129878145	Entropies	2.141019	0.176361	0.206939
10	C	450	1_0	G	0.0724008257763013	0.03328152658582406	EntHL	6.15743732559427	Entropies	2.157924	0.174171	0.205064
10	C	450	1_0	I	0.07486245486278716	0.03352196571350742	EntHL	5.981360797835319	Entropies	2.14908	0.182701	0.213808
10	C	600	1_0	A	0.07946696085077617	0.03633852578205733	EntHL	5.903369946420944	Entropies	2.148531	0.18779	0.22
10	C	600	1_0	C	0.07211311897133335	0.0326840969496208	EntHL	5.842517205382062	Entropies	2.149025	0.18773	0.219749
10	C	600	1_0	E	0.07465811442399876	0.03215939361156315	EntHL	5.790285794767832	Entropies	2.163103	0.187715	0.222853
10	C	600	1_0	G	0.07062749198533448	0.0323697059237444	EntHL	6.047835918840973	Entropies	2.114057	0.178809	0.208009
10	C	600	1_0	I	0.07215628988794871	0.031427287847053426	EntHL	6.0089695048576	Entropies	2.180894	0.185032	0.217634
10	C	750	1_0	A	0.0794053129146518	0.03504196556461297	EntHL	5.745131848190633	Entropies	2.147712	0.187826	0.222282
10	C	750	1_0	C	0.07237401696762871	0.03008719184402372	EntHL	5.354266701001358	Entropies	2.156755	0.204573	0.239415
10	C	750	1_0	E	0.06991391873858736	0.031152060601899765	EntHL	6.5690111647887575	Entropies	2.126201	0.169312	0.19643
10	C	750	1_0	G	0.07467915071113825	0.0326862974578919	EntHL	6.247409879039693	Entropies	2.153603	0.177502	0.207044
10	C	750	1_0	I	0.07630968796613877	0.03342833724578092	EntHL	6.235912317650353	Entropies	2.148873	0.176975	0.206074
10	C	900	1_0	A	0.07863073147878318	0.03489740984706228	EntHL	5.864081532786652	Entropies	2.150987	0.187856	0.218611
10	C	900	1_0	C	0.06480129197549998	0.029650256649596397	EntHL	6.0269834652346965	Entropies	2.162554	0.182231	0.213942
10	C	900	1_0	E	0.07078947673727176	0.030575766838070603	EntHL	5.923794715899491	Entropies	2.164607	0.181934	0.215985
10	C	900	1_0	G	0.07153309575210205	0.031403367295900916	EntHL	5.970352865860881	Entropies	2.121498	0.183619	0.21435
10	C	900	1_0	I	0.08285431016654493	0.03736423073827659	EntHL	6.086953723372213	Entropies	2.16346	0.18172	0.213835
10	D	150	1_0	A	0.059072627948524886	0.029010075420386784	EntHL	4.9169976417952705	Entropies	2.148082	0.215102	0.256947
10	D	150	1_0	C	0.050798689981653294	0.02305138315067178	EntHL	4.759923796688171	Entropies	2.156739	0.224436	0.266371
10	D	150	1_0	E	0.06016817638238138	0.028605592591340608	EntHL	5.938817778950106	Entropies	2.120502	0.182317	0.211472
10	D	150	1_0	G	0.0544312220800084	0.02506899482367841	EntHL	5.7082107617396565	Entropies	2.144952	0.192629	0.227369
10	D	150	1_0	I	0.058710719945975716	0.02802959897737745	EntHL	5.416266187361034	Entropies	2.119002	0.199505	0.23273
10	D	300	1_0	A	0.08395044448125887	0.04278043300463327	EntHL	5.884370370280766	Entropies	2.139046	0.182974	0.215858
10	D	300	1_0	C	0.06644631251486953	0.033002405659643005	EntHL	6.397348354851537	Entropies	2.136587	0.166342	0.194981
10	D	300	1_0	E	0.07219718709286665	0.03271821286222644	EntHL	6.245971525356902	Entropies	2.160985	0.173716	0.205115
10	D	300	1_0	G	0.07565978500238278	0.03668907151800211	EntHL	6.17305291891055	Entropies	2.142229	0.175744	0.205673
10	D	300	1_0	I	0.0723158348533356	0.03413602891448318	EntHL	6.110827157048343	Entropies	2.145066	0.178007	0.209677
10	D	450	1_0	A	0.07653938298112155	0.037119814279204404	EntHL	6.513283771848925	Entropies	2.126091	0.168256	0.194477
10	D	450	1_0	C	0.06536874972065582	0.03077121980151305	EntHL	6.233041235043521	Entropies	2.179387	0.176659	0.206677
10	D	450	1_0	E	0.0814378595100127	0.03697976245111073	EntHL	5.941553335444491	Entropies	2.170387	0.186694	0.219104
10	D	450	1_0	G	0.06664105456213112	0.02860108346935983	EntHL	6.131969697180295	Entropies	2.176372	0.177446	0.210524
10	D	450	1_0	I	0.07288601160979018	0.03282121278151283	EntHL	6.1206845887279995	Entropies	2.172059	0.17991	0.211269
10	D	600	1_0	A	0.07604346361488368	0.032754983784984884	EntHL	5.606605516497377	Entropies	2.164839	0.191089	0.227136
10	D	600	1_0	C	0.0708211129807199	0.031167140130676486	EntHL	5.7782988563036	Entropies	2.140199	0.186735	0.219697
10	D	600	1_0	E	0.07124618571817348	0.030626961310796976	EntHL	6.17305291891055	Entropies	2.152232	0.177396	0.208329
10	D	600	1_0	G	0.07934747542749739	0.0370610368762324	EntHL	6.332861644546642	Entropies	2.159285	0.174813	0.204439
10	D	600	1_0	I	0.07379130201390875	0.03173809206356342	EntHL	6.0269834652346965	Entropies	2.142847	0.179462	0.209732
10	D	750	1_0	A	0.08528053432945823	0.0382748775829788	EntHL	6.221570117311574	Entropies	2.154648	0.176463	0.20651
10	D	750	1_0	C	0.07010078686499763	0.030208883692921802	EntHL	6.106607404811614	Entropies	2.153263	0.180089	0.210334
10	D	750	1_0	E	0.08165177946115822	0.03671805465846406	EntHL	6.257487633568621	Entropies	2.120495	0.176214	0.204018
10	D	750	1_0	G	0.0747213373387042	0.03316431326877867	EntHL	6.253166606846797	Entropies	2.147911	0.175151	0.204548
10	D	750	1_0	I	0.07553112488349467	0.03317778361571275	EntHL	5.880306994833615	Entropies	2.167277	0.187183	0.220456
10	D	900	1_0	A	0.0780280444064979	0.03648739032340606	EntHL	6.337237741668657	Entropies	2.148362	0.172623	0.200591
10	D	900	1_0	C	0.07115558392818044	0.03200271510973848	EntHL	6.031148196201045	Entropies	2.142823	0.181719	0.213308
10	D	900	1_0	E	0.07121272083342016	0.03204328448591773	EntHL	6.180164001407913	Entropies	2.143587	0.174212	0.203487
10	D	900	1_0	G	0.07487395721046718	0.034911813753939584	EntHL	6.468446641742705	Entropies	2.157224	0.172032	0.199604
10	D	900	1_0	I	0.07057710666167061	0.031074044896089146	EntHL	6.0799498914229835	Entropies	2.170011	0.182786	0.215074
10	E	150	1_0	A	0.05897242678809936	0.02946093243096553	EntHL	4.762116327413892	Entropies	2.164484	0.222492	0.265452
10	E	150	1_0	C	0.05602851427146551	0.02778584758026135	EntHL	5.341952229312001	Entropies	2.142756	0.206899	0.243509
10	E	150	1_0	E	0.06287722871564894	0.029831907810712023	EntHL	5.620824170622612	Entropies	2.124374	0.188803	0.222795
10	E	150	1_0	G	0.05579774145949849	0.025321111857060406	EntHL	5.343182400892376	Entropies	2.135961	0.203979	0.239693
10	E	150	1_0	I	0.0603109848333837	0.029850341242783855	EntHL	5.78362331785613	Entropies	2.128788	0.189108	0.219861
10	E	300	1_0	A	0.06988486843980654	0.03390488108312766	EntHL	6.220137712768852	Entropies	2.157529	0.176867	0.205073
10	E	300	1_0	C	0.06249635781358685	0.029430059460134644	EntHL	6.047835918840973	Entropies	2.136052	0.177222	0.208427
10	E	300	1_0	E	0.07113545841145129	0.032220488755766455	EntHL	6.211550208348361	Entropies	2.133332	0.175794	0.204267
10	E	300	1_0	G	0.06576244119565837	0.03125764235976674	EntHL	6.416526614899224	Entropies	2.147181	0.172921	0.201327
10	E	300	1_0	I	0.06650662978498496	0.031542661448288316	EntHL	6.32120682007728	Entropies	2.140974	0.172517	0.199988
10	E	450	1_0	A	0.07962870472861862	0.0372271400659021	EntHL	6.010353280525163	Entropies	2.151241	0.183646	0.214125
10	E	450	1_0	C	0.0697940184586681	0.03186313931144457	EntHL	5.835794629439049	Entropies	2.17244	0.1858	0.221049
10	E	450	1_0	E	0.07009281629553543	0.03215572402485674	EntHL	6.40324324471456	Entropies	2.125971	0.171652	0.198556
10	E	450	1_0	G	0.06690013145239374	0.030038805581694365	EntHL	6.084151222940271	Entropies	2.168069	0.181004	0.212764
10	E	450	1_0	I	0.07241474490689885	0.03226008756928168	EntHL	5.955250030435258	Entropies	2.152438	0.182626	0.214759
10	E	600	1_0	A	0.08056252565234011	0.036495667253699224	EntHL	6.072954118293356	Entropies	2.144957	0.180508	0.212338
10	E	600	1_0	C	0.0724272322437753	0.03269288569810517	EntHL	6.4150493251317915	Entropies	2.156949	0.172634	0.200495
10	E	600	1_0	E	0.07783721271355946	0.034532226539478336	EntHL	6.024208575769089	Entropies	2.162375	0.182999	0.21538
10	E	600	1_0	G	0.07650288499756196	0.036034382947775015	EntHL	6.546361740698707	Entropies	2.151987	0.169801	0.197505
10	E	600	1_0	I	0.07951655032506023	0.03487854656507399	EntHL	6.065966394710608	Entropies	2.130861	0.176128	0.207066
10	E	750	1_0	A	0.08298043701735366	0.03940358230158077	EntHL	6.322662499321482	Entropies	2.110512	0.171796	0.195436
10	E	750	1_0	C	0.07026161839248023	0.02942547105995301	EntHL	6.040877097013657	Entropies	2.156255	0.182344	0.213359
10	E	750	1_0	E	0.07762961642136798	0.0337904498566427	EntHL	5.697705527582285	Entropies	2.168307	0.195868	0.229808
10	E	750	1_0	G	0.06870295592434585	0.03119040885346941	EntHL	6.32120682007728	Entropies	2.147408	0.173615	0.202789
10	E	750	1_0	I	0.07779626397750103	0.03398939258450877	EntHL	5.938817778950106	Entropies	2.160426	0.186147	0.218047
10	E	900	1_0	A	0.08715096846872135	0.04065715267059652	EntHL	6.42539750039824	Entropies	2.131492	0.169696	0.197141
10	E	900	1_0	C	0.0768789244232624	0.033605957816071126	EntHL	5.892505546665347	Entropies	2.167774	0.187563	0.220924
10	E	900	1_0	E	0.07968420541668524	0.0338134214727108	EntHL	6.010353280525163	Entropies	2.134376	0.182211	0.213412
10	E	900	1_0	G	0.07302897154774748	0.03303257058114237	EntHL	6.4342806499482394	Entropies	2.131942	0.168796	0.197557
10	E	900	1_0	I	0.08112616907201803	0.036528494242024916	EntHL	6.469936228112305	Entropies	2.127645	0.173979	0.200156
10	F	150	1_0	A	0.06108771678661757	0.032662560598847944	EntHL	5.055917747679475	Entropies	2.144108	0.213665	0.25167
10	F	150	1_0	C	0.05270574657079543	0.026526970046036876	EntHL	5.15465970785023	Entropies	2.137835	0.206217	0.243407
10	F	150	1_0	E	0.06765696023080221	0.03253615851107544	EntHL	5.121533290262644	Entropies	2.129426	0.208958	0.247016
10	F	150	1_0	G	0.05686468419438255	0.02681236004705413	EntHL	5.271084762382448	Entropies	2.138705	0.205778	0.242448
10	F	150	1_0	I	0.05878786908719364	0.02840281026610698	EntHL	5.369081544666251	Entropies	2.116495	0.196913	0.229748
10	F	300	1_0	A	0.07109788192941387	0.03530828514496943	EntHL	6.052015059148207	Entropies	2.171003	0.180681	0.213296
10	F	300	1_0	C	0.06210508500041237	0.029803308865073135	EntHL	6.045051428676413	Entropies	2.168362	0.181748	0.212684
10	F	300	1_0	E	0.06575914924401871	0.029314307632801618	EntHL	6.170210777462156	Entropies	2.144412	0.175731	0.204794
10	F	300	1_0	G	0.06921298657760021	0.03239354038402603	EntHL	6.276246612824574	Entropies	2.151681	0.174912	0.20387
10	F	300	1_0	I	0.06707494264407038	0.03169697066524476	EntHL	5.919704116483092	Entropies	2.167988	0.184285	0.218226
10	F	450	1_0	A	0.0891264752117815	0.041449358353669016	EntHL	5.833107765415929	Entropies	2.174774	0.189131	0.222855
10	F	450	1_0	C	0.07249415386935092	0.03176096970820543	EntHL	5.80630706969022	Entropies	2.130818	0.182271	0.214495
10	F	450	1_0	E	0.08237390162973446	0.035766479843484106	EntHL	6.133381797949709	Entropies	2.159422	0.178743	0.208766
10	F	450	1_0	G	0.07705431730025007	0.03607590396276731	EntHL	6.541841235718314	Entropies	2.142694	0.163368	0.190051
10	F	450	1_0	I	0.0779072875293959	0.034203821711697044	EntHL	6.233041235043521	Entropies	2.170691	0.174942	0.205357
10	F	600	1_0	A	0.07366493918261133	0.034856208684799404	EntHL	6.150352393093341	Entropies	2.163224	0.181565	0.212606
10	F	600	1_0	C	0.06242388568447945	0.027847052561959153	EntHL	6.013121787922102	Entropies	2.153282	0.180381	0.211339
10	F	600	1_0	E	0.07376675890524005	0.03171560107801093	EntHL	6.0939656234244435	Entropies	2.10819	0.176652	0.206013
10	F	600	1_0	G	0.0719982028158967	0.03244550189417148	EntHL	6.389987373507779	Entropies	2.132919	0.167565	0.195382
10	F	600	1_0	I	0.0694334098509384	0.030436603321834694	EntHL	6.092562597519795	Entropies	2.160229	0.181494	0.212467
10	F	750	1_0	A	0.0795651944015522	0.036089499504720464	EntHL	6.115049825193655	Entropies	2.159587	0.180911	0.213581
10	F	750	1_0	C	0.06967513243959805	0.030546846205618736	EntHL	6.322662499321482	Entropies	2.144053	0.174986	0.205337
10	F	750	1_0	E	0.07862879502075293	0.03429167686264033	EntHL	6.223002851715604	Entropies	2.160539	0.178258	0.207678
10	F	750	1_0	G	0.07708382818104952	0.03331906137158661	EntHL	6.270468637332808	Entropies	2.156665	0.177954	0.208664
10	F	750	1_0	I	0.07441103220992147	0.031190216635437022	EntHL	5.823713479459166	Entropies	2.18767	0.190794	0.22727
10	F	900	1_0	A	0.09156698726459009	0.042903267218562954	EntHL	6.0799498914229835	Entropies	2.158539	0.184407	0.214603
10	F	900	1_0	C	0.07448266359665562	0.03296331637905345	EntHL	6.0228216101691645	Entropies	2.165075	0.182482	0.214761
10	F	900	1_0	E	0.07599440387009009	0.03429672791666535	EntHL	6.032537079289008	Entropies	2.161731	0.182821	0.213945
10	F	900	1_0	G	0.08932688856254398	0.040110632816981934	EntHL	6.098176640011122	Entropies	2.1516	0.187924	0.218541
10	F	900	1_0	I	0.07570562776909612	0.033198458114726555	EntHL	6.345999009837615	Entropies	2.139367	0.174418	0.202278
2	A	150	1_0	A	0.012038589677974559	0.006167027623411794	EntHL	7.289537928587551	Entropies	2.116025	0.148179	0.168865
2	A	150	1_0	C	0.019689177137417774	0.009637679693175605	EntHL	6.680362046819241	Entropies	2.135882	0.162719	0.18859
2	A	150	1_0	E	0.01577720544920875	0.008274697373958608	EntHL	6.195837230800399	Entropies	2.092841	0.170339	0.195881
2	A	150	1_0	G	0.01426079903759346	0.007971355089431488	EntHL	6.486344335507977	Entropies	2.065291	0.163804	0.188173
2	A	150	1_0	I	0.014151494573692603	0.006931161214814755	EntHL	7.110497695452859	Entropies	2.139459	0.154488	0.177502
2	A	300	1_0	A	0.01379788358992747	0.006506702813451426	EntHL	6.75771699358011	Entropies	2.149109	0.162341	0.189253
2	A	300	1_0	C	0.022541740732663365	0.010820524242118412	EntHL	6.708107288019217	Entropies	2.118976	0.16303	0.186094
2	A	300	1_0	E	0.019511410284822665	0.009605408978843719	EntHL	6.834393809887938	Entropies	2.131752	0.154898	0.178684
2	A	300	1_0	G	0.017833578826875293	0.00943507059546923	EntHL	7.3722490810744405	Entropies	2.165542	0.14885	0.171369
2	A	300	1_0	I	0.016757802020249447	0.008008121954590625	EntHL	7.10886063133433	Entropies	2.156029	0.152227	0.176514
2	A	450	1_0	A	0.013848766088261874	0.006643707431427591	EntHL	7.239357102453282	Entropies	2.134745	0.148188	0.16939
2	A	450	1_0	C	0.020618427455344323	0.009124059570424432	EntHL	6.622165037044038	Entropies	2.104873	0.162892	0.186173
2	A	450	1_0	E	0.020910221948693606	0.009664333213726397	EntHL	7.11868867265229	Entropies	2.159356	0.151559	0.175152
2	A	450	1_0	G	0.019389586782314023	0.01005383951029109	EntHL	7.680685809934031	Entropies	2.128226	0.137235	0.156292
2	A	450	1_0	I	0.017124619014594444	0.008095072162125898	EntHL	7.447319739091446	Entropies	2.121504	0.141268	0.16144
2	A	600	1_0	A	0.015763722474117753	0.007059636435567394	EntHL	6.956647535311995	Entropies	2.170312	0.155273	0.180556
2	A	600	1_0	C	0.021241571755715366	0.009159327160831347	EntHL	6.81082936770396	Entropies	2.150678	0.160308	0.18467
2	A	600	1_0	E	0.023246330442979704	0.010709918844571216	EntHL	6.865939938394409	Entropies	2.135028	0.151886	0.175797
2	A	600	1_0	G	0.02022635682475282	0.010405627310916408	EntHL	7.643636049296468	Entropies	2.144014	0.137002	0.156967
2	A	600	1_0	I	0.017682715604940523	0.00824431221113652	EntHL	7.428480711163191	Entropies	2.1515	0.144267	0.165718
2	A	750	1_0	A	0.015269708166399701	0.00689832421495308	EntHL	7.728585218636672	Entropies	2.148418	0.138723	0.15965
2	A	750	1_0	C	0.020993610224401018	0.009164734457458967	EntHL	6.675749009669809	Entropies	2.135617	0.164665	0.189874
2	A	750	1_0	E	0.022192881802881963	0.010419799995528682	EntHL	7.318127976775294	Entropies	2.165462	0.143848	0.166577
2	A	750	1_0	G	0.021947279166395304	0.010991502977802586	EntHL	7.983622620364361	Entropies	2.140674	0.131424	0.14905
2	A	750	1_0	I	0.018920030293106085	0.008403663968565152	EntHL	7.297935152175097	Entropies	2.162258	0.149093	0.172751
2	A	900	1_0	A	0.01915082034425762	0.009037363864039801	EntHL	7.38924387037593	Entropies	2.132603	0.147959	0.169463
2	A	900	1_0	C	0.021942349808803923	0.010174164871574319	EntHL	6.878599123116069	Entropies	2.091277	0.155554	0.175969
2	A	900	1_0	E	0.02821635344126316	0.012073818522340567	EntHL	6.5599420066734835	Entropies	2.173002	0.165707	0.193896
2	A	900	1_0	G	0.021351227442116056	0.010467849377431447	EntHL	7.563102739093347	Entropies	2.116436	0.138981	0.159104
2	A	900	1_0	I	0.018364836454682173	0.008849554352073827	EntHL	7.523154831900755	Entropies	2.158673	0.145448	0.16795
2	B	150	1_0	A	0.0117284268847579	0.005528065035657004	EntHL	6.498303634868042	Entropies	2.143703	0.166983	0.195072
2	B	150	1_0	C	0.018272826991362873	0.008858908975202572	EntHL	6.2675816446163815	Entropies	2.120339	0.172405	0.201809
2	B	150	1_0	E	0.015574906691798318	0.007857531144469186	EntHL	6.401769013204037	Entropies	2.151177	0.167049	0.19716
2	B	150	1_0	G	0.013749582925432413	0.007585278881075475	EntHL	6.564475019543062	Entropies	2.10194	0.164322	0.187451
2	B	150	1_0	I	0.014096574612284404	0.0071127023894398496	EntHL	7.232692477798692	Entropies	2.117522	0.150456	0.171601
2	B	300	1_0	A	0.012581162082727668	0.005734736205841037	EntHL	7.074569216307811	Entropies	2.107505	0.151781	0.173705
2	B	300	1_0	C	0.020206316837701615	0.009062018220930878	EntHL	6.751495771633635	Entropies	2.109305	0.164469	0.189415
2	B	300	1_0	E	0.01904512181376838	0.009376290619428865	EntHL	6.854882264554462	Entropies	2.159436	0.156092	0.18177
2	B	300	1_0	G	0.01766248082920675	0.008904592679498629	EntHL	6.96145467732249	Entropies	2.136661	0.153156	0.176521
2	B	300	1_0	I	0.01594043957596165	0.007348241263635119	EntHL	7.102316143038043	Entropies	2.123149	0.147791	0.169903
2	B	450	1_0	A	0.014581541840232371	0.00712476029329836	EntHL	7.9817845349465095	Entropies	2.112592	0.133678	0.151352
2	B	450	1_0	C	0.020467041215463288	0.009788180563281552	EntHL	6.732866448623947	Entropies	2.096203	0.161217	0.182799
2	B	450	1_0	E	0.020847421552894593	0.010127289404937876	EntHL	7.394349942583092	Entropies	2.151753	0.144612	0.167448
2	B	450	1_0	G	0.019505340309733978	0.0101405788727191	EntHL	7.433613896583254	Entropies	2.149894	0.14381	0.164663
2	B	450	1_0	I	0.017056908739198115	0.008516414997516883	EntHL	8.28705077910681	Entropies	2.138061	0.13057	0.149219
2	B	600	1_0	A	0.013530549700373967	0.006743016818830947	EntHL	8.02416776312111	Entropies	2.077059	0.127012	0.142379
2	B	600	1_0	C	0.020457397791787693	0.009163756462773422	EntHL	6.9167168929238745	Entropies	2.083297	0.156275	0.176455
2	B	600	1_0	E	0.02164301338014458	0.009758948412932315	EntHL	6.945443775862427	Entropies	2.140545	0.155738	0.181439
2	B	600	1_0	G	0.01956782600409182	0.010162766033560502	EntHL	8.124562800594234	Entropies	2.142709	0.131558	0.148953
2	B	600	1_0	I	0.01706887269265926	0.007824351926466435	EntHL	7.531821171773885	Entropies	2.121314	0.138668	0.158831
2	B	750	1_0	A	0.013791834734131255	0.006390490546512684	EntHL	7.483417927433385	Entropies	2.135589	0.141274	0.162584
2	B	750	1_0	C	0.02104461675657801	0.00925908329299416	EntHL	6.313933449472515	Entropies	2.130673	0.171235	0.200132
2	B	750	1_0	E	0.022682005197189697	0.010879436558311872	EntHL	7.596263129578043	Entropies	2.133277	0.142886	0.164233
2	B	750	1_0	G	0.020820770997589607	0.010268070283122727	EntHL	7.521422760903626	Entropies	2.164527	0.140453	0.161856
2	B	750	1_0	I	0.017548050498826944	0.008130625579124568	EntHL	7.56832895024207	Entropies	2.108185	0.141726	0.161273
2	B	900	1_0	A	0.01492643582622716	0.006932530616669153	EntHL	7.21938162940171	Entropies	2.17147	0.147964	0.172391
2	B	900	1_0	C	0.020478889274279054	0.009391827065849363	EntHL	6.660395213010882	Entropies	2.121699	0.160371	0.184403
2	B	900	1_0	E	0.024140928633512096	0.01138828158489145	EntHL	7.055048440535616	Entropies	2.122945	0.152083	0.175434
2	B	900	1_0	G	0.020892675237812068	0.009828177523728197	EntHL	6.948643007516711	Entropies	2.148104	0.152036	0.176775
2	B	900	1_0	I	0.017452127795488055	0.00810439167888691	EntHL	7.645396264183261	Entropies	2.170073	0.141074	0.1614
2	C	150	1_0	A	0.011942416423826485	0.005583358130512078	EntHL	6.40324324471456	Entropies	2.183334	0.170872	0.201588
2	C	150	1_0	C	0.018726214159992063	0.009460647915614342	EntHL	6.802992622676129	Entropies	2.122968	0.16148	0.183575
2	C	150	1_0	E	0.015969284909235847	0.008208693832237978	EntHL	6.260369976750662	Entropies	2.110288	0.170659	0.196923
2	C	150	1_0	G	0.013079268678405698	0.006871281779140516	EntHL	6.140447181079576	Entropies	2.128951	0.17486	0.203284
2	C	150	1_0	I	0.01529049597571191	0.007469665251926916	EntHL	7.221044144850582	Entropies	2.11143	0.147951	0.16897
2	C	300	1_0	A	0.01317233808294495	0.006762375190914884	EntHL	8.031561699261879	Entropies	2.12408	0.13303	0.151744
2	C	300	1_0	C	0.01917437285032438	0.008895588576104712	EntHL	6.466957398323556	Entropies	2.156041	0.168664	0.197363
2	C	300	1_0	E	0.01949125664110497	0.009213058439571776	EntHL	6.629793476733146	Entropies	2.161838	0.162519	0.189531
2	C	300	1_0	G	0.017262981577508767	0.009501676501409801	EntHL	7.735706787782787	Entropies	2.141328	0.137005	0.15656
2	C	300	1_0	I	0.016316583463758777	0.008102708286249186	EntHL	8.08164929116101	Entropies	2.128894	0.132386	0.149914
2	C	450	1_0	A	0.013891410908958835	0.006346928395808191	EntHL	6.982324040800349	Entropies	2.1434	0.155942	0.180571
2	C	450	1_0	C	0.021636770109371574	0.010126195795163759	EntHL	6.671139157993198	Entropies	2.125277	0.165348	0.189899
2	C	450	1_0	E	0.021045437790204336	0.009866433997493656	EntHL	7.112135136562735	Entropies	2.160323	0.152724	0.175934
2	C	450	1_0	G	0.019565092317601177	0.009655859436687514	EntHL	6.9230903592470865	Entropies	2.166661	0.15276	0.17846
2	C	450	1_0	I	0.016911331629160017	0.007213746036113342	EntHL	7.014552984228549	Entropies	2.157804	0.155275	0.180057
2	C	600	1_0	A	0.01493365356415006	0.007126582277056683	EntHL	7.693075595093804	Entropies	2.120657	0.140152	0.159676
2	C	600	1_0	C	0.02119796809659307	0.008854208879869983	EntHL	6.3430772421070865	Entropies	2.127427	0.172699	0.200844
2	C	600	1_0	E	0.022097856587768108	0.009938622388706722	EntHL	6.942246017169579	Entropies	2.149627	0.155685	0.180129
2	C	600	1_0	G	0.021361855645299698	0.011239501390985243	EntHL	7.521422760903626	Entropies	2.145346	0.140151	0.161495
2	C	600	1_0	I	0.018084123934036214	0.008723399932508336	EntHL	7.8777101958911135	Entropies	2.15269	0.134754	0.154344
2	C	750	1_0	A	0.013860387332639286	0.006522444779577461	EntHL	7.561361470809574	Entropies	2.165927	0.142821	0.163324
2	C	750	1_0	C	0.020009917824944136	0.008907824310566161	EntHL	6.338697112593971	Entropies	2.134844	0.173351	0.201507
2	C	750	1_0	E	0.020250265029855833	0.009172596687254005	EntHL	7.0713120068422	Entropies	2.174293	0.153766	0.17852
2	C	750	1_0	G	0.01914465229102517	0.009076448766897754	EntHL	7.785741853233679	Entropies	2.126929	0.1364	0.155059
2	C	750	1_0	I	0.016676954122992253	0.007690532264917617	EntHL	7.5075805412313095	Entropies	2.112348	0.138066	0.158866
2	C	900	1_0	A	0.014252195784988713	0.007002216180902778	EntHL	7.742834919158038	Entropies	2.102797	0.136996	0.156121
2	C	900	1_0	C	0.02088523054968174	0.009601787706606047	EntHL	7.085981269196972	Entropies	2.111097	0.15697	0.178955
2	C	900	1_0	E	0.022613758590498217	0.010824096891032574	EntHL	7.4387506291071706	Entropies	2.114873	0.144533	0.164701
2	C	900	1_0	G	0.021613650208064848	0.0109885654330572	EntHL	7.703711317009286	Entropies	2.126197	0.137947	0.157363
2	C	900	1_0	I	0.017662252822701865	0.008355664425539514	EntHL	8.070491789154223	Entropies	2.098255	0.132405	0.149389
2	D	150	1_0	A	0.011695950459029401	0.0057405366707577185	EntHL	6.828101998496409	Entropies	2.136053	0.160067	0.18566
2	D	150	1_0	C	0.019346461428187363	0.009163576673169478	EntHL	6.768617929224777	Entropies	2.134236	0.159332	0.184552
2	D	150	1_0	E	0.015880047344271467	0.0078587453261873	EntHL	6.0339262822159405	Entropies	2.117923	0.177114	0.205562
2	D	150	1_0	G	0.013706127711905311	0.006958844850332006	EntHL	5.578276021432242	Entropies	2.157929	0.189597	0.225724
2	D	150	1_0	I	0.01630848220319252	0.007789432196313856	EntHL	7.214396379288175	Entropies	2.098611	0.146555	0.167115
2	D	300	1_0	A	0.013409744435198339	0.006627020127543753	EntHL	7.935969681992385	Entropies	2.148994	0.1361	0.154387
2	D	300	1_0	C	0.020738489113337175	0.00994541151299015	EntHL	7.291216599981242	Entropies	2.111311	0.14904	0.168962
2	D	300	1_0	E	0.020630255677840874	0.009896951419424375	EntHL	6.815535747294647	Entropies	2.148883	0.157579	0.183275
2	D	300	1_0	G	0.01798128031914703	0.009460652588547558	EntHL	7.281150367097915	Entropies	2.157301	0.145231	0.168313
2	D	300	1_0	I	0.016968173784067567	0.0077224665216389906	EntHL	6.903987557306584	Entropies	2.190817	0.157403	0.184388
2	D	450	1_0	A	0.013098115560276982	0.0060852738113215945	EntHL	7.241024217954381	Entropies	2.156698	0.152273	0.176514
2	D	450	1_0	C	0.019478897602132998	0.008299232491538706	EntHL	6.13903345363286	Entropies	2.140618	0.175815	0.20558
2	D	450	1_0	E	0.020814926485646437	0.01024864580549298	EntHL	7.338376673366244	Entropies	2.129876	0.143901	0.165589
2	D	450	1_0	G	0.019006340444541622	0.0093521674390102	EntHL	7.148254395717304	Entropies	2.164504	0.151358	0.174743
2	D	450	1_0	I	0.016834300910893406	0.007652508152269385	EntHL	7.318127976775294	Entropies	2.122538	0.146331	0.167066
2	D	600	1_0	A	0.013789621821261068	0.006327749133120692	EntHL	7.774992880193388	Entropies	2.173473	0.139764	0.16032
2	D	600	1_0	C	0.019951560359162245	0.008326663604753528	EntHL	6.021434963893107	Entropies	2.153742	0.182698	0.215215
2	D	600	1_0	E	0.020872563918043836	0.01016297182065719	EntHL	7.531821171773885	Entropies	2.108804	0.141386	0.160869
2	D	600	1_0	G	0.01967446497999891	0.009399084095245274	EntHL	7.394349942583092	Entropies	2.144831	0.142705	0.164592
2	D	600	1_0	I	0.017349693321362384	0.0076482523110072385	EntHL	7.481695005143317	Entropies	2.178728	0.143141	0.164922
2	D	750	1_0	A	0.014159629984016507	0.006994065114413892	EntHL	7.9652607978726655	Entropies	2.138047	0.134684	0.153909
2	D	750	1_0	C	0.02158777963263867	0.010198548864435384	EntHL	7.053424142610046	Entropies	2.09463	0.154259	0.176475
2	D	750	1_0	E	0.022179667979583005	0.009800108695201303	EntHL	6.7483873087347614	Entropies	2.153104	0.157712	0.18309
2	D	750	1_0	G	0.020525153496087876	0.010096878382849018	EntHL	7.259387846100608	Entropies	2.169389	0.149772	0.173229
2	D	750	1_0	I	0.01795239272200271	0.008311686349714555	EntHL	7.276122463385716	Entropies	2.142716	0.149009	0.171804
2	D	900	1_0	A	0.014671143772921905	0.0071662594925827145	EntHL	7.622545054093731	Entropies	2.112011	0.135207	0.153737
2	D	900	1_0	C	0.021496640363942006	0.009776761298031416	EntHL	6.593256931211391	Entropies	2.149803	0.165706	0.192833
2	D	900	1_0	E	0.023375623478261914	0.011070152480480362	EntHL	7.785741853233679	Entropies	2.12933	0.139384	0.158023
2	D	900	1_0	G	0.023994759394130028	0.012116539035279853	EntHL	7.850548482414106	Entropies	2.126039	0.13496	0.153717
2	D	900	1_0	I	0.018559646392315863	0.008707108406994951	EntHL	7.473086341944483	Entropies	2.139055	0.141208	0.161522
2	E	150	1_0	A	0.012752779744845393	0.005968516157362949	EntHL	6.247409879039693	Entropies	2.14102	0.169715	0.199292
2	E	150	1_0	C	0.01926185390275708	0.009060058936106721	EntHL	6.762386671767769	Entropies	2.127006	0.163105	0.188146
2	E	150	1_0	E	0.016543665636367343	0.008285360614735938	EntHL	6.058986711412689	Entropies	2.09192	0.177405	0.205318
2	E	150	1_0	G	0.014765374438928482	0.008121358831184644	EntHL	6.629793476733146	Entropies	2.086764	0.162821	0.185101
2	E	150	1_0	I	0.014865472178576573	0.007229255765308428	EntHL	7.3756449090999165	Entropies	2.031308	0.139684	0.15608
2	E	300	1_0	A	0.014022188565540338	0.007069670449600157	EntHL	8.007556285102165	Entropies	2.09447	0.133908	0.151694
2	E	300	1_0	C	0.02066448088143382	0.010152309720195318	EntHL	7.421641977420247	Entropies	2.122281	0.150215	0.170767
2	E	300	1_0	E	0.022022389909550983	0.010629542987517794	EntHL	6.987148925639928	Entropies	2.146909	0.154037	0.178446
2	E	300	1_0	G	0.01857157654089283	0.009738704472610075	EntHL	6.891281648408612	Entropies	2.158628	0.15379	0.178726
2	E	300	1_0	I	0.017243360660720686	0.008221859180660337	EntHL	7.5387614310520785	Entropies	2.149055	0.145956	0.167427
2	E	450	1_0	A	0.013871647872578597	0.0065245417095834155	EntHL	7.571815097179404	Entropies	2.14071	0.141245	0.16135
2	E	450	1_0	C	0.02110398182821112	0.00887885948145446	EntHL	6.3430772421070865	Entropies	2.156823	0.172886	0.202199
2	E	450	1_0	E	0.020806699544931435	0.010072844075675033	EntHL	7.082718805496714	Entropies	2.119983	0.146619	0.16878
2	E	450	1_0	G	0.019213826196698095	0.010077108275556947	EntHL	7.897688494033298	Entropies	2.156642	0.134725	0.154261
2	E	450	1_0	I	0.01731842855510294	0.007641448752893582	EntHL	7.362070974978376	Entropies	2.140383	0.146797	0.16909
2	E	600	1_0	A	0.013960699885889069	0.006535722464983184	EntHL	7.643636049296468	Entropies	2.119924	0.140935	0.160935
2	E	600	1_0	C	0.021757507183086534	0.009633418490719886	EntHL	6.6374307040456	Entropies	2.156715	0.166997	0.193201
2	E	600	1_0	E	0.021691885301785115	0.010041635255232132	EntHL	7.140029399308065	Entropies	2.150679	0.146459	0.169484
2	E	600	1_0	G	0.021015319836646968	0.010371871103670032	EntHL	7.09577767966323	Entropies	2.159817	0.150636	0.174191
2	E	600	1_0	I	0.017456444814309014	0.007957104796719608	EntHL	6.9055774422249945	Entropies	2.150072	0.1571	0.181053
2	E	750	1_0	A	0.013965020740211656	0.006299680271880566	EntHL	7.3824412584615935	Entropies	2.159583	0.14422	0.166665
2	E	750	1_0	C	0.020891732296608363	0.009653107147615346	EntHL	6.700388738104458	Entropies	2.11451	0.165268	0.189306
2	E	750	1_0	E	0.022453795189199908	0.010483774106032346	EntHL	7.100680962574704	Entropies	2.138874	0.1504	0.173926
2	E	750	1_0	G	0.0195716555618099	0.009914844158719894	EntHL	7.540497494885225	Entropies	2.108092	0.138801	0.158236
2	E	750	1_0	I	0.01739181647093028	0.00786147983036763	EntHL	7.504123968589917	Entropies	2.166118	0.145478	0.168003
2	E	900	1_0	A	0.014422117591202073	0.006936825348532812	EntHL	7.418224971838691	Entropies	2.157088	0.145299	0.167674
2	E	900	1_0	C	0.021264767820508772	0.0100017967639402	EntHL	6.708107288019217	Entropies	2.140791	0.16491	0.189493
2	E	900	1_0	E	0.022452216817913997	0.01046782524966315	EntHL	7.485141246486648	Entropies	2.158849	0.147533	0.169441
2	E	900	1_0	G	0.020507292962278694	0.010150467945016147	EntHL	7.883153805249925	Entropies	2.107067	0.13749	0.156209
2	E	900	1_0	I	0.01756402118633109	0.007909615898472881	EntHL	7.308024590121768	Entropies	2.1682	0.147023	0.170341
2	F	150	1_0	A	0.011948818049895596	0.005412641760604865	EntHL	6.561452663055102	Entropies	2.147903	0.166882	0.196102
2	F	150	1_0	C	0.02059332733847482	0.00988183380272496	EntHL	6.585670531569977	Entropies	2.103359	0.163459	0.187925
2	F	150	1_0	E	0.017578057074410316	0.009217440303848322	EntHL	5.858683000595624	Entropies	2.125681	0.182298	0.212616
2	F	150	1_0	G	0.013174779637086386	0.00684669575092077	EntHL	5.88979257231229	Entropies	2.14825	0.183892	0.214737
2	F	150	1_0	I	0.015720977024983842	0.007382733500870579	EntHL	7.182902972995144	Entropies	2.131392	0.154327	0.176195
2	F	300	1_0	A	0.012925459819612248	0.006302602485006585	EntHL	7.433613896583254	Entropies	2.130903	0.143004	0.164039
2	F	300	1_0	C	0.02197073804227117	0.01034204132393304	EntHL	6.802992622676129	Entropies	2.124347	0.154911	0.178508
2	F	300	1_0	E	0.019610964243176862	0.009829143019486638	EntHL	7.426770437178401	Entropies	2.119483	0.145583	0.165968
2	F	300	1_0	G	0.018176227273493915	0.00943315978728625	EntHL	6.983931965437494	Entropies	2.164114	0.151668	0.176198
2	F	300	1_0	I	0.01702501058109089	0.008216177567428443	EntHL	7.445605127759544	Entropies	2.151137	0.141506	0.163006
2	F	450	1_0	A	0.014435457069137831	0.006823113271100402	EntHL	7.242691717367209	Entropies	2.143733	0.148721	0.171242
2	F	450	1_0	C	0.020552867239823754	0.009331529082902216	EntHL	6.84384239922316	Entropies	2.147579	0.161883	0.185819
2	F	450	1_0	E	0.02098631336845466	0.009453506202044925	EntHL	6.862778784142628	Entropies	2.150846	0.154006	0.178921
2	F	450	1_0	G	0.019585742709057212	0.010015371980554565	EntHL	7.447319739091446	Entropies	2.082887	0.135815	0.15463
2	F	450	1_0	I	0.017307976733772115	0.007796998977007441	EntHL	7.254374970214316	Entropies	2.155561	0.14873	0.171646
2	F	600	1_0	A	0.014468146046543102	0.006903196794141239	EntHL	7.70016444360189	Entropies	2.1629	0.141253	0.162286
2	F	600	1_0	C	0.020631220839941893	0.009136813303534998	EntHL	6.428357186739101	Entropies	2.154061	0.172821	0.19981
2	F	600	1_0	E	0.02141347597928417	0.010328317572846241	EntHL	7.479972479525098	Entropies	2.154541	0.144107	0.165575
2	F	600	1_0	G	0.021744678422793876	0.011195140759930942	EntHL	7.904965884799348	Entropies	2.153829	0.133883	0.152071
2	F	600	1_0	I	0.0175789939502026	0.0080042596055944	EntHL	7.449034745272655	Entropies	2.141466	0.1447	0.166667
2	F	750	1_0	A	0.014779481670615557	0.006817758656766351	EntHL	7.21938162940171	Entropies	2.126642	0.145214	0.166996
2	F	750	1_0	C	0.020876505218726898	0.009326607190693594	EntHL	6.743727297625218	Entropies	2.145117	0.163583	0.18685
2	F	750	1_0	E	0.02533504155412935	0.011360150466852934	EntHL	6.796729719532048	Entropies	2.140093	0.157339	0.181901
2	F	750	1_0	G	0.022036940721619935	0.011116768771236341	EntHL	8.083510373936326	Entropies	2.109226	0.128797	0.146157
2	F	750	1_0	I	0.01827824107546961	0.008063619678063162	EntHL	7.197803728056975	Entropies	2.164543	0.150513	0.174289
2	F	900	1_0	A	0.0148466208238607	0.007284336795596549	EntHL	7.850548482414106	Entropies	2.090164	0.131237	0.149531
2	F	900	1_0	C	0.020890848014141417	0.00962022188631727	EntHL	7.262731687637226	Entropies	2.128309	0.150206	0.170343
2	F	900	1_0	E	0.022247844965504696	0.010409056430823726	EntHL	7.163083273160127	Entropies	2.136671	0.150237	0.173755
2	F	900	1_0	G	0.02085802472640336	0.010393600772022806	EntHL	7.603262769434368	Entropies	2.159897	0.143068	0.164922
2	F	900	1_0	I	0.018542695151032688	0.008780041659962656	EntHL	7.99834255010538	Entropies	2.137116	0.133539	0.152038
4	A	150	1_0	A	0.019994166804709706	0.0104498500001896	EntHL	6.006202909217447	Entropies	2.125134	0.185731	0.216116
4	A	150	1_0	C	0.026658436363414424	0.012693879074932461	EntHL	5.938817778950106	Entropies	2.149764	0.183708	0.214091
4	A	150	1_0	E	0.029661315244250967	0.015449970349743531	EntHL	5.9648564992162605	Entropies	2.084535	0.174199	0.20198
4	A	150	1_0	G	0.026759775317773613	0.013788517450025382	EntHL	5.8049702719902445	Entropies	2.125606	0.188212	0.218492
4	A	150	1_0	I	0.021457627024972784	0.010021783022440268	EntHL	6.388516193923019	Entropies	2.138349	0.171882	0.199766
4	A	300	1_0	A	0.027496744345476668	0.01376516057749294	EntHL	6.784221205010014	Entropies	2.16336	0.159591	0.186299
4	A	300	1_0	C	0.03178527273584171	0.014381022732228185	EntHL	6.35916362826887	Entropies	2.137499	0.170863	0.198216
4	A	300	1_0	E	0.034662667945182656	0.01662398600423188	EntHL	7.014552984228549	Entropies	2.142385	0.154302	0.177763
4	A	300	1_0	G	0.034956554393207905	0.017612131183632442	EntHL	6.6130224948440315	Entropies	2.117804	0.162377	0.1884
4	A	300	1_0	I	0.025987871808969484	0.011631113971689295	EntHL	6.428357186739101	Entropies	2.157751	0.168322	0.19735
4	A	450	1_0	A	0.029385380369597258	0.013778437065492389	EntHL	7.149900531629686	Entropies	2.189028	0.154007	0.179576
4	A	450	1_0	C	0.03440737886056053	0.016577503318650072	EntHL	7.037201717249547	Entropies	2.137779	0.154449	0.174832
4	A	450	1_0	E	0.03776498750025108	0.017184217504963767	EntHL	6.664997640469287	Entropies	2.17664	0.164221	0.193041
4	A	450	1_0	G	0.033759131308276555	0.016217807172582314	EntHL	6.983931965437494	Entropies	2.133396	0.156153	0.180597
4	A	450	1_0	I	0.026334976111484474	0.012053065836028831	EntHL	6.652731562044019	Entropies	2.170131	0.162255	0.189834
4	A	600	1_0	A	0.028162840800863006	0.013661490391168558	EntHL	7.575302849916453	Entropies	2.139412	0.142447	0.162311
4	A	600	1_0	C	0.03266696414429173	0.01469887465066191	EntHL	6.478880952713346	Entropies	2.12286	0.163417	0.190572
4	A	600	1_0	E	0.03808892060878974	0.017806920891179467	EntHL	6.892868607346528	Entropies	2.159959	0.162215	0.187807
4	A	600	1_0	G	0.03292708463804457	0.014633695485542724	EntHL	6.7344169269142835	Entropies	2.116909	0.157151	0.183106
4	A	600	1_0	I	0.025134348991304845	0.011125786756129968	EntHL	6.974289968845924	Entropies	2.161834	0.155883	0.181376
4	A	750	1_0	A	0.031124024492183596	0.014297050856570707	EntHL	7.046930689700507	Entropies	2.124342	0.148463	0.172075
4	A	750	1_0	C	0.03549761319385866	0.01648721767684754	EntHL	7.079457843870619	Entropies	2.142392	0.155031	0.176334
4	A	750	1_0	E	0.041457800809995324	0.018894201227894356	EntHL	6.821815979409465	Entropies	2.157493	0.15855	0.183451
4	A	750	1_0	G	0.033788685145641054	0.015759336159371487	EntHL	6.9167168929238745	Entropies	2.151204	0.153339	0.178517
4	A	750	1_0	I	0.028205641983217372	0.012645828747763698	EntHL	7.112135136562735	Entropies	2.162782	0.15135	0.174645
4	A	900	1_0	A	0.03947598248408725	0.01767516953788042	EntHL	6.588704043366949	Entropies	2.13531	0.167421	0.195097
4	A	900	1_0	C	0.03337911954336084	0.01488609102736825	EntHL	6.526795418393141	Entropies	2.147281	0.168394	0.195653
4	A	900	1_0	E	0.0361084819249047	0.017566034016268602	EntHL	7.237690370775521	Entropies	2.131009	0.145824	0.167248
4	A	900	1_0	G	0.0343259604812251	0.016181472835479306	EntHL	7.1779429127434735	Entropies	2.172646	0.150622	0.17459
4	A	900	1_0	I	0.024990124577365866	0.01142485155442993	EntHL	7.110497695452859	Entropies	2.131426	0.152529	0.174436
4	B	150	1_0	A	0.01976820364981709	0.0109672413190172	EntHL	6.126324544462081	Entropies	2.064901	0.174097	0.199266
4	B	150	1_0	C	0.026097683088527567	0.012865176451186629	EntHL	6.042268220521745	Entropies	2.131472	0.181918	0.21157
4	B	150	1_0	E	0.027636911098397096	0.014098597726730139	EntHL	6.018662629018532	Entropies	2.094396	0.177782	0.204062
4	B	150	1_0	G	0.02526927926410183	0.013587775602276695	EntHL	6.067363295908138	Entropies	2.110963	0.180815	0.210221
4	B	150	1_0	I	0.020791792153594023	0.00998565688420797	EntHL	6.974289968845924	Entropies	2.111637	0.155399	0.178005
4	B	300	1_0	A	0.026563938396383255	0.012803530175064647	EntHL	6.720475466309982	Entropies	2.166926	0.160852	0.187453
4	B	300	1_0	C	0.030866604982255665	0.014208066127813057	EntHL	6.751495771633635	Entropies	2.141475	0.159301	0.184087
4	B	300	1_0	E	0.037319315691846155	0.019733450653131934	EntHL	7.1779429127434735	Entropies	2.102631	0.151173	0.172461
4	B	300	1_0	G	0.03232253254859999	0.016498528156971184	EntHL	6.897631677214163	Entropies	2.147428	0.156075	0.179903
4	B	300	1_0	I	0.023727725707508703	0.01124095295063349	EntHL	7.301296749490288	Entropies	2.13512	0.147394	0.169289
4	B	450	1_0	A	0.02845319058242886	0.014063096992904317	EntHL	7.589269933660274	Entropies	2.132738	0.140873	0.161399
4	B	450	1_0	C	0.031208476429524273	0.014681912907766314	EntHL	7.032342269105539	Entropies	2.09411	0.150534	0.171318
4	B	450	1_0	E	0.03664202063833174	0.01659203733837531	EntHL	6.9167168929238745	Entropies	2.153931	0.156796	0.181665
4	B	450	1_0	G	0.03301919792992996	0.015719797637821595	EntHL	7.246027868281706	Entropies	2.146849	0.146045	0.167857
4	B	450	1_0	I	0.02489414549402646	0.011353933273336421	EntHL	6.594775259521101	Entropies	2.144042	0.160999	0.187865
4	B	600	1_0	A	0.02890664138978513	0.013767279303239312	EntHL	6.931065451527681	Entropies	2.13721	0.154173	0.177334
4	B	600	1_0	C	0.032406117328903236	0.014901110223922275	EntHL	6.861198752844943	Entropies	2.148608	0.162356	0.186419
4	B	600	1_0	E	0.03739289918277087	0.01789877318683125	EntHL	6.742174675789596	Entropies	2.14831	0.158009	0.18299
4	B	600	1_0	G	0.0326350049593496	0.015455494416709311	EntHL	6.96145467732249	Entropies	2.139943	0.153369	0.176566
4	B	600	1_0	I	0.024895777253626187	0.011006126013827399	EntHL	6.718928197790031	Entropies	2.126061	0.157755	0.182416
4	B	750	1_0	A	0.028419446110073132	0.012914933890222266	EntHL	6.910349294077593	Entropies	2.172522	0.15767	0.183534
4	B	750	1_0	C	0.033859513397564565	0.015188729685316697	EntHL	6.602372147404301	Entropies	2.157832	0.167922	0.194717
4	B	750	1_0	E	0.036665388105784555	0.016279182612729284	EntHL	6.742174675789596	Entropies	2.12291	0.157746	0.182396
4	B	750	1_0	G	0.0415922382144278	0.019089879803544776	EntHL	6.5690111647887575	Entropies	2.123358	0.164309	0.191207
4	B	750	1_0	I	0.02677920511982926	0.012162314711281532	EntHL	6.864359179297853	Entropies	2.064604	0.151651	0.172999
4	B	900	1_0	A	0.03144664353131244	0.014087048754992528	EntHL	6.886522963470803	Entropies	2.147991	0.157872	0.183333
4	B	900	1_0	C	0.03167269127960431	0.014040077358025243	EntHL	6.632847312576701	Entropies	2.165737	0.167243	0.195369
4	B	900	1_0	E	0.03509754717093657	0.01711328365852919	EntHL	7.050176668568897	Entropies	2.10657	0.152435	0.174953
4	B	900	1_0	G	0.03402114339968379	0.01585667397275619	EntHL	7.02748617659026	Entropies	2.117731	0.155563	0.179055
4	B	900	1_0	I	0.025863075002569194	0.01176891207998541	EntHL	7.351906920746616	Entropies	2.129802	0.14551	0.167144
4	C	150	1_0	A	0.019730408025780445	0.010673950012977503	EntHL	6.241658450933864	Entropies	2.10046	0.179398	0.205248
4	C	150	1_0	C	0.02783457247781926	0.014398417148678707	EntHL	5.310066989681546	Entropies	2.124707	0.201514	0.235352
4	C	150	1_0	E	0.027004632276267697	0.013114558678304153	EntHL	6.091159894636609	Entropies	2.149196	0.176694	0.208451
4	C	150	1_0	G	0.025069703912974098	0.012322802429484027	EntHL	5.5475343495377505	Entropies	2.135991	0.192855	0.226688
4	C	150	1_0	I	0.021203135072772425	0.00969363206442549	EntHL	6.299411805510052	Entropies	2.124839	0.170449	0.198909
4	C	300	1_0	A	0.0268111926813866	0.013701181958192832	EntHL	6.839116472842043	Entropies	2.177319	0.159905	0.186122
4	C	300	1_0	C	0.029920622303629418	0.01417969721879529	EntHL	6.6374307040456	Entropies	2.157355	0.163886	0.191962
4	C	300	1_0	E	0.03348355372620259	0.0162714890918622	EntHL	6.688057526876063	Entropies	2.157203	0.164361	0.189619
4	C	300	1_0	G	0.03474057994177982	0.017291873316024983	EntHL	6.6988460941921515	Entropies	2.127711	0.163799	0.188464
4	C	300	1_0	I	0.024148902241402925	0.010698324880312925	EntHL	6.570523909661643	Entropies	2.143408	0.164664	0.192718
4	C	450	1_0	A	0.026467847488813735	0.012055334795541045	EntHL	6.564475019543062	Entropies	2.16789	0.164887	0.193983
4	C	450	1_0	C	0.031071287210633167	0.014639798004365809	EntHL	6.735967762256544	Entropies	2.169559	0.164826	0.191785
4	C	450	1_0	E	0.03446695273999454	0.01622690922829785	EntHL	7.01132340689618	Entropies	2.125476	0.149853	0.172565
4	C	450	1_0	G	0.03437246051190542	0.016716165764688932	EntHL	7.079457843870619	Entropies	2.153845	0.150462	0.172686
4	C	450	1_0	I	0.025790180036708694	0.011458091772396957	EntHL	6.924684643254641	Entropies	2.16193	0.155843	0.181304
4	C	600	1_0	A	0.027312992318298767	0.012178775213471812	EntHL	6.781097674961736	Entropies	2.168796	0.159264	0.18549
4	C	600	1_0	C	0.03240036646594016	0.014119352963064685	EntHL	6.4106194962325675	Entropies	2.172462	0.174333	0.204778
4	C	600	1_0	E	0.03602990416956382	0.016830336313596428	EntHL	7.056673112512668	Entropies	2.166858	0.154869	0.17901
4	C	600	1_0	G	0.034016865469055135	0.015730632019589647	EntHL	6.877015449470073	Entropies	2.158021	0.157866	0.183167
4	C	600	1_0	I	0.025903593981137795	0.011593270405163102	EntHL	6.717381285500808	Entropies	2.15047	0.160953	0.186544
4	C	750	1_0	A	0.030506589622142255	0.014295508697595584	EntHL	7.154841214198695	Entropies	2.159146	0.148114	0.172004
4	C	750	1_0	C	0.03548801539599752	0.01675807436467728	EntHL	6.714288529286505	Entropies	2.125683	0.161251	0.185852
4	C	750	1_0	E	0.03666432778721723	0.01649049102753414	EntHL	6.878599123116069	Entropies	2.149334	0.160106	0.183632
4	C	750	1_0	G	0.03943841734240594	0.01794395813446891	EntHL	6.6236900224575015	Entropies	2.174361	0.165801	0.19321
4	C	750	1_0	I	0.02813744513594849	0.01291376466661666	EntHL	6.889695054839429	Entropies	2.180492	0.157912	0.183761
4	C	900	1_0	A	0.03120698709789349	0.01495464470064711	EntHL	7.2560455441054055	Entropies	2.115744	0.147351	0.169076
4	C	900	1_0	C	0.03975661303348722	0.017465685120394585	EntHL	6.221570117311574	Entropies	2.142076	0.176126	0.206189
4	C	900	1_0	E	0.03724149790209671	0.017113820979378993	EntHL	6.638959204913507	Entropies	2.141673	0.161951	0.189358
4	C	900	1_0	G	0.033491043047690024	0.015344352674407301	EntHL	6.768617929224777	Entropies	2.113413	0.16019	0.185255
4	C	900	1_0	I	0.02737883164380912	0.012896906915986236	EntHL	7.645396264183261	Entropies	2.123564	0.143329	0.162289
4	D	150	1_0	A	0.021379248281566118	0.01154217663225097	EntHL	5.872188659734968	Entropies	2.119459	0.186666	0.217945
4	D	150	1_0	C	0.026073927067775685	0.013161440277898106	EntHL	6.0269834652346965	Entropies	2.118932	0.17907	0.208528
4	D	150	1_0	E	0.02860136105051229	0.013594291606464888	EntHL	5.642869413471642	Entropies	2.120226	0.187723	0.221455
4	D	150	1_0	G	0.026091733131434643	0.01295415047102356	EntHL	5.956621435312536	Entropies	2.112997	0.181417	0.210008
4	D	150	1_0	I	0.021320088428819654	0.010246622985146588	EntHL	6.33432000772234	Entropies	2.10352	0.165349	0.192292
4	D	300	1_0	A	0.025569502229491736	0.0128900854006694	EntHL	6.950243175916404	Entropies	2.15035	0.155384	0.180797
4	D	300	1_0	C	0.030830584390371528	0.0150399198667255	EntHL	6.658861776887919	Entropies	2.101894	0.162162	0.187056
4	D	300	1_0	E	0.032984834492557645	0.01643993321900388	EntHL	6.8833523325679264	Entropies	2.149288	0.155898	0.179542
4	D	300	1_0	G	0.031104217386757543	0.014855648801316578	EntHL	6.773295140113413	Entropies	2.138378	0.156327	0.181557
4	D	300	1_0	I	0.02437026196423244	0.010404550333908084	EntHL	6.584154299460009	Entropies	2.152708	0.163736	0.192046
4	D	450	1_0	A	0.026991813533179997	0.012876345751424758	EntHL	7.184557087955866	Entropies	2.145847	0.147837	0.171232
4	D	450	1_0	C	0.0323744869014595	0.015331915986133164	EntHL	6.499800096855926	Entropies	2.152008	0.168945	0.196481
4	D	450	1_0	E	0.03711257740977138	0.016820321296532315	EntHL	6.562963667318257	Entropies	2.122458	0.166692	0.193335
4	D	450	1_0	G	0.03475420204714112	0.016682013113731308	EntHL	7.130171895043629	Entropies	2.12702	0.149009	0.168971
4	D	450	1_0	I	0.023746581396336043	0.010417444127131555	EntHL	6.861198752844943	Entropies	2.140849	0.160437	0.184666
4	D	600	1_0	A	0.028706904471548673	0.013356418945143176	EntHL	7.21605774670862	Entropies	2.143762	0.148898	0.172158
4	D	600	1_0	C	0.03434056206975003	0.015503025856151893	EntHL	6.826529950904502	Entropies	2.151332	0.157041	0.180488
4	D	600	1_0	E	0.03741377913293487	0.01719204803718031	EntHL	6.958249547034539	Entropies	2.167709	0.158261	0.182475
4	D	600	1_0	G	0.03606345284629228	0.016571629996535952	EntHL	7.264404185955161	Entropies	2.162437	0.151597	0.174361
4	D	600	1_0	I	0.028026793770763767	0.011777538649917606	EntHL	6.6054133523508805	Entropies	2.183853	0.166219	0.194853
4	D	750	1_0	A	0.029861860684939328	0.013983956517018207	EntHL	6.948643007516711	Entropies	2.131312	0.151439	0.175094
4	D	750	1_0	C	0.03349746435887888	0.016138613952829162	EntHL	6.959851927676385	Entropies	2.103167	0.153015	0.175235
4	D	750	1_0	E	0.0380734930929019	0.018523034711176816	EntHL	7.231027280530806	Entropies	2.117357	0.148119	0.170685
4	D	750	1_0	G	0.03468479596603751	0.01639240739067958	EntHL	6.969473963591761	Entropies	2.137145	0.154166	0.17862
4	D	750	1_0	I	0.02549341772712934	0.011358179042491994	EntHL	6.908758310526176	Entropies	2.16713	0.155138	0.181189
4	D	900	1_0	A	0.02831386505853031	0.013523755646490549	EntHL	7.384141324100539	Entropies	2.164442	0.146041	0.168992
4	D	900	1_0	C	0.0321254299963311	0.01480263592335173	EntHL	6.768617929224777	Entropies	2.135266	0.160294	0.185391
4	D	900	1_0	E	0.03632481081710352	0.01698539576041879	EntHL	6.714288529286505	Entropies	2.144361	0.160824	0.186087
4	D	900	1_0	G	0.03379099679248871	0.015933432358658198	EntHL	6.858039781487126	Entropies	2.147558	0.159141	0.184216
4	D	900	1_0	I	0.024787365463913674	0.011140790503849763	EntHL	7.069683964523202	Entropies	2.13805	0.154632	0.179066
4	E	150	1_0	A	0.02176551115321486	0.011109124314172561	EntHL	5.916978619609391	Entropies	2.121	0.185854	0.216384
4	E	150	1_0	C	0.02686823547982145	0.01315048347002353	EntHL	6.1009856008737735	Entropies	2.08094	0.173922	0.199784
4	E	150	1_0	E	0.02940114821169781	0.014775346657501232	EntHL	6.127735345237385	Entropies	2.126706	0.177461	0.205899
4	E	150	1_0	G	0.025913577146707268	0.013167374869687751	EntHL	5.908809655769966	Entropies	2.12959	0.186771	0.217256
4	E	150	1_0	I	0.02281106301278109	0.01059944289049015	EntHL	5.927888141978044	Entropies	2.167609	0.18412	0.216567
4	E	300	1_0	A	0.02755805917487217	0.01354381950906582	EntHL	6.652731562044019	Entropies	2.172681	0.164751	0.191437
4	E	300	1_0	C	0.030895965556524227	0.01499920846634915	EntHL	6.947043207526992	Entropies	2.110013	0.156187	0.179477
4	E	300	1_0	E	0.037079590489225496	0.018290759007917434	EntHL	6.9968086998143235	Entropies	2.151549	0.156927	0.181949
4	E	300	1_0	G	0.03357685053851196	0.016729355976891336	EntHL	6.823386941444348	Entropies	2.150744	0.158795	0.184554
4	E	300	1_0	I	0.026220737699702543	0.012246705696703043	EntHL	6.927874312773474	Entropies	2.172254	0.157937	0.183934
4	E	450	1_0	A	0.026546484438675674	0.013075632395152944	EntHL	7.10886063133433	Entropies	2.131688	0.152343	0.174147
4	E	450	1_0	C	0.035305150939407545	0.01589296807699906	EntHL	6.253166606846797	Entropies	2.157184	0.171983	0.201814
4	E	450	1_0	E	0.03507972803103338	0.016606308570904293	EntHL	6.691138200485432	Entropies	2.136742	0.16056	0.186165
4	E	450	1_0	G	0.03482614933307657	0.016841313769646447	EntHL	7.0064818286829	Entropies	2.133037	0.153585	0.177157
4	E	450	1_0	I	0.024957909093295212	0.011145956664052709	EntHL	6.681900434132313	Entropies	2.123611	0.158993	0.184823
4	E	600	1_0	A	0.039124580282310306	0.018330539470077296	EntHL	6.4461439560694025	Entropies	2.177813	0.170165	0.20076
4	E	600	1_0	C	0.03224960774536761	0.014810263191675577	EntHL	6.635902555087507	Entropies	2.151433	0.162891	0.189428
4	E	600	1_0	E	0.03902814526073247	0.017760332974689343	EntHL	6.737518954732952	Entropies	2.153276	0.162272	0.188812
4	E	600	1_0	G	0.03556290003715504	0.015916790437399582	EntHL	6.926279294401921	Entropies	2.154946	0.160808	0.186985
4	E	600	1_0	I	0.026842141347928505	0.011699201022168797	EntHL	6.564475019543062	Entropies	2.154238	0.166965	0.195318
4	E	750	1_0	A	0.03212004143217343	0.01453546152817658	EntHL	6.508786108429823	Entropies	2.172915	0.164448	0.193143
4	E	750	1_0	C	0.04410189852977859	0.01962888177964011	EntHL	6.831247179820631	Entropies	2.147267	0.160049	0.184661
4	E	750	1_0	E	0.046173358243722665	0.021052382720386245	EntHL	6.858039781487126	Entropies	2.148238	0.157999	0.181588
4	E	750	1_0	G	0.04276371355679617	0.020311506097893638	EntHL	7.131813866826967	Entropies	2.161412	0.152562	0.175534
4	E	750	1_0	I	0.029592111847300182	0.012725275404291093	EntHL	6.801426356066082	Entropies	2.154999	0.154959	0.181011
4	E	900	1_0	A	0.027794588673539695	0.012923865908341287	EntHL	6.820245379060314	Entropies	2.165502	0.160845	0.187647
4	E	900	1_0	C	0.03720082436796833	0.016473791453759472	EntHL	6.313933449472515	Entropies	2.132983	0.168476	0.197674
4	E	900	1_0	E	0.03515798691259742	0.016485008397743493	EntHL	6.8375418893656565	Entropies	2.132985	0.159214	0.183856
4	E	900	1_0	G	0.03395492808888639	0.016145952486842426	EntHL	7.27444726714531	Entropies	2.145507	0.148101	0.170129
4	E	900	1_0	I	0.026792717663781992	0.012639870915587456	EntHL	6.784221205010014	Entropies	2.137179	0.158449	0.184434
4	F	150	1_0	A	0.020707160225490615	0.010323638906713997	EntHL	5.758375744889664	Entropies	2.125944	0.190532	0.22294
4	F	150	1_0	C	0.026306128786865706	0.012472562868614558	EntHL	5.847900841466602	Entropies	2.125386	0.183721	0.214833
4	F	150	1_0	E	0.027950494969995954	0.013902183772166255	EntHL	6.345999009837615	Entropies	2.117827	0.17212	0.200162
4	F	150	1_0	G	0.02596709323423984	0.012571329759320557	EntHL	5.689839291549547	Entropies	2.118739	0.189941	0.220968
4	F	150	1_0	I	0.0209233447466719	0.009616637976878778	EntHL	6.221570117311574	Entropies	2.108468	0.169304	0.195816
4	F	300	1_0	A	0.027681172536148168	0.013457806346978747	EntHL	6.642017262702942	Entropies	2.157692	0.162816	0.188978
4	F	300	1_0	C	0.0302108986538756	0.014398379106516802	EntHL	6.608455958146627	Entropies	2.110683	0.156815	0.182063
4	F	300	1_0	E	0.03582214388043809	0.018189990059798766	EntHL	7.286181745162813	Entropies	2.110926	0.145383	0.165784
4	F	300	1_0	G	0.03605192798765806	0.018628220851550272	EntHL	6.8375418893656565	Entropies	2.129506	0.153859	0.178146
4	F	300	1_0	I	0.02452485197922522	0.011638881532640756	EntHL	7.192833378282645	Entropies	2.129864	0.146884	0.16874
4	F	450	1_0	A	0.02676417415941374	0.012841326495104327	EntHL	7.13345621673181	Entropies	2.146992	0.151483	0.174492
4	F	450	1_0	C	0.030413566923887057	0.014657868187658653	EntHL	6.899220098468595	Entropies	2.163247	0.160085	0.185627
4	F	450	1_0	E	0.03376773194120488	0.015814888376873164	EntHL	6.591738952469446	Entropies	2.14876	0.166323	0.193243
4	F	450	1_0	G	0.031827898910401595	0.014942373763432094	EntHL	6.5207867851615875	Entropies	2.167421	0.165569	0.194234
4	F	450	1_0	I	0.02373581265362186	0.01063951083757507	EntHL	6.947043207526992	Entropies	2.172292	0.15558	0.181014
4	F	600	1_0	A	0.02819588683246855	0.012974661646920457	EntHL	6.918309709217604	Entropies	2.145721	0.155972	0.181319
4	F	600	1_0	C	0.033667830474639886	0.01439239512150784	EntHL	6.469936228112305	Entropies	2.155896	0.166341	0.195338
4	F	600	1_0	E	0.03718753574370159	0.01711783778139302	EntHL	6.782659260181033	Entropies	2.160039	0.160613	0.186434
4	F	600	1_0	G	0.03311671234332501	0.014838787641741766	EntHL	6.6099777865645715	Entropies	2.162094	0.161758	0.189881
4	F	600	1_0	I	0.02546351432468124	0.010958081779916954	EntHL	6.854882264554462	Entropies	2.144884	0.159893	0.185778
4	F	750	1_0	A	0.028624973416996612	0.012643536075221708	EntHL	6.608455958146627	Entropies	2.140953	0.161199	0.188887
4	F	750	1_0	C	0.03131504324314234	0.014173847252746896	EntHL	6.72666810433805	Entropies	2.163467	0.162605	0.18915
4	F	750	1_0	E	0.037777680775024254	0.017314925408280515	EntHL	6.894455931737316	Entropies	2.092013	0.153283	0.175514
4	F	750	1_0	G	0.039103423146436576	0.018082889165026435	EntHL	6.675749009669809	Entropies	2.110096	0.158046	0.183605
4	F	750	1_0	I	0.025152651039276806	0.010991261607311996	EntHL	7.024250644673903	Entropies	2.136621	0.15335	0.176782
4	F	900	1_0	A	0.030481954260396966	0.01379956547044874	EntHL	6.517784543217173	Entropies	2.127018	0.164446	0.190456
4	F	900	1_0	C	0.03579479092272331	0.016369029992876292	EntHL	6.64813760476658	Entropies	2.149965	0.161553	0.188585
4	F	900	1_0	E	0.04033890500900732	0.018951115662106173	EntHL	7.286181745162813	Entropies	2.123805	0.151824	0.174534
4	F	900	1_0	G	0.035053716563773145	0.016785887188322322	EntHL	7.184557087955866	Entropies	2.135873	0.152961	0.176745
4	F	900	1_0	I	0.02674665766258895	0.011953147596865802	EntHL	6.910349294077593	Entropies	2.140018	0.158359	0.182463
8	A	150	1_0	A	0.04111505977071701	0.02029486182611395	EntHL	5.1392530228526265	Entropies	2.155968	0.205728	0.243511
8	A	150	1_0	C	0.04777208034364882	0.023567327911371862	EntHL	5.431252578830511	Entropies	2.115742	0.195469	0.229396
8	A	150	1_0	E	0.050182557569448505	0.022298773782926825	EntHL	5.426252513309511	Entropies	2.142438	0.197079	0.233128
8	A	150	1_0	G	0.048891619796803225	0.024452106100110785	EntHL	5.186805945592439	Entropies	2.102367	0.201007	0.235588
8	A	150	1_0	I	0.04686477979923466	0.02430300971561979	EntHL	5.2420360101029555	Entropies	2.140088	0.20553	0.24217
8	A	300	1_0	A	0.04615055551976966	0.022210600499421924	EntHL	6.234476611074138	Entropies	2.168008	0.177358	0.206703
8	A	300	1_0	C	0.05358578827282018	0.024306923305340313	EntHL	5.843862649578376	Entropies	2.183725	0.188323	0.223254
8	A	300	1_0	E	0.05598278634566492	0.024642526811228	EntHL	6.401769013204037	Entropies	2.132149	0.170831	0.198073
8	A	300	1_0	G	0.05603237582580522	0.02655672204965736	EntHL	6.244533502829158	Entropies	2.132171	0.173164	0.202703
8	A	300	1_0	I	0.047219120056048586	0.02162001368586145	EntHL	6.063173557075578	Entropies	2.163849	0.177258	0.209214
8	A	450	1_0	A	0.05485846100022982	0.02629124130388299	EntHL	6.441692655177095	Entropies	2.17741	0.172116	0.200558
8	A	450	1_0	C	0.061089638850325347	0.02797195946995388	EntHL	6.369421653801979	Entropies	2.155457	0.169048	0.198607
8	A	450	1_0	E	0.05804211394534856	0.026464313859877072	EntHL	6.728217155242542	Entropies	2.139204	0.162725	0.188126
8	A	450	1_0	G	0.057247606944542354	0.027341709023073077	EntHL	6.534313996521871	Entropies	2.178287	0.168176	0.196508
8	A	450	1_0	I	0.05188559666021805	0.024566118578143028	EntHL	6.34015681959055	Entropies	2.164635	0.167806	0.19764
8	A	600	1_0	A	0.052813211502539564	0.023581945887423014	EntHL	6.109420249079054	Entropies	2.140316	0.176491	0.206954
8	A	600	1_0	C	0.05953795412366529	0.025817995360162948	EntHL	6.369421653801979	Entropies	2.169442	0.174811	0.205086
8	A	600	1_0	E	0.057599697228534495	0.024611019043533668	EntHL	6.045051428676413	Entropies	2.17005	0.181129	0.214258
8	A	600	1_0	G	0.059288062283829324	0.02751156452160466	EntHL	6.616068605586375	Entropies	2.116321	0.163641	0.188905
8	A	600	1_0	I	0.05653888171235695	0.026516065705827187	EntHL	6.900808885512648	Entropies	2.079473	0.152571	0.175618
8	B	150	1_0	A	0.041918584458403525	0.020882462475885436	EntHL	5.42000890403557	Entropies	2.141057	0.199135	0.233976
8	B	150	1_0	C	0.04887241941590503	0.024308272273057357	EntHL	5.858683000595624	Entropies	2.127351	0.185137	0.216628
8	B	150	1_0	E	0.05002389026091594	0.023078099320075728	EntHL	5.68721962696905	Entropies	2.169855	0.191246	0.226954
8	B	150	1_0	G	0.05075247681319602	0.026767802260301267	EntHL	5.551367774372193	Entropies	2.102086	0.19314	0.225879
8	B	150	1_0	I	0.046001941722441535	0.024355698681019364	EntHL	5.396348637319884	Entropies	2.157012	0.197652	0.234987
8	B	300	1_0	A	0.05543965504618949	0.027608796430859377	EntHL	6.455055787715465	Entropies	2.1666	0.170346	0.197228
8	B	300	1_0	C	0.059520416693574836	0.02649969623745162	EntHL	5.7982908986775845	Entropies	2.14418	0.18353	0.217802
8	B	300	1_0	E	0.06685036193501795	0.031147383090437707	EntHL	5.8532894383474	Entropies	2.154538	0.184927	0.217731
8	B	300	1_0	G	0.056877013644672667	0.027666491873649345	EntHL	6.376758944351025	Entropies	2.128726	0.17006	0.196071
8	B	300	1_0	I	0.05469054581870555	0.025667976210452977	EntHL	6.366489102028591	Entropies	2.154391	0.172302	0.201484
8	B	450	1_0	A	0.055737653802325746	0.026796563911608298	EntHL	6.4342806499482394	Entropies	2.12561	0.168849	0.195403
8	B	450	1_0	C	0.058572148579783184	0.026264690661736326	EntHL	5.942921586178078	Entropies	2.162424	0.180774	0.214094
8	B	450	1_0	E	0.05675455316941671	0.0259949069825678	EntHL	6.348922123401774	Entropies	2.113843	0.169615	0.194739
8	B	450	1_0	G	0.057943406277447464	0.025896874684275973	EntHL	6.1347942239047795	Entropies	2.138404	0.174163	0.204267
8	B	450	1_0	I	0.05410786460144044	0.024671332521207606	EntHL	6.3110264450786	Entropies	2.168247	0.173162	0.202951
8	B	600	1_0	A	0.056386589769189574	0.02557286947700717	EntHL	6.248848563953791	Entropies	2.16037	0.175864	0.20607
8	B	600	1_0	C	0.06024362935443435	0.02600337286765493	EntHL	5.979983697165083	Entropies	2.146091	0.18209	0.213795
8	B	600	1_0	E	0.05995238413535781	0.027459183151240185	EntHL	6.982324040800349	Entropies	2.092095	0.154329	0.174459
8	B	600	1_0	G	0.06736858141621166	0.031639198318328794	EntHL	6.325574863550458	Entropies	2.12899	0.17066	0.197981
8	B	600	1_0	I	0.0580122420911143	0.025671435177484426	EntHL	6.30957344482646	Entropies	2.168885	0.174801	0.205537
8	C	150	1_0	A	0.04163151268401902	0.020555464638010633	EntHL	4.907948534512035	Entropies	2.155825	0.217434	0.259024
8	C	150	1_0	C	0.053411535736296055	0.026635629199391005	EntHL	4.9899937308628886	Entropies	2.146244	0.2114	0.251034
8	C	150	1_0	E	0.05047530196138086	0.022794306933004094	EntHL	5.294195810192898	Entropies	2.168617	0.204906	0.242766
8	C	150	1_0	G	0.04909134265848512	0.02512336866163253	EntHL	5.369081544666251	Entropies	2.136167	0.199221	0.232162
8	C	150	1_0	I	0.04508334142005613	0.02291236264260706	EntHL	5.082764640701169	Entropies	2.141135	0.212168	0.250373
8	C	300	1_0	A	0.050889276263353364	0.025299155153264943	EntHL	6.360628048397437	Entropies	2.140585	0.169334	0.196624
8	C	300	1_0	C	0.06399587488249633	0.029797968922155596	EntHL	6.110827157048343	Entropies	2.171634	0.179903	0.211598
8	C	300	1_0	E	0.0579104730233639	0.025067496424682378	EntHL	5.746454865997937	Entropies	2.167968	0.190236	0.225569
8	C	300	1_0	G	0.0608959119647003	0.030316377125966434	EntHL	6.4610038525725875	Entropies	2.156543	0.168734	0.195967
8	C	300	1_0	I	0.05382400708200359	0.026292167849454838	EntHL	6.649668571273342	Entropies	2.139617	0.161566	0.187645
8	C	450	1_0	A	0.0621020698930451	0.02840996675360292	EntHL	6.225869310411461	Entropies	2.194809	0.176715	0.209457
8	C	450	1_0	C	0.06026577051287742	0.02597026257705601	EntHL	6.068760518791091	Entropies	2.182487	0.176803	0.20969
8	C	450	1_0	E	0.06096606910889291	0.02579735446907272	EntHL	6.070158063433544	Entropies	2.133037	0.178487	0.209803
8	C	450	1_0	G	0.06134047019191317	0.02786401067639181	EntHL	6.331403617132818	Entropies	2.160436	0.17243	0.20268
8	C	450	1_0	I	0.05778686970578632	0.02586640031093912	EntHL	6.337237741668657	Entropies	2.156084	0.169815	0.199799
8	C	600	1_0	A	0.06091837736806149	0.02814125854222116	EntHL	6.192984599204255	Entropies	2.122751	0.17358	0.201078
8	C	600	1_0	C	0.06464762736205432	0.029323282217499372	EntHL	6.431318236379778	Entropies	2.16403	0.171282	0.200147
8	C	600	1_0	E	0.06606923324386164	0.028530057687185053	EntHL	6.328488569281594	Entropies	2.13516	0.174598	0.201717
8	C	600	1_0	G	0.06833108212230918	0.032705686135609494	EntHL	6.466957398323556	Entropies	2.128117	0.165761	0.192558
8	C	600	1_0	I	0.0682863893033973	0.03044238343538228	EntHL	6.002055403894672	Entropies	2.172851	0.181698	0.214898
8	D	150	1_0	A	0.040496360329417176	0.020067057554732835	EntHL	5.2674448833375305	Entropies	2.122781	0.199517	0.234317
8	D	150	1_0	C	0.046994543945095696	0.022015683013650793	EntHL	4.959067275065798	Entropies	2.160223	0.213091	0.255052
8	D	150	1_0	E	0.04910192719911374	0.02217623767690159	EntHL	5.658482798618548	Entropies	2.127776	0.186867	0.220558
8	D	150	1_0	G	0.04788239475465463	0.023823129853506726	EntHL	5.133339643820613	Entropies	2.137808	0.205265	0.242922
8	D	150	1_0	I	0.04335035317226122	0.022190148088489032	EntHL	5.349337509450543	Entropies	2.13466	0.20001	0.236053
8	D	300	1_0	A	0.04900174387899946	0.023637268068607876	EntHL	6.175896369514869	Entropies	2.14483	0.174187	0.203669
8	D	300	1_0	C	0.05366150072695232	0.023836292152277515	EntHL	6.032537079289008	Entropies	2.136671	0.177162	0.208483
8	D	300	1_0	E	0.06184125869129841	0.029675103183648407	EntHL	6.382634861930453	Entropies	2.134672	0.169664	0.198069
8	D	300	1_0	G	0.05612959906799755	0.027093905234704545	EntHL	6.40324324471456	Entropies	2.132236	0.167294	0.194642
8	D	300	1_0	I	0.052974789000798626	0.025000269321549373	EntHL	6.39882156835066	Entropies	2.152489	0.167877	0.197452
8	D	450	1_0	A	0.05651944660986447	0.026874919582080825	EntHL	6.39882156835066	Entropies	2.156306	0.1671	0.196804
8	D	450	1_0	C	0.0633392670503553	0.03183984280708212	EntHL	6.924684643254641	Entropies	2.110359	0.153986	0.175976
8	D	450	1_0	E	0.06251818613584527	0.02791874741826873	EntHL	6.3110264450786	Entropies	2.15861	0.174058	0.203135
8	D	450	1_0	G	0.05972423359496569	0.026370004479254125	EntHL	6.088355457637162	Entropies	2.169205	0.180575	0.213612
8	D	450	1_0	I	0.057626413870724494	0.026630804052503988	EntHL	6.597812965165838	Entropies	2.146823	0.167084	0.194243
8	D	600	1_0	A	0.0564154997804781	0.025618347083220135	EntHL	6.369421653801979	Entropies	2.192466	0.175392	0.205277
8	D	600	1_0	C	0.064042873705393	0.028674409334266557	EntHL	6.234476611074138	Entropies	2.161928	0.176072	0.206799
8	D	600	1_0	E	0.0637563776831941	0.02824709440731173	EntHL	6.30086246568887	Entropies	2.151737	0.172356	0.202019
8	D	600	1_0	G	0.06537383092234023	0.028907158453036298	EntHL	6.106607404811614	Entropies	2.176565	0.179225	0.212397
8	D	600	1_0	I	0.06487673276390857	0.02915451527882806	EntHL	6.475898004675026	Entropies	2.134391	0.169736	0.195774
8	E	150	1_0	A	0.04222475543533137	0.021424310068678905	EntHL	5.176068319523635	Entropies	2.148812	0.207382	0.243999
8	E	150	1_0	C	0.05032653515217463	0.023694519179347846	EntHL	5.427502097982542	Entropies	2.141477	0.198121	0.233611
8	E	150	1_0	E	0.04990617663835673	0.022779155696278808	EntHL	5.75174998464068	Entropies	2.137874	0.189525	0.219719
8	E	150	1_0	G	0.04568281397680734	0.022352722586360885	EntHL	5.291758304222073	Entropies	2.146902	0.202071	0.23911
8	E	150	1_0	I	0.04563131427358834	0.022671014461505146	EntHL	5.19876276816092	Entropies	2.134538	0.205974	0.243942
8	E	300	1_0	A	0.06486136387273986	0.032356815235938335	EntHL	6.102390566469925	Entropies	2.166504	0.178741	0.208598
8	E	300	1_0	C	0.057859329390672315	0.02727743902295597	EntHL	6.422439176729519	Entropies	2.14729	0.169008	0.196225
8	E	300	1_0	E	0.05514886497905203	0.024211945350214557	EntHL	5.981360797835319	Entropies	2.153921	0.181972	0.213775
8	E	300	1_0	G	0.05957430190949617	0.027246029603260627	EntHL	5.8546373632276065	Entropies	2.160977	0.183704	0.21784
8	E	300	1_0	I	0.05065347131132845	0.023653962455069667	EntHL	6.335778706737233	Entropies	2.13842	0.167298	0.196777
8	E	450	1_0	A	0.05072625858382416	0.02286429283952432	EntHL	6.260369976750662	Entropies	2.162387	0.17176	0.202084
8	E	450	1_0	C	0.05480874035911121	0.025439891691576358	EntHL	6.391458891883161	Entropies	2.124126	0.165382	0.192498
8	E	450	1_0	E	0.05491054999184729	0.024307318733914264	EntHL	5.982738215631211	Entropies	2.142845	0.177015	0.209722
8	E	450	1_0	G	0.056911487325116354	0.026165353178557726	EntHL	6.381165375129153	Entropies	2.148548	0.168571	0.197493
8	E	450	1_0	I	0.057456712332588415	0.028002557813361324	EntHL	6.546361740698707	Entropies	2.14274	0.163122	0.190355
8	E	600	1_0	A	0.057714230234285374	0.026771206377339873	EntHL	6.40324324471456	Entropies	2.152714	0.17063	0.198257
8	E	600	1_0	C	0.06055638171801106	0.026675398827178107	EntHL	6.010353280525163	Entropies	2.148494	0.178005	0.208629
8	E	600	1_0	E	0.058258908914646315	0.024252669663108628	EntHL	5.930618664029461	Entropies	2.159357	0.182302	0.215546
8	E	600	1_0	G	0.076297413344263	0.035548308859172935	EntHL	6.220137712768852	Entropies	2.169745	0.177189	0.206395
8	E	600	1_0	I	0.05846802774104815	0.027401416064650533	EntHL	6.842266727687282	Entropies	2.118854	0.157712	0.180444
8	F	150	1_0	A	0.0401412891167307	0.020532468082717907	EntHL	5.277156817666644	Entropies	2.167613	0.205171	0.244996
8	F	150	1_0	C	0.04724452926433784	0.02276687556848624	EntHL	5.430002130676767	Entropies	2.128806	0.195539	0.231175
8	F	150	1_0	E	0.0498155782975409	0.02246788770149239	EntHL	5.402564991018548	Entropies	2.170486	0.200029	0.238949
8	F	150	1_0	G	0.045919260567099225	0.02300710360306787	EntHL	5.423754206980356	Entropies	2.139693	0.19674	0.233243
8	F	150	1_0	I	0.04043967213532887	0.019443452568039532	EntHL	5.03964563614363	Entropies	2.132594	0.20911	0.248139
8	F	300	1_0	A	0.04817949488731259	0.022782530669895506	EntHL	5.984115950625791	Entropies	2.156663	0.181692	0.211963
8	F	300	1_0	C	0.05394543373619198	0.026005814744834755	EntHL	6.332861644546642	Entropies	2.142324	0.171357	0.200134
8	F	300	1_0	E	0.06513557678426224	0.029702892043547775	EntHL	5.947028229194988	Entropies	2.162807	0.182418	0.214736
8	F	300	1_0	G	0.054738798409590575	0.025250461261203293	EntHL	6.067363295908138	Entropies	2.18027	0.184167	0.216904
8	F	300	1_0	I	0.048783597136101274	0.02257471431108095	EntHL	6.168790197483062	Entropies	2.150183	0.173677	0.203583
8	F	450	1_0	A	0.054225065948045596	0.025680696714400094	EntHL	6.550885369412087	Entropies	2.147979	0.166388	0.192067
8	F	450	1_0	C	0.05883544002111908	0.026706666692272212	EntHL	6.3110264450786	Entropies	2.136793	0.171816	0.200178
8	F	450	1_0	E	0.06771591515246994	0.030672125738915024	EntHL	6.450598332873692	Entropies	2.154312	0.170655	0.197317
8	F	450	1_0	G	0.06140703604789842	0.028102271558793416	EntHL	6.528298441611988	Entropies	2.124254	0.165407	0.193637
8	F	450	1_0	I	0.05856611429251991	0.02629366360713212	EntHL	6.201546436561736	Entropies	2.14443	0.171675	0.202305
8	F	600	1_0	A	0.05607246919948178	0.025839787816476063	EntHL	6.654263586470329	Entropies	2.108965	0.163736	0.187441
8	F	600	1_0	C	0.06994664498721936	0.033047305157255236	EntHL	6.220137712768852	Entropies	2.113229	0.175667	0.203237
8	F	600	1_0	E	0.0687192231043903	0.03164958952329871	EntHL	6.370888436200169	Entropies	2.14164	0.168869	0.197112
8	F	600	1_0	G	0.06137626966533841	0.028378179820437426	EntHL	6.331403617132818	Entropies	2.162803	0.173587	0.203128
8	F	600	1_0	I	0.06330139003551864	0.03028622926094713	EntHL	6.581122882415165	Entropies	2.138893	0.169474	0.196984
2	A	150	0_3	A	0.003595033443667186	0.005869928728156551	EntHL	24.95743794843445	Entropies	2.053567	0.074512	0.078959
2	A	150	0_3	C	0.005461876159459436	0.008803736424313438	EntHL	24.132371370201007	Entropies	2.054981	0.074759	0.079657
2	A	150	0_3	E	0.004460148738352096	0.007304787422920816	EntHL	27.675788306390825	Entropies	2.050171	0.073756	0.077012
2	A	150	0_3	G	0.0036502393289439454	0.0061775621928212366	EntHL	27.472614999437166	Entropies	2.044118	0.073312	0.077895
2	A	150	0_3	I	0.004172503043874224	0.006422418831909113	EntHL	26.031548313865564	Entropies	2.093791	0.075843	0.081563
2	A	150	0_5	A	0.005616410583297649	0.005947249552416975	EntHL	9.227838815394053	Entropies	2.170061	0.126615	0.142741
2	A	150	0_5	C	0.009237774515928558	0.009830417992981257	EntHL	9.036494737264993	Entropies	2.176554	0.12874	0.145027
2	A	150	0_5	E	0.007613667821850427	0.00802655285181407	EntHL	9.822001587789883	Entropies	2.184332	0.128136	0.144333
2	A	150	0_5	G	0.006430017502731771	0.00708530304605686	EntHL	10.132112424176544	Entropies	2.174149	0.124972	0.140052
2	A	150	0_5	I	0.006909994050069647	0.006783853944993081	EntHL	9.084478470310055	Entropies	2.189521	0.126284	0.143647
2	A	150	0_7	A	0.007670645048837408	0.005781105756565411	EntHL	6.463979940020799	Entropies	2.145582	0.161704	0.187619
2	A	150	0_7	C	0.012284981199179949	0.008725111104230056	EntHL	5.903369946420944	Entropies	2.198716	0.183015	0.218568
2	A	150	0_7	E	0.011147058646018225	0.008336390815452795	EntHL	6.468446641742705	Entropies	2.160682	0.168327	0.197048
2	A	150	0_7	G	0.009250082283104219	0.007186393171202353	EntHL	6.413572375483739	Entropies	2.176825	0.168908	0.197565
2	A	150	0_7	I	0.00986277928365679	0.006800625127660499	EntHL	6.332861644546642	Entropies	2.160815	0.166029	0.194918
2	A	150	0_9	A	0.010637444966875916	0.005351533598447212	EntHL	6.064569815124435	Entropies	2.13178	0.174442	0.204863
2	A	150	0_9	C	0.0166778609825058	0.008409946688184967	EntHL	5.8965773514846465	Entropies	2.120584	0.181378	0.211371
2	A	150	0_9	E	0.014508790973516966	0.007501382530591045	EntHL	5.808981588694521	Entropies	2.147099	0.186833	0.220637
2	A	150	0_9	G	0.01184841807836237	0.006902386259096629	EntHL	5.977230446909546	Entropies	2.124831	0.175881	0.205798
2	A	150	0_9	I	0.012935189018845763	0.006503831451351123	EntHL	6.341616862735785	Entropies	2.150852	0.169952	0.199944
2	A	300	0_3	A	0.0035326689875057617	0.006099793052391786	EntHL	21.95330949150326	Entropies	2.089734	0.066671	0.071318
2	A	300	0_3	C	0.005785604940997266	0.009785669287592981	EntHL	22.78767411443816	Entropies	2.078451	0.06646	0.070594
2	A	300	0_3	E	0.005611910472662148	0.009536213437179619	EntHL	23.648304020504906	Entropies	2.07416	0.060549	0.064415
2	A	300	0_3	G	0.004923116509691764	0.008854640217552952	EntHL	22.77193838237722	Entropies	2.058128	0.061194	0.065031
2	A	300	0_3	I	0.0047482416453707025	0.007910979912326113	EntHL	23.604782331918223	Entropies	2.064181	0.06271	0.066878
2	A	300	0_5	A	0.0066656058894951145	0.007648963261518807	EntHL	16.311729092356757	Entropies	2.155	0.079166	0.085458
2	A	300	0_5	C	0.00970296057408723	0.010887344524472027	EntHL	16.277960864016194	Entropies	2.156877	0.08597	0.093861
2	A	300	0_5	E	0.01003455639152206	0.011495737407924306	EntHL	17.82378767456636	Entropies	2.154615	0.079983	0.086855
2	A	300	0_5	G	0.00882719971095704	0.0105161205561122	EntHL	20.281496644882694	Entropies	2.146874	0.077358	0.083517
2	A	300	0_5	I	0.008177295064683341	0.009226697803732403	EntHL	17.060823890113124	Entropies	2.174892	0.08008	0.087033
2	A	300	0_7	A	0.009268169375298032	0.007713527512191188	EntHL	9.375620069303086	Entropies	2.199026	0.109715	0.122608
2	A	300	0_7	C	0.012996678823749898	0.010243592864081521	EntHL	8.810488730120598	Entropies	2.203683	0.124833	0.14135
2	A	300	0_7	E	0.01404277460690652	0.011773713736982317	EntHL	9.740920524965377	Entropies	2.20345	0.108835	0.121281
2	A	300	0_7	G	0.012161942819986067	0.010684619217303468	EntHL	10.050785394956199	Entropies	2.203859	0.10607	0.118241
2	A	300	0_7	I	0.011051778119851504	0.008823087804884085	EntHL	9.403726726909287	Entropies	2.198627	0.112368	0.126272
2	A	300	0_9	A	0.011856454112685558	0.006876109650943143	EntHL	7.46964565081177	Entropies	2.120513	0.141223	0.161926
2	A	300	0_9	C	0.017389239363242343	0.009206541029411605	EntHL	6.717381285500808	Entropies	2.137906	0.158498	0.184416
2	A	300	0_9	E	0.01770996933440571	0.010473680534406662	EntHL	7.428480711163191	Entropies	2.150436	0.140222	0.16114
2	A	300	0_9	G	0.0156767255576529	0.009903918798980189	EntHL	7.837905085390226	Entropies	2.162793	0.134972	0.15344
2	A	300	0_9	I	0.01467910149825099	0.007927391467134197	EntHL	7.516228940214049	Entropies	2.150642	0.142052	0.162606
2	A	450	0_3	A	0.004160301388669472	0.007426156607921014	EntHL	21.682032946149647	Entropies	2.103575	0.072861	0.077807
2	A	450	0_3	C	0.006202614232025293	0.010819818665272889	EntHL	19.116131087491297	Entropies	2.09321	0.078714	0.084
2	A	450	0_3	E	0.00549201578129722	0.009850742938123115	EntHL	21.237334134055097	Entropies	2.097971	0.069619	0.074058
2	A	450	0_3	G	0.00549299073734768	0.009979823098571549	EntHL	21.722009535322957	Entropies	2.087185	0.070403	0.074394
2	A	450	0_3	I	0.005089662430318505	0.009076431974625354	EntHL	21.02809837047785	Entropies	2.09222	0.06905	0.073368
2	A	450	0_5	A	0.006501733067437566	0.007600791692916355	EntHL	17.54688379676331	Entropies	2.0927	0.070224	0.075441
2	A	450	0_5	C	0.010146912112713033	0.011685734319516118	EntHL	17.009831049776125	Entropies	2.107877	0.074923	0.080886
2	A	450	0_5	E	0.010097565124794866	0.012194685546924867	EntHL	17.860762682499878	Entropies	2.093478	0.0704	0.074896
2	A	450	0_5	G	0.009386263263308856	0.010971334141165578	EntHL	18.836490894988213	Entropies	2.11812	0.067137	0.071924
2	A	450	0_5	I	0.007867890094816176	0.009209171332629088	EntHL	17.680722177427988	Entropies	2.098538	0.069129	0.074214
2	A	450	0_7	A	0.009254215723932521	0.007850543170977295	EntHL	11.117317272869798	Entropies	2.154212	0.096559	0.106651
2	A	450	0_7	C	0.014338714757820965	0.011717880373472113	EntHL	10.032288205828744	Entropies	2.183126	0.111057	0.12447
2	A	450	0_7	E	0.014260523845445903	0.011962193126910067	EntHL	11.64662252724971	Entropies	2.201133	0.096953	0.107242
2	A	450	0_7	G	0.013003251780505378	0.011370499363721722	EntHL	11.937132101985817	Entropies	2.212846	0.098111	0.108541
2	A	450	0_7	I	0.011641601566902643	0.009895130448278536	EntHL	11.738159324889033	Entropies	2.174584	0.092788	0.102131
2	A	450	0_9	A	0.012822438150806477	0.007256580667181336	EntHL	7.9946600252382325	Entropies	2.156565	0.132929	0.151446
2	A	450	0_9	C	0.01834478197837826	0.010082339528936375	EntHL	7.2027775124134195	Entropies	2.167146	0.149307	0.171919
2	A	450	0_9	E	0.01890941547520396	0.010364979531830387	EntHL	7.783949326300969	Entropies	2.180843	0.135755	0.155822
2	A	450	0_9	G	0.01729892969178097	0.010410339476665182	EntHL	7.9817845349465095	Entropies	2.189718	0.134456	0.154278
2	A	450	0_9	I	0.014992924336732457	0.008145704589926271	EntHL	8.329136893750336	Entropies	2.148167	0.125004	0.140896
2	A	600	0_3	A	0.003931278094115483	0.00698176184227004	EntHL	29.329185340223457	Entropies	2.007735	0.059865	0.063295
2	A	600	0_3	C	0.00561935254794895	0.009683718526278187	EntHL	29.64148790472451	Entropies	2.066345	0.075178	0.079494
2	A	600	0_3	E	0.006038174532729552	0.01097779754776867	EntHL	28.379190284550187	Entropies	2.038044	0.067981	0.071363
2	A	600	0_3	G	0.005975953164645826	0.010827560474147296	EntHL	30.633738447109348	Entropies	2.018011	0.063141	0.066518
2	A	600	0_3	I	0.004830227985916539	0.008321588035290359	EntHL	27.61213575962561	Entropies	2.079342	0.069472	0.073392
2	A	600	0_5	A	0.007197919975261927	0.008753012206983723	EntHL	14.537843856146653	Entropies	2.147462	0.081597	0.088759
2	A	600	0_5	C	0.009839102456030315	0.011647911028729785	EntHL	12.90030564224221	Entropies	2.17667	0.094781	0.104327
2	A	600	0_5	E	0.010468703557801055	0.012877995493154557	EntHL	14.534496779253166	Entropies	2.112443	0.080608	0.086628
2	A	600	0_5	G	0.009988079914593242	0.012425745122859802	EntHL	13.963683610626708	Entropies	2.153701	0.083478	0.090782
2	A	600	0_5	I	0.00885592350790778	0.010445108192235309	EntHL	13.724609610141824	Entropies	2.18655	0.084442	0.091922
2	A	600	0_7	A	0.00965926114265606	0.007865996235463664	EntHL	12.799706167113643	Entropies	2.183405	0.092643	0.101552
2	A	600	0_7	C	0.013984025084809846	0.01133130679494581	EntHL	11.410377163252551	Entropies	2.18747	0.106829	0.118484
2	A	600	0_7	E	0.014712130577459405	0.012185076273454326	EntHL	14.504407743119835	Entropies	2.133128	0.087654	0.095824
2	A	600	0_7	G	0.013819561099112039	0.012001952986956168	EntHL	14.018450098052433	Entropies	2.192554	0.087758	0.095852
2	A	600	0_7	I	0.011987683794921758	0.010032712726574456	EntHL	13.228177080163212	Entropies	2.179951	0.092261	0.101272
2	A	600	0_9	A	0.012666626222881703	0.007105858470629696	EntHL	7.974436424161754	Entropies	2.169166	0.132467	0.151096
2	A	600	0_9	C	0.01873539175376064	0.010110732934863106	EntHL	7.266077069424408	Entropies	2.153124	0.146518	0.169513
2	A	600	0_9	E	0.01963136911063161	0.011110087587422605	EntHL	8.39653301583645	Entropies	2.152018	0.124943	0.141966
2	A	600	0_9	G	0.017736670071169126	0.01077998804495761	EntHL	8.466423722697288	Entropies	2.183747	0.123016	0.139911
2	A	600	0_9	I	0.01570605598978592	0.008563584767933787	EntHL	7.917717458217613	Entropies	2.146199	0.132133	0.150049
2	A	750	0_3	A	0.004044159372978934	0.00745496924816698	EntHL	37.88785337502223	Entropies	1.835811	0.05295	0.054686
2	A	750	0_3	C	0.0058021891906257	0.010324569241077178	EntHL	34.6896565447692	Entropies	1.80653	0.059257	0.060667
2	A	750	0_3	E	0.0062664429530981764	0.011263175779118943	EntHL	32.61369459424211	Entropies	1.896746	0.063211	0.065142
2	A	750	0_3	G	0.005405080347383641	0.009956348032578824	EntHL	34.45085462882059	Entropies	1.828582	0.057743	0.058195
2	A	750	0_3	I	0.004830200578296959	0.008956733113255335	EntHL	36.37474856443481	Entropies	1.836002	0.055588	0.057053
2	A	750	0_5	A	0.0068352342504181965	0.007840108088829362	EntHL	12.192703139759375	Entropies	2.124485	0.101489	0.111691
2	A	750	0_5	C	0.010201988422215874	0.011635774410148765	EntHL	13.0707347072802	Entropies	2.092083	0.101776	0.111284
2	A	750	0_5	E	0.010477229291285412	0.011876281370860433	EntHL	11.989470404852216	Entropies	2.149216	0.108356	0.119832
2	A	750	0_5	G	0.009588110680903952	0.011427133630214073	EntHL	12.496833972172604	Entropies	2.147337	0.103558	0.113934
2	A	750	0_5	I	0.008910090547234661	0.010512472734330166	EntHL	13.109918746561084	Entropies	2.148388	0.098523	0.107458
2	A	750	0_7	A	0.010352315144019276	0.008787640522565658	EntHL	13.467903626355984	Entropies	2.117792	0.086331	0.094369
2	A	750	0_7	C	0.014981696211612628	0.012209955712878433	EntHL	12.46522149782425	Entropies	2.143274	0.097774	0.107797
2	A	750	0_7	E	0.015611372195407263	0.012637329867341389	EntHL	13.483418052525888	Entropies	2.123517	0.085517	0.09343
2	A	750	0_7	G	0.014354450973778509	0.01283578095002125	EntHL	14.298813444882647	Entropies	2.105868	0.080457	0.086507
2	A	750	0_7	I	0.012497489401957575	0.010267724069226762	EntHL	14.29223011392983	Entropies	2.08697	0.081586	0.088586
2	A	750	0_9	A	0.013379070051625079	0.008095393582030102	EntHL	9.040657155238586	Entropies	2.149642	0.115967	0.129892
2	A	750	0_9	C	0.01991106323330306	0.010910611795306946	EntHL	7.5075805412313095	Entropies	2.146519	0.13833	0.158594
2	A	750	0_9	E	0.019824090123362285	0.010951579951152497	EntHL	8.241381150166704	Entropies	2.134657	0.124013	0.141059
2	A	750	0_9	G	0.0182972109733244	0.010982556144563489	EntHL	8.63972660688323	Entropies	2.150487	0.120328	0.13569
2	A	750	0_9	I	0.016014733566311917	0.008917501776187605	EntHL	8.468373413260585	Entropies	2.170275	0.124672	0.142102
2	A	900	0_3	A	0.00406665833260195	0.007405860494714305	EntHL	49.181299527061086	Entropies	1.753575	0.05021	0.0521
2	A	900	0_3	C	0.005547403533570492	0.009850723034512962	EntHL	44.49385139766695	Entropies	1.739441	0.055693	0.056989
2	A	900	0_3	E	0.00585776991758774	0.010559082797286989	EntHL	41.24772497866033	Entropies	1.793488	0.059841	0.059731
2	A	900	0_3	G	0.005478651456189794	0.010090712250302728	EntHL	46.195534880213195	Entropies	1.737946	0.054851	0.05636
2	A	900	0_3	I	0.005023930741996687	0.009161338687035442	EntHL	47.271567117583196	Entropies	1.745994	0.049843	0.050502
2	A	900	0_5	A	0.0069623190476842374	0.008398922468205594	EntHL	15.332041990422914	Entropies	2.053955	0.088717	0.096266
2	A	900	0_5	C	0.009740227180517097	0.011542957818911414	EntHL	13.436928307571367	Entropies	2.062608	0.109685	0.119218
2	A	900	0_5	E	0.01027207060256317	0.012103988176717114	EntHL	13.598781632910805	Entropies	2.104533	0.108764	0.118654
2	A	900	0_5	G	0.009662879536004098	0.01175546077849783	EntHL	13.96689923779777	Entropies	2.09008	0.098891	0.107669
2	A	900	0_5	I	0.008767948468797648	0.010370561801376806	EntHL	14.076672283690504	Entropies	2.047927	0.097626	0.105636
2	A	900	0_7	A	0.009755720754490221	0.008436316197568575	EntHL	12.187089485151745	Entropies	2.156411	0.097552	0.107864
2	A	900	0_7	C	0.01417591820363177	0.011343979325261783	EntHL	10.45201441463509	Entropies	2.105167	0.105752	0.117401
2	A	900	0_7	E	0.015267232358250109	0.012692962349050499	EntHL	11.57444032097842	Entropies	2.061244	0.09589	0.105032
2	A	900	0_7	G	0.01362949025781404	0.011584456840167644	EntHL	11.220184543074007	Entropies	2.061109	0.09668	0.106314
2	A	900	0_7	I	0.011865232620470973	0.009933315037676011	EntHL	11.781484060086287	Entropies	2.087218	0.097458	0.107261
2	A	900	0_9	A	0.012337658217647771	0.006881747103730627	EntHL	7.937797216935872	Entropies	2.161395	0.130185	0.14894
2	A	900	0_9	C	0.018690514133862045	0.01027529706189048	EntHL	7.423351070397575	Entropies	2.179079	0.147735	0.170554
2	A	900	0_9	E	0.01936973088039605	0.010561385766703478	EntHL	8.1339219357076	Entropies	2.150007	0.126536	0.14385
2	A	900	0_9	G	0.017828444091074876	0.01072586083939274	EntHL	8.988764451750734	Entropies	2.154536	0.116736	0.131759
2	A	900	0_9	I	0.01601991478316395	0.00916021163792866	EntHL	8.776068411406424	Entropies	2.155688	0.121283	0.137005
2	B	150	0_3	A	0.003308136706709161	0.005363583812080439	EntHL	26.199922097852113	Entropies	2.058507	0.073902	0.078896
2	B	150	0_3	C	0.005036890194126423	0.007877504294808883	EntHL	26.25427319006177	Entropies	2.091436	0.079135	0.085335
2	B	150	0_3	E	0.0046885509707006385	0.007398735630319216	EntHL	27.8483840781822	Entropies	2.078975	0.074936	0.079109
2	B	150	0_3	G	0.0033848597916090652	0.005856404706800654	EntHL	28.04787737362518	Entropies	2.012695	0.069736	0.072333
2	B	150	0_3	I	0.004200529970971762	0.006349830285879696	EntHL	23.79578300967731	Entropies	2.110414	0.07845	0.084548
2	B	150	0_5	A	0.005443114479763594	0.005566910984255426	EntHL	9.103323996841526	Entropies	2.195409	0.1293	0.147716
2	B	150	0_5	C	0.009138941712568875	0.009150723506016154	EntHL	8.914561798787094	Entropies	2.183501	0.130574	0.148138
2	B	150	0_5	E	0.007977591409194951	0.008474701272687674	EntHL	9.660508789944371	Entropies	2.177713	0.1258	0.141534
2	B	150	0_5	G	0.006472375419946125	0.00705596090496712	EntHL	9.977000638273966	Entropies	2.186902	0.126356	0.142436
2	B	150	0_5	I	0.007153641966754149	0.006964388401588416	EntHL	8.986694950516904	Entropies	2.187926	0.12853	0.146416
2	B	150	0_7	A	0.00753802102634964	0.005500814628320122	EntHL	6.350384185065179	Entropies	2.178557	0.167466	0.197522
2	B	150	0_7	C	0.012664694889659881	0.008944086222257069	EntHL	6.18443458229506	Entropies	2.165863	0.170917	0.201662
2	B	150	0_7	E	0.011275921539821107	0.008188859197121073	EntHL	6.327031548689643	Entropies	2.171911	0.170179	0.20035
2	B	150	0_7	G	0.00906652521283237	0.007386071240097217	EntHL	6.584154299460009	Entropies	2.135718	0.160995	0.186232
2	B	150	0_7	I	0.009929407407509114	0.006627053502569186	EntHL	6.286370884154886	Entropies	2.173574	0.167538	0.197942
2	B	150	0_9	A	0.010421297108978678	0.005931712977642622	EntHL	6.455055787715465	Entropies	2.109951	0.163331	0.189811
2	B	150	0_9	C	0.01673599506096511	0.008538544200474547	EntHL	5.819691989839276	Entropies	2.125625	0.185273	0.216983
2	B	150	0_9	E	0.014635982934120228	0.007973842784657893	EntHL	6.1291464708989745	Entropies	2.126208	0.175289	0.20343
2	B	150	0_9	G	0.012027161511951372	0.0072379733214464935	EntHL	6.238784722744078	Entropies	2.13534	0.172903	0.201631
2	B	150	0_9	I	0.012825975008651286	0.0066031196795318485	EntHL	6.582638416435195	Entropies	2.150897	0.167558	0.195485
2	B	300	0_3	A	0.0036893532007170344	0.006363009502952217	EntHL	22.609970723612538	Entropies	2.087622	0.059925	0.063682
2	B	300	0_3	C	0.005869362620956907	0.0099263582795098	EntHL	22.777182418681825	Entropies	2.075141	0.064777	0.06835
2	B	300	0_3	E	0.0060101194940811245	0.010416634733168038	EntHL	23.702818991410716	Entropies	2.045916	0.059218	0.062906
2	B	300	0_3	G	0.005394490256500084	0.010018835690536515	EntHL	23.938669011855925	Entropies	2.002828	0.056814	0.059591
2	B	300	0_3	I	0.0051284304056602465	0.008902685524664906	EntHL	22.656874550237177	Entropies	2.080965	0.059096	0.062762
2	B	300	0_5	A	0.006521221977377925	0.0075182440751915235	EntHL	18.289422812905272	Entropies	2.147964	0.078465	0.085077
2	B	300	0_5	C	0.010226574745419631	0.011590248223708832	EntHL	17.088344862572818	Entropies	2.135111	0.084151	0.09117
2	B	300	0_5	E	0.009927488174427753	0.011358376151952797	EntHL	19.07655723999201	Entropies	2.169336	0.078666	0.085186
2	B	300	0_5	G	0.008769164563666903	0.010554198331065317	EntHL	20.06319064800167	Entropies	2.136167	0.07578	0.081866
2	B	300	0_5	I	0.008791170291725896	0.009893074346284385	EntHL	16.06941253020601	Entropies	2.178602	0.078514	0.084987
2	B	300	0_7	A	0.009264442498184885	0.007596183275884054	EntHL	9.366988779565384	Entropies	2.185094	0.110118	0.122876
2	B	300	0_7	C	0.01348477545448513	0.011157022766878879	EntHL	9.246981739425632	Entropies	2.164938	0.116603	0.129576
2	B	300	0_7	E	0.013577846851166819	0.01151843197032839	EntHL	9.977000638273966	Entropies	2.197233	0.108116	0.120788
2	B	300	0_7	G	0.012361694729719982	0.010652333229870992	EntHL	9.92430265051584	Entropies	2.194086	0.1078	0.120312
2	B	300	0_7	I	0.011461856568651311	0.00898413521826777	EntHL	9.3820987556072	Entropies	2.198145	0.113882	0.127555
2	B	300	0_9	A	0.011844683583896619	0.006858642014765542	EntHL	7.294575102576276	Entropies	2.141398	0.142892	0.16474
2	B	300	0_9	C	0.01832237223925429	0.00996370874925083	EntHL	6.558431698093307	Entropies	2.150412	0.162728	0.1895
2	B	300	0_9	E	0.018022887817361184	0.010284640097588147	EntHL	7.455898720309425	Entropies	2.181777	0.141409	0.163575
2	B	300	0_9	G	0.01563115575155688	0.009739138366487987	EntHL	7.516228940214049	Entropies	2.182699	0.144126	0.16676
2	B	300	0_9	I	0.0144640707608201	0.008123142221495296	EntHL	7.473086341944483	Entropies	2.143538	0.139363	0.159334
2	B	450	0_3	A	0.003686725499924588	0.006510405693201582	EntHL	19.742402414636594	Entropies	2.102738	0.075249	0.081033
2	B	450	0_3	C	0.005535092118738963	0.009582609524813946	EntHL	20.801756101085335	Entropies	2.095672	0.078601	0.082893
2	B	450	0_3	E	0.005443808422667428	0.009489538792357458	EntHL	23.409923797015512	Entropies	2.077528	0.071457	0.076061
2	B	450	0_3	G	0.005419379725008417	0.009776157675956614	EntHL	21.722009535322957	Entropies	2.068869	0.071191	0.075162
2	B	450	0_3	I	0.004340475015402585	0.007604264708631866	EntHL	21.517905703500272	Entropies	2.071719	0.069052	0.07287
2	B	450	0_5	A	0.0064682705562056145	0.00755110730909696	EntHL	17.462241896197227	Entropies	2.111856	0.06935	0.074431
2	B	450	0_5	C	0.010384889641740582	0.012087235223117943	EntHL	17.242490683499163	Entropies	2.098623	0.074833	0.080446
2	B	450	0_5	E	0.010144526415729351	0.01193775538343461	EntHL	17.147467957983565	Entropies	2.094918	0.070632	0.075941
2	B	450	0_5	G	0.009011897137646318	0.010688610855888202	EntHL	17.571142466035226	Entropies	2.122182	0.069755	0.074926
2	B	450	0_5	I	0.008750847630697604	0.01022978134440265	EntHL	17.402033485471854	Entropies	2.122078	0.068722	0.073689
2	B	450	0_7	A	0.009737352290657045	0.00812007586314427	EntHL	10.57791322504634	Entropies	2.173982	0.100488	0.111455
2	B	450	0_7	C	0.013653152183443843	0.011692554379869963	EntHL	10.51235455234585	Entropies	2.158888	0.105702	0.116862
2	B	450	0_7	E	0.01453084915349853	0.011980325764331409	EntHL	11.119877424509497	Entropies	2.188481	0.100066	0.110832
2	B	450	0_7	G	0.01256279732457255	0.011189684168754344	EntHL	12.542958923083809	Entropies	2.197445	0.09097	0.099977
2	B	450	0_7	I	0.011715714847401155	0.009549548006283513	EntHL	11.63322157323168	Entropies	2.181007	0.094329	0.10403
2	B	450	0_9	A	0.0124308287624761	0.007147845477755052	EntHL	7.9451115662183165	Entropies	2.152761	0.132227	0.15091
2	B	450	0_9	C	0.01909839627417638	0.010563807211311145	EntHL	7.478250350487399	Entropies	2.158309	0.142555	0.16355
2	B	450	0_9	E	0.01941105062879648	0.011401229622584262	EntHL	8.37336456087411	Entropies	2.151134	0.126704	0.143743
2	B	450	0_9	G	0.018064324221402486	0.011416984547427237	EntHL	8.271799518678224	Entropies	2.188124	0.126342	0.144011
2	B	450	0_9	I	0.015104598244872652	0.008166979834108589	EntHL	8.1339219357076	Entropies	2.157231	0.128593	0.146516
2	B	600	0_3	A	0.003820686581508407	0.006743197996787087	EntHL	26.65017099959425	Entropies	2.077122	0.071168	0.075634
2	B	600	0_3	C	0.0058673477608989725	0.010215871560325078	EntHL	28.820399726856675	Entropies	2.082124	0.073081	0.076932
2	B	600	0_3	E	0.00651668564480127	0.011475394663002556	EntHL	28.444611074614084	Entropies	2.070349	0.068527	0.072115
2	B	600	0_3	G	0.0058516662042495185	0.010476089383568008	EntHL	30.50703497836964	Entropies	2.072871	0.068148	0.07161
2	B	600	0_3	I	0.004937992814388724	0.008574786021924694	EntHL	28.68137712682069	Entropies	2.085833	0.074302	0.079512
2	B	600	0_5	A	0.006968020470674727	0.008336835907933028	EntHL	13.973332713842735	Entropies	2.155541	0.08603	0.093963
2	B	600	0_5	C	0.010994940172571055	0.012805030653686583	EntHL	13.07374470169446	Entropies	2.141904	0.092627	0.100812
2	B	600	0_5	E	0.011268860560605722	0.014111129141326697	EntHL	14.842258800717198	Entropies	2.133604	0.086366	0.094106
2	B	600	0_5	G	0.00985641000959636	0.011840268946075887	EntHL	14.161198160640089	Entropies	2.147173	0.083206	0.09065
2	B	600	0_5	I	0.008842326147629517	0.010189475476219257	EntHL	13.778438433580991	Entropies	2.164406	0.085104	0.092793
2	B	600	0_7	A	0.008903984319879484	0.007225257324240647	EntHL	12.058686372856897	Entropies	2.190409	0.096485	0.106491
2	B	600	0_7	C	0.014673617631529405	0.01181014648279613	EntHL	11.326611380822744	Entropies	2.171824	0.105466	0.11732
2	B	600	0_7	E	0.014521865708597545	0.01194982775778875	EntHL	13.209914296540672	Entropies	2.177448	0.093234	0.102603
2	B	600	0_7	G	0.013888232786581448	0.01184589708375093	EntHL	14.011995849467624	Entropies	2.175924	0.086572	0.094703
2	B	600	0_7	I	0.012079926884627286	0.00974788417102278	EntHL	13.0707347072802	Entropies	2.197048	0.090015	0.098705
2	B	600	0_9	A	0.012586308884482684	0.00718234863002868	EntHL	8.260379495808595	Entropies	2.167772	0.126516	0.144237
2	B	600	0_9	C	0.018639590675050374	0.01025004104770572	EntHL	7.963426939933963	Entropies	2.157208	0.138813	0.158617
2	B	600	0_9	E	0.018943725082442506	0.010536228762376917	EntHL	7.767835143877128	Entropies	2.174889	0.133899	0.154076
2	B	600	0_9	G	0.01801864624661338	0.010978563159078164	EntHL	8.476176666393155	Entropies	2.180914	0.124265	0.141433
2	B	600	0_9	I	0.01539653549020711	0.008837257141190996	EntHL	8.369509371749121	Entropies	2.165987	0.125385	0.142011
2	B	750	0_3	A	0.003929818437704488	0.007139780266185712	EntHL	37.17063667978199	Entropies	1.913753	0.061252	0.063868
2	B	750	0_3	C	0.00519071665534434	0.009041616780391249	EntHL	35.399734108510536	Entropies	1.939206	0.072536	0.075155
2	B	750	0_3	E	0.006095711602544451	0.01101475535634054	EntHL	36.829854234330874	Entropies	1.942034	0.065164	0.068019
2	B	750	0_3	G	0.005496969324440173	0.00982836249446345	EntHL	36.04956262805382	Entropies	1.949337	0.065261	0.068836
2	B	750	0_3	I	0.004728836011060165	0.008541442050146945	EntHL	32.86245466597582	Entropies	1.908567	0.059943	0.061737
2	B	750	0_5	A	0.007149549159203963	0.008218936090282297	EntHL	11.689609406450227	Entropies	2.184422	0.105295	0.11705
2	B	750	0_5	C	0.010515296370045796	0.011923580385822613	EntHL	10.969832593045137	Entropies	2.155183	0.113912	0.127181
2	B	750	0_5	E	0.011636030804699337	0.013245830002957294	EntHL	12.223624492846442	Entropies	2.130183	0.104612	0.115784
2	B	750	0_5	G	0.010342218291216704	0.012128541644647026	EntHL	12.336728297722907	Entropies	2.150227	0.103503	0.114745
2	B	750	0_5	I	0.008857084015278816	0.010131586955028657	EntHL	12.600854590943282	Entropies	2.147604	0.099106	0.108122
2	B	750	0_7	A	0.009490541034710432	0.007866455092822093	EntHL	13.061708881381492	Entropies	2.153639	0.088271	0.096684
2	B	750	0_7	C	0.014357612173468388	0.011615127961173278	EntHL	12.215183627891683	Entropies	2.117365	0.097023	0.106336
2	B	750	0_7	E	0.015524086505394748	0.013323548677709154	EntHL	13.810201014512074	Entropies	2.13345	0.087134	0.094845
2	B	750	0_7	G	0.01426032663313972	0.012577833216554733	EntHL	15.027958947133488	Entropies	2.080214	0.081096	0.088089
2	B	750	0_7	I	0.01193544838161396	0.00981600336928371	EntHL	13.586262458340434	Entropies	2.071698	0.086555	0.094546
2	B	750	0_9	A	0.012444531132365152	0.007016073430999431	EntHL	7.892234847934137	Entropies	2.115756	0.128819	0.146281
2	B	750	0_9	C	0.018824747209234736	0.01047614178934748	EntHL	7.517959815152073	Entropies	2.132496	0.142516	0.161988
2	B	750	0_9	E	0.019773098688364375	0.011120086676535296	EntHL	8.794274148877175	Entropies	2.153237	0.119736	0.134905
2	B	750	0_9	G	0.017827983887878075	0.010705752079988216	EntHL	8.717661466058331	Entropies	2.125334	0.118896	0.133803
2	B	750	0_9	I	0.015337778029180037	0.00855544562859809	EntHL	8.474225179271269	Entropies	2.173396	0.12337	0.140302
2	B	900	0_3	A	0.003924160693734656	0.00706153676319808	EntHL	43.042748949035236	Entropies	1.720468	0.050578	0.051481
2	B	900	0_3	C	0.005637345085048853	0.010351242876911426	EntHL	49.34009711902685	Entropies	1.670629	0.050237	0.049321
2	B	900	0_3	E	0.006313527284513933	0.011395012451374897	EntHL	44.84355146410708	Entropies	1.74025	0.049384	0.050789
2	B	900	0_3	G	0.005858779370497554	0.010757835552382097	EntHL	43.22151642348178	Entropies	1.746696	0.048181	0.049397
2	B	900	0_3	I	0.005163229381762369	0.009609362469423012	EntHL	44.11639331789847	Entropies	1.728736	0.053121	0.055083
2	B	900	0_5	A	0.007088843363306498	0.008852894270794168	EntHL	15.635076121359115	Entropies	2.051678	0.088106	0.095218
2	B	900	0_5	C	0.010200281860661933	0.012509930533900777	EntHL	14.497729754291205	Entropies	2.102637	0.103302	0.112906
2	B	900	0_5	E	0.011049707604396608	0.01339609347507138	EntHL	12.217996601707812	Entropies	2.084748	0.10327	0.111166
2	B	900	0_5	G	0.01009076458970658	0.01244311189835377	EntHL	14.451069842609273	Entropies	2.08675	0.101106	0.108761
2	B	900	0_5	I	0.008746864453481103	0.01060436133621491	EntHL	14.193843093868674	Entropies	2.077278	0.094161	0.101625
2	B	900	0_7	A	0.0101071378064321	0.008432863323758878	EntHL	12.114346740186939	Entropies	2.115733	0.094641	0.10363
2	B	900	0_7	C	0.015894975101732902	0.013405321168979977	EntHL	10.526887943876117	Entropies	2.014907	0.101531	0.110692
2	B	900	0_7	E	0.015708950701577597	0.012749607766598784	EntHL	11.87408080388697	Entropies	2.056696	0.098297	0.108167
2	B	900	0_7	G	0.01433627183209193	0.011987284874837044	EntHL	10.939563662773981	Entropies	2.095438	0.099966	0.110783
2	B	900	0_7	I	0.01228626723199268	0.010145168466725373	EntHL	12.365167393551518	Entropies	2.077816	0.092329	0.10116
2	B	900	0_9	A	0.012279966907626618	0.0069339385300933205	EntHL	8.356030182349917	Entropies	2.159572	0.124039	0.14046
2	B	900	0_9	C	0.018607993087384155	0.010346019586272646	EntHL	8.184647881384208	Entropies	2.126144	0.131973	0.147776
2	B	900	0_9	E	0.018160941640634032	0.010291627255269626	EntHL	8.641716206504821	Entropies	2.127068	0.123423	0.138868
2	B	900	0_9	G	0.01734308405300554	0.01015382165235755	EntHL	8.963961859540989	Entropies	2.184	0.118339	0.133555
2	B	900	0_9	I	0.015337560375792444	0.008397370643308826	EntHL	8.321469006905145	Entropies	2.142839	0.12365	0.140036
2	C	150	0_3	A	0.0035746359073973834	0.0059375869007452205	EntHL	25.45657663941589	Entropies	2.045895	0.072927	0.076771
2	C	150	0_3	C	0.005688779399607305	0.008907984724325479	EntHL	24.19914378350739	Entropies	2.073509	0.075772	0.080418
2	C	150	0_3	E	0.0049500207377022	0.00777113598436308	EntHL	27.289777828209985	Entropies	2.084797	0.076503	0.081757
2	C	150	0_3	G	0.003742757122771004	0.006039053798683172	EntHL	27.139384876544757	Entropies	2.065772	0.074068	0.078787
2	C	150	0_3	I	0.00443235468008921	0.006900362835941814	EntHL	26.345109014785532	Entropies	2.080845	0.075384	0.080217
2	C	150	0_5	A	0.005397214524601461	0.005751347102082239	EntHL	9.538937428460851	Entropies	2.193376	0.127457	0.144949
2	C	150	0_5	C	0.00848331109251607	0.008695897477246927	EntHL	8.93511198609349	Entropies	2.193769	0.130718	0.149639
2	C	150	0_5	E	0.007672096699589463	0.00860452138188402	EntHL	10.859254213178913	Entropies	2.158614	0.123162	0.138047
2	C	150	0_5	G	0.0062888700459615265	0.007068160600489898	EntHL	10.392020624852462	Entropies	2.16541	0.12351	0.139301
2	C	150	0_5	I	0.007090569747923583	0.007373760435187898	EntHL	9.34975003093011	Entropies	2.18195	0.125467	0.140737
2	C	150	0_7	A	0.007597727613758705	0.005753519288775247	EntHL	6.596293937479078	Entropies	2.155151	0.160863	0.187235
2	C	150	0_7	C	0.012485991436627935	0.009338427076511445	EntHL	6.481865274766358	Entropies	2.139027	0.163297	0.188081
[truncated: 2,500 more rows]
