# Supplementary material for: Movement Complexity and Neuromechanical Factors Affect the Entropic Half-Life of Myoelectric Signals
Source: Front Physiol. 2017 Sep 19;8:679. doi: 10.3389/fphys.2017.00679 (PMC5610701; doi:10.3389/fphys.2017.00679)
Supplement: Supplementary file 3 [file DataSheet2.ZIP › All_R60SimulationResults_USE_05012017.txt]

2	A	150	0_3	A	0.002503469390178407	0.004057634412977035	EntHL	28.78723810848902	Entropies	2.065885	0.073984	0.078296
2	A	150	0_5	A	0.0043897728206056955	0.004673313478782015	EntHL	9.981596274965705	Entropies	2.157509	0.121206	0.136815
2	A	150	0_7	A	0.006028296097863414	0.004721113441530664	EntHL	6.6466069907373	Entropies	2.1532	0.161756	0.188028
2	A	150	0_9	A	0.00766303187218163	0.004246094192360726	EntHL	5.949767567612193	Entropies	2.114861	0.177405	0.208135
2	A	150	1_0	A	0.008738176054088472	0.004517121530216168	EntHL	6.218705638011498	Entropies	2.138489	0.174376	0.204568
2	A	300	0_3	A	0.0027917969723331416	0.004786457417695132	EntHL	23.275552565653737	Entropies	2.058479	0.05932	0.063042
2	A	300	0_5	A	0.005054525228857924	0.005771139686280841	EntHL	15.94777133649837	Entropies	2.191251	0.079782	0.086673
2	A	300	0_7	A	0.00707131738266864	0.005888306178406193	EntHL	9.85144642808791	Entropies	2.183336	0.105866	0.118138
2	A	300	0_9	A	0.009658337116104703	0.005546584042529204	EntHL	7.237690370775521	Entropies	2.182764	0.144832	0.16759
2	A	300	1_0	A	0.010698092463224406	0.005335307152724879	EntHL	7.252704780942797	Entropies	2.157221	0.146151	0.167497
2	A	450	0_3	A	0.0032762472204978894	0.005711317200686397	EntHL	19.561402981350067	Entropies	2.104761	0.075795	0.080836
2	A	450	0_5	A	0.005508464307743384	0.006474645006867717	EntHL	17.167221078663335	Entropies	2.09151	0.069297	0.074337
2	A	450	0_7	A	0.007044143520773019	0.006089862250310847	EntHL	11.534532578266784	Entropies	2.194882	0.095776	0.105829
2	A	450	0_9	A	0.009934567695549512	0.0057945402862383255	EntHL	8.256576326250048	Entropies	2.145402	0.12715	0.144096
2	A	450	1_0	A	0.011253153634626891	0.005671703494224926	EntHL	7.643636049296468	Entropies	2.135077	0.136558	0.155752
2	A	600	0_3	A	0.0031950490692807137	0.005767777178339943	EntHL	31.081359027541886	Entropies	2.040699	0.067429	0.070533
2	A	600	0_5	A	0.005350432186094981	0.006318065690185494	EntHL	14.67236086914819	Entropies	2.177617	0.082397	0.089701
2	A	600	0_7	A	0.008016693509839452	0.00669429748646989	EntHL	12.540071132541907	Entropies	2.163475	0.092309	0.101634
2	A	600	0_9	A	0.010093354999683654	0.005527287657600794	EntHL	7.717915155883407	Entropies	2.149996	0.132401	0.152007
2	A	600	1_0	A	0.011440763129352667	0.005477590705466477	EntHL	7.437037990658614	Entropies	2.133485	0.139916	0.159134
2	A	750	0_3	A	0.003343358289800063	0.005954132376050573	EntHL	35.867408577164305	Entropies	1.885905	0.061261	0.063649
2	A	750	0_5	A	0.005723993880813511	0.0067486857310546725	EntHL	12.829212537155998	Entropies	2.112399	0.099049	0.106774
2	A	750	0_7	A	0.007808188670693828	0.006501282910152485	EntHL	13.976550563057733	Entropies	2.142188	0.086231	0.094223
2	A	750	0_9	A	0.01046245675016196	0.005938907269343138	EntHL	8.505502959009371	Entropies	2.134093	0.120016	0.134958
2	A	750	1_0	A	0.011411219507819426	0.00540345997434944	EntHL	7.181249238864621	Entropies	2.146761	0.147621	0.170607
2	A	900	0_3	A	0.0031034134086227404	0.0056091612745571015	EntHL	42.894340999879695	Entropies	1.74811	0.053135	0.053835
2	A	900	0_5	A	0.0056111687611283935	0.006581327664916235	EntHL	12.912192736197714	Entropies	2.122165	0.106037	0.115704
2	A	900	0_7	A	0.007955176016474528	0.006616790234414055	EntHL	11.457767359226613	Entropies	2.089303	0.092985	0.102311
2	A	900	0_9	A	0.010434196227075587	0.006078756307352052	EntHL	8.982557377335782	Entropies	2.129397	0.116031	0.129339
2	A	900	1_0	A	0.011415872186178908	0.005493253400469699	EntHL	7.457615702101503	Entropies	2.091994	0.143164	0.161382
2	B	150	0_3	A	0.002382628693533364	0.0037418180475991755	EntHL	28.906798823791824	Entropies	2.085415	0.075136	0.080151
2	B	150	0_5	A	0.004235568086743452	0.004487609469555491	EntHL	10.251797048305354	Entropies	2.171475	0.123105	0.138552
2	B	150	0_7	A	0.0055643990102654415	0.004208577876276494	EntHL	6.493816315787751	Entropies	2.151337	0.161519	0.18897
2	B	150	0_9	A	0.007947186724538938	0.004683378810377609	EntHL	5.930618664029461	Entropies	2.134238	0.18093	0.212181
2	B	150	1_0	A	0.008680473393893648	0.004152115668327025	EntHL	5.636376558280112	Entropies	2.146844	0.187361	0.223264
2	B	300	0_3	A	0.0028593634791480383	0.004986837314919417	EntHL	23.067471887310646	Entropies	2.05319	0.061038	0.064779
2	B	300	0_5	A	0.0052238446920602885	0.00615596096110534	EntHL	18.411959036964696	Entropies	2.164562	0.077938	0.084426
2	B	300	0_7	A	0.007106535067128286	0.005800213847608096	EntHL	9.538937428460851	Entropies	2.216705	0.111559	0.125499
2	B	300	0_9	A	0.00962163532787358	0.005640923766290002	EntHL	7.606765007694844	Entropies	2.185335	0.139082	0.159665
2	B	300	1_0	A	0.010502264529957873	0.005364372251185561	EntHL	7.426770437178401	Entropies	2.116276	0.142044	0.162641
2	B	450	0_3	A	0.0031875409216837744	0.00558081759848841	EntHL	20.615790869624895	Entropies	2.100517	0.071582	0.076915
2	B	450	0_5	A	0.005623979060152528	0.006852820547654095	EntHL	18.94959794752622	Entropies	2.072463	0.065078	0.06948
2	B	450	0_7	A	0.007513283158045854	0.006369507922130355	EntHL	12.220810223309671	Entropies	2.207044	0.093909	0.103505
2	B	450	0_9	A	0.009653072887802048	0.0055465236062290394	EntHL	7.778574221305181	Entropies	2.167827	0.134298	0.15361
2	B	450	1_0	A	0.010458125962138631	0.004835431733844791	EntHL	7.392647526593477	Entropies	2.138479	0.142984	0.163948
2	B	600	0_3	A	0.003068278956086352	0.005506922851490162	EntHL	32.42649439915032	Entropies	2.040481	0.0642	0.067406
2	B	600	0_5	A	0.005506971029046725	0.0067174101235095264	EntHL	15.346169828066781	Entropies	2.156767	0.077809	0.084148
2	B	600	0_7	A	0.008168194598907916	0.007008285379132658	EntHL	13.727770182151707	Entropies	2.181453	0.091435	0.099496
2	B	600	0_9	A	0.01000247022148154	0.005652731496199582	EntHL	8.269895085716186	Entropies	2.130669	0.124355	0.140811
2	B	600	1_0	A	0.011171754636293798	0.004977827046374788	EntHL	6.873849195931195	Entropies	2.150032	0.157332	0.182976
2	B	750	0_3	A	0.003367738593055173	0.0060645364239781535	EntHL	31.10283668699866	Entropies	1.906302	0.063392	0.066662
2	B	750	0_5	A	0.005722954949238378	0.006681485671993368	EntHL	12.79381304163706	Entropies	2.13717	0.098889	0.107793
2	B	750	0_7	A	0.00789575528627095	0.006598715730524556	EntHL	13.427649611443442	Entropies	2.126399	0.086801	0.094852
2	B	750	0_9	A	0.009904906107426045	0.005538571424397121	EntHL	8.248975239390031	Entropies	2.125984	0.123772	0.140711
2	B	750	1_0	A	0.012157573918076764	0.005659584835057378	EntHL	7.418224971838691	Entropies	2.139015	0.14296	0.1638
2	B	900	0_3	A	0.003097350434441308	0.005607069405971808	EntHL	44.50409766516263	Entropies	1.822902	0.056924	0.057833
2	B	900	0_5	A	0.005422034094953478	0.006412259776653558	EntHL	14.59822321605089	Entropies	2.079454	0.097184	0.104338
2	B	900	0_7	A	0.008217771827526076	0.006983672347823604	EntHL	11.434047709257637	Entropies	2.082988	0.098631	0.109004
2	B	900	0_9	A	0.010459116873310739	0.006116935661045018	EntHL	8.63972660688323	Entropies	2.142219	0.118242	0.133621
2	B	900	1_0	A	0.011118615011216176	0.005130783234248363	EntHL	6.754605666362239	Entropies	2.177967	0.160764	0.188906
2	C	150	0_3	A	0.002606248777866044	0.004322294131695796	EntHL	27.13313652163583	Entropies	2.042323	0.072142	0.07517
2	C	150	0_5	A	0.004514550262322346	0.0050840937547627025	EntHL	10.13911385741604	Entropies	2.138579	0.118335	0.130446
2	C	150	0_7	A	0.00609583847300592	0.004725907581734431	EntHL	6.64813760476658	Entropies	2.125413	0.157631	0.181752
2	C	150	0_9	A	0.007765157484065391	0.004349941606974101	EntHL	6.126324544462081	Entropies	2.098358	0.168643	0.195973
2	C	150	1_0	A	0.008639557682418494	0.004414711610340137	EntHL	6.2690249747859355	Entropies	2.110234	0.16925	0.196513
2	C	300	0_3	A	0.002911656238028908	0.005201921530757036	EntHL	23.98832919030914	Entropies	2.062666	0.061251	0.065113
2	C	300	0_5	A	0.005308538942606431	0.006047208355455915	EntHL	17.705165879042404	Entropies	2.172733	0.079813	0.086713
2	C	300	0_7	A	0.006885613711383533	0.005863567553854851	EntHL	9.745407417709888	Entropies	2.19161	0.108772	0.121888
2	C	300	0_9	A	0.009395925134771745	0.005345465678207874	EntHL	7.481695005143317	Entropies	2.16034	0.139987	0.160761
2	C	300	1_0	A	0.010502037033537333	0.0052654980005843515	EntHL	7.2710980316270515	Entropies	2.131771	0.145183	0.166131
2	C	450	0_3	A	0.0031771303552451872	0.00550675145307391	EntHL	20.202262041684214	Entropies	2.121305	0.07431	0.080033
2	C	450	0_5	A	0.005322053634419517	0.006170036824271735	EntHL	17.81147968974309	Entropies	2.119146	0.067392	0.072208
2	C	450	0_7	A	0.007196723281427975	0.006029636390003472	EntHL	11.394624029020886	Entropies	2.186289	0.097325	0.107664
2	C	450	0_9	A	0.009731670950895157	0.005860848884779548	EntHL	8.203515443334616	Entropies	2.145809	0.129626	0.147449
2	C	450	1_0	A	0.011042172097295166	0.00532047813817386	EntHL	7.20609527792418	Entropies	2.091172	0.141505	0.163154
2	C	600	0_3	A	0.0030934872408534407	0.005518206927651819	EntHL	29.744042981392347	Entropies	2.049017	0.063474	0.066757
2	C	600	0_5	A	0.005290485146022012	0.006400159864535912	EntHL	14.050765963011596	Entropies	2.161941	0.083376	0.090528
2	C	600	0_7	A	0.008084267406860472	0.006615739895353477	EntHL	13.390598855532003	Entropies	2.175734	0.088059	0.096503
2	C	600	0_9	A	0.010298720659437205	0.00593479420982699	EntHL	8.6178712204433	Entropies	2.132369	0.122753	0.139093
2	C	600	1_0	A	0.011511002715984127	0.005395919304448845	EntHL	7.286181745162813	Entropies	2.180006	0.149071	0.172733
2	C	750	0_3	A	0.003121634924966042	0.005585208001174435	EntHL	35.33458541105697	Entropies	1.939612	0.062905	0.065923
2	C	750	0_5	A	0.005685609882311133	0.00661015808511663	EntHL	12.339569261455857	Entropies	2.13114	0.105105	0.114877
2	C	750	0_7	A	0.00843143872570579	0.0069394688688551795	EntHL	13.492735285436742	Entropies	2.153198	0.08647	0.094373
2	C	750	0_9	A	0.009990227559821539	0.0059968990414806765	EntHL	9.414559401991799	Entropies	2.109855	0.109505	0.122511
2	C	750	1_0	A	0.01156789335874941	0.005447254209648073	EntHL	7.387542629967541	Entropies	2.181024	0.146749	0.170143
2	C	900	0_3	A	0.0030503846236692757	0.005586674710705734	EntHL	44.87453899352382	Entropies	1.734785	0.05428	0.055035
2	C	900	0_5	A	0.005535615653298588	0.006606156129431287	EntHL	13.106900423724058	Entropies	2.088946	0.100105	0.108717
2	C	900	0_7	A	0.008231974948184393	0.007142611474822767	EntHL	12.808550945424669	Entropies	2.046594	0.089776	0.098067
2	C	900	0_9	A	0.010585126724435933	0.00606697751572948	EntHL	8.671615240957827	Entropies	2.173346	0.12512	0.141793
2	C	900	1_0	A	0.011140264516781235	0.005321869374209882	EntHL	7.63835783580968	Entropies	2.183038	0.143126	0.164644
2	D	150	0_3	A	0.0024635917672369157	0.004100761140610651	EntHL	28.5495981691395	Entropies	2.030295	0.070504	0.074766
2	D	150	0_5	A	0.0041641853745302245	0.004508630420729476	EntHL	9.810700097479254	Entropies	2.149375	0.119908	0.134242
2	D	150	0_7	A	0.006027826695677008	0.004584347604372506	EntHL	6.472916430018786	Entropies	2.161985	0.164633	0.192824
2	D	150	0_9	A	0.007887560788666774	0.004292570644636599	EntHL	6.127735345237385	Entropies	2.105329	0.169998	0.199452
2	D	150	1_0	A	0.008610725806552047	0.0044347888536491135	EntHL	6.175896369514869	Entropies	2.09154	0.170526	0.198124
2	D	300	0_3	A	0.0032421277471463223	0.005597627742541017	EntHL	22.698648518946452	Entropies	2.039174	0.060303	0.064044
2	D	300	0_5	A	0.005081663938738179	0.0059631630824233915	EntHL	18.25996749083718	Entropies	2.157164	0.077803	0.083556
2	D	300	0_7	A	0.007146509274020298	0.0057430156845250735	EntHL	9.47109079474654	Entropies	2.210888	0.112866	0.127135
2	D	300	0_9	A	0.00933413436408691	0.005362117529135581	EntHL	7.399459543158493	Entropies	2.179948	0.142064	0.163954
2	D	300	1_0	A	0.010063856484689455	0.004915668782053606	EntHL	7.131813866826967	Entropies	2.137137	0.147257	0.169951
2	D	450	0_3	A	0.0032084318062929216	0.005719776119740192	EntHL	20.84490883107248	Entropies	2.10182	0.074473	0.079498
2	D	450	0_5	A	0.0057290803918021195	0.006561515230392331	EntHL	17.474308552757062	Entropies	2.078019	0.070484	0.075788
2	D	450	0_7	A	0.007580654714501788	0.0064406354257578	EntHL	12.215183627891683	Entropies	2.178697	0.091746	0.100957
2	D	450	0_9	A	0.00981951788746825	0.005665609714789643	EntHL	7.65772912345112	Entropies	2.196415	0.13629	0.157064
2	D	450	1_0	A	0.011227930992017349	0.005610907732948203	EntHL	7.426770437178401	Entropies	2.126692	0.140993	0.161578
2	D	600	0_3	A	0.003104874146628981	0.005438910654948464	EntHL	28.91345562656094	Entropies	2.092994	0.070598	0.075071
2	D	600	0_5	A	0.005576162160165326	0.006909752578953304	EntHL	15.272143636538855	Entropies	2.107457	0.074128	0.079804
2	D	600	0_7	A	0.0076029900963581806	0.00633265876189058	EntHL	14.285649814014976	Entropies	2.145392	0.084994	0.092817
2	D	600	0_9	A	0.009558234366812237	0.005244805789774843	EntHL	8.074209243881484	Entropies	2.146015	0.127923	0.145927
2	D	600	1_0	A	0.011161344256257354	0.005158758629468654	EntHL	7.241024217954381	Entropies	2.166131	0.148852	0.171908
2	D	750	0_3	A	0.003250288016290794	0.005918035715653465	EntHL	35.164139963332616	Entropies	1.907052	0.061029	0.063579
2	D	750	0_5	A	0.005366952625588145	0.0063718324478297126	EntHL	12.770267659839215	Entropies	2.101971	0.099353	0.108186
2	D	750	0_7	A	0.007923566690197597	0.0064678821472013955	EntHL	13.301481048004995	Entropies	2.163817	0.089394	0.098035
2	D	750	0_9	A	0.010214646910293593	0.006012824724229381	EntHL	8.72770382446406	Entropies	2.113066	0.116644	0.131022
2	D	750	1_0	A	0.010927706139562704	0.005064349856940146	EntHL	7.454182133821503	Entropies	2.132029	0.142492	0.163791
2	D	900	0_3	A	0.003053963909620808	0.005676421996622212	EntHL	44.67864566933808	Entropies	1.675709	0.048614	0.050063
2	D	900	0_5	A	0.005349765531560679	0.006407368414447339	EntHL	14.709570768040615	Entropies	2.100358	0.099987	0.108116
2	D	900	0_7	A	0.00806136900564548	0.0068221750235868735	EntHL	12.203938207502208	Entropies	2.004867	0.08835	0.09663
2	D	900	0_9	A	0.010275933517795406	0.00605503828522404	EntHL	9.143237480613685	Entropies	2.139152	0.11516	0.129518
2	D	900	1_0	A	0.011576665246127922	0.005527193533955805	EntHL	7.3722490810744405	Entropies	2.16799	0.145431	0.167599
2	E	150	0_3	A	0.002397759267004367	0.004054472438386882	EntHL	27.70129039176882	Entropies	2.025714	0.070416	0.073486
2	E	150	0_5	A	0.004426869199268323	0.004751589497757025	EntHL	9.997697680030141	Entropies	2.177719	0.123909	0.139583
2	E	150	0_7	A	0.006223226167648962	0.004487466808471317	EntHL	6.230171474314694	Entropies	2.190539	0.172213	0.2042
2	E	150	0_9	A	0.007906264195177903	0.004327577538461403	EntHL	5.906089174825784	Entropies	2.130552	0.17982	0.20996
2	E	150	1_0	A	0.009073810830568	0.004704723346272312	EntHL	6.579607697319565	Entropies	2.120476	0.162957	0.188437
2	E	300	0_3	A	0.0031705796195484796	0.005567252098490694	EntHL	22.987937092749725	Entropies	2.043223	0.059146	0.062839
2	E	300	0_5	A	0.005149417090290572	0.005884520541106393	EntHL	18.117572171192364	Entropies	2.172942	0.082013	0.089308
2	E	300	0_7	A	0.0074670860835708945	0.006219484182951043	EntHL	9.747651639060027	Entropies	2.197019	0.107529	0.11956
2	E	300	0_9	A	0.00929648732403797	0.00555784481091562	EntHL	7.411395679632086	Entropies	2.171685	0.141491	0.162995
2	E	300	1_0	A	0.010170793616647078	0.004955836553541784	EntHL	6.771735710814226	Entropies	2.164514	0.158165	0.184449
2	E	450	0_3	A	0.003218584127210563	0.005661771806361485	EntHL	20.73480712914589	Entropies	2.086329	0.0734	0.078478
2	E	450	0_5	A	0.005841480577157351	0.006923394781222176	EntHL	18.075902911508344	Entropies	2.113384	0.068092	0.072895
2	E	450	0_7	A	0.007598075036230631	0.006530019834760592	EntHL	11.643941102030547	Entropies	2.193411	0.097563	0.107632
2	E	450	0_9	A	0.010099404260678308	0.005784934274568567	EntHL	7.9086070944759115	Entropies	2.15061	0.129589	0.148384
2	E	450	1_0	A	0.011242150130788015	0.005079245544707383	EntHL	7.21605774670862	Entropies	2.161125	0.148409	0.17108
2	E	600	0_3	A	0.0030933374934192463	0.005584689269566414	EntHL	29.63466348562659	Entropies	2.056956	0.064305	0.067728
2	E	600	0_5	A	0.005550961402275172	0.006846007789875401	EntHL	14.706184154116432	Entropies	2.149863	0.081695	0.088724
2	E	600	0_7	A	0.008096067848235456	0.006964473808885671	EntHL	13.010680136391343	Entropies	2.168393	0.092624	0.101685
2	E	600	0_9	A	0.009951559580216648	0.00570346465517974	EntHL	8.356030182349917	Entropies	2.131807	0.122137	0.136837
2	E	600	1_0	A	0.010944539376803265	0.0051880785798280446	EntHL	7.587522640850914	Entropies	2.143569	0.140835	0.162343
2	E	750	0_3	A	0.0029794071086150314	0.005373940436273575	EntHL	35.56313185706635	Entropies	1.909129	0.06292	0.064971
2	E	750	0_5	A	0.005865109105902572	0.00687251027061799	EntHL	12.192703139759375	Entropies	2.149784	0.10163	0.111849
2	E	750	0_7	A	0.008195704844167017	0.006921850345351495	EntHL	13.683588330569084	Entropies	2.107781	0.083006	0.090326
2	E	750	0_9	A	0.010126898499731786	0.005889309125431232	EntHL	8.28132826394441	Entropies	2.144721	0.125668	0.142436
2	E	750	1_0	A	0.011457474851204626	0.005289724216507627	EntHL	7.622545054093731	Entropies	2.157195	0.140452	0.16118
2	E	900	0_3	A	0.003199581135697107	0.0058543929479561215	EntHL	45.25848373707835	Entropies	1.768128	0.054486	0.055477
2	E	900	0_5	A	0.005637412808836168	0.006696278793515135	EntHL	14.21673931314856	Entropies	2.081079	0.097753	0.106211
2	E	900	0_7	A	0.00830297401823592	0.006798899633676277	EntHL	11.38675561955727	Entropies	2.102038	0.09897	0.10943
2	E	900	0_9	A	0.009960766167788862	0.005650047190584976	EntHL	8.38687171251928	Entropies	2.150942	0.122927	0.139461
2	E	900	1_0	A	0.011680037859373162	0.005355383277336207	EntHL	7.254374970214316	Entropies	2.157562	0.149098	0.171669
2	F	150	0_3	A	0.0025442847891640947	0.004103658492993444	EntHL	29.349452222837044	Entropies	2.082054	0.075906	0.081078
2	F	150	0_5	A	0.004334435574651528	0.004608438545967171	EntHL	9.696165060541123	Entropies	2.177389	0.12347	0.139656
2	F	150	0_7	A	0.006038772441012511	0.004640231268010983	EntHL	6.519285491366443	Entropies	2.150791	0.161322	0.187331
2	F	150	0_9	A	0.008216835240384834	0.004656645856954536	EntHL	5.800961725248561	Entropies	2.141533	0.181318	0.214657
2	F	150	1_0	A	0.008334572079945358	0.004180260465283821	EntHL	6.211550208348361	Entropies	2.115984	0.171217	0.199734
2	F	300	0_3	A	0.0034190057261749237	0.006100320695282107	EntHL	23.21132860675039	Entropies	2.010072	0.057317	0.060684
2	F	300	0_5	A	0.005070202265727967	0.0059485728103581955	EntHL	17.53476702431239	Entropies	2.136858	0.075373	0.081442
2	F	300	0_7	A	0.006779991471741347	0.005494030691624318	EntHL	9.196021966629234	Entropies	2.208086	0.115816	0.130664
2	F	300	0_9	A	0.008874175987491196	0.005064312970643879	EntHL	7.411395679632086	Entropies	2.179431	0.141562	0.163099
2	F	300	1_0	A	0.010538961404007908	0.005323315332142739	EntHL	7.081088136967627	Entropies	2.166166	0.15143	0.174309
2	F	450	0_3	A	0.003392930321232659	0.006026300774787802	EntHL	21.066869257494776	Entropies	2.096699	0.0736	0.078649
2	F	450	0_5	A	0.0055980085898111945	0.006495981356512644	EntHL	17.672581778504153	Entropies	2.103984	0.068343	0.073277
2	F	450	0_7	A	0.007989504998626525	0.006896549220168036	EntHL	11.513304741613933	Entropies	2.203233	0.097598	0.107849
2	F	450	0_9	A	0.010329444430505597	0.0060659928096673576	EntHL	8.079788636866507	Entropies	2.181166	0.132111	0.151034
2	F	450	1_0	A	0.011098056911123179	0.004981896056402701	EntHL	6.617592187082994	Entropies	2.189655	0.161258	0.189415
2	F	600	0_3	A	0.0032176738481616107	0.005630540438019778	EntHL	30.633738447109348	Entropies	2.065524	0.068582	0.072672
2	F	600	0_5	A	0.0056386315459640715	0.0069064635941054435	EntHL	14.838841637761632	Entropies	2.147013	0.078707	0.084445
2	F	600	0_7	A	0.008048464269201111	0.0066567945734555	EntHL	12.773208461193198	Entropies	2.17508	0.092511	0.101666
2	F	600	0_9	A	0.01022213480119845	0.005889626338271036	EntHL	8.25277490771259	Entropies	2.135077	0.123831	0.140064
2	F	600	1_0	A	0.011568083891506663	0.0056335748531166204	EntHL	7.742834919158038	Entropies	2.156663	0.141298	0.161297
2	F	750	0_3	A	0.003425029601113804	0.0062392470395245545	EntHL	36.98281797820098	Entropies	1.847268	0.053601	0.055398
2	F	750	0_5	A	0.006072177542427713	0.007145864398086912	EntHL	12.711593609632967	Entropies	2.151877	0.102172	0.112449
2	F	750	0_7	A	0.00839758375927058	0.006921728978574905	EntHL	12.968806188099116	Entropies	2.130234	0.088474	0.096913
2	F	750	0_9	A	0.009876482686463746	0.005707799503374627	EntHL	8.582227050579084	Entropies	2.145859	0.118944	0.134683
2	F	750	1_0	A	0.011480736159374822	0.005419680470249212	EntHL	7.455898720309425	Entropies	2.157053	0.144023	0.165037
2	F	900	0_3	A	0.003244136622320918	0.005908646449289153	EntHL	46.334021942638195	Entropies	1.725085	0.051398	0.051301
2	F	900	0_5	A	0.0057477403104867816	0.006942711050969611	EntHL	14.06371315820069	Entropies	2.06882	0.098704	0.107988
2	F	900	0_7	A	0.008314725202090572	0.006930372270550866	EntHL	11.8385905420754	Entropies	2.046104	0.092584	0.1018
2	F	900	0_9	A	0.0106526865988481	0.0060604377681226776	EntHL	8.786178052016314	Entropies	2.14349	0.11651	0.131219
2	F	900	1_0	A	0.01136389017537124	0.0050679448760269615	EntHL	6.8045592499739165	Entropies	2.191813	0.162268	0.189531
4	A	150	0_3	A	0.005428259232664213	0.008815363893516571	EntHL	28.926773831338075	Entropies	2.071213	0.075685	0.079577
4	A	150	0_5	A	0.008929587704940562	0.010012699438593852	EntHL	10.814339513031829	Entropies	2.153483	0.122543	0.135795
4	A	150	0_7	A	0.012239472412095437	0.009370675035299005	EntHL	6.332861644546642	Entropies	2.178744	0.17365	0.204414
4	A	150	0_9	A	0.01693258163775749	0.009647737069050009	EntHL	5.5795606148420065	Entropies	2.151898	0.193199	0.228744
4	A	150	1_0	A	0.017985575702789913	0.009500934967040787	EntHL	6.046443513470556	Entropies	2.102039	0.176576	0.204545
4	A	300	0_3	A	0.006032490833039067	0.010599295170052408	EntHL	22.044487164615774	Entropies	2.044045	0.062155	0.065658
4	A	300	0_5	A	0.011860337746149955	0.014165446610911119	EntHL	18.64232178261429	Entropies	2.141208	0.081101	0.088177
4	A	300	0_7	A	0.015394024811832956	0.012416888815967095	EntHL	9.291803138280324	Entropies	2.21507	0.118573	0.134234
4	A	300	0_9	A	0.019791620170442885	0.011774421323848734	EntHL	6.877015449470073	Entropies	2.169967	0.152879	0.177733
4	A	300	1_0	A	0.022143540253967007	0.010738701618980696	EntHL	6.585670531569977	Entropies	2.160164	0.162502	0.189476
4	A	450	0_3	A	0.006562219847648587	0.011580254826689682	EntHL	21.747032324507327	Entropies	2.068327	0.073487	0.078215
4	A	450	0_5	A	0.01252159250351092	0.014760969018876906	EntHL	17.676651509367044	Entropies	2.109948	0.07087	0.076212
4	A	450	0_7	A	0.01620367882078435	0.013737991125273142	EntHL	10.804383723764703	Entropies	2.185766	0.104701	0.116765
4	A	450	0_9	A	0.021317297121056126	0.01280237786995687	EntHL	7.70016444360189	Entropies	2.159576	0.139021	0.158805
4	A	450	1_0	A	0.024631345097746882	0.011949581530062519	EntHL	6.703475091754234	Entropies	2.150716	0.162146	0.188993
4	A	600	0_3	A	0.006740054334569043	0.011977373952629808	EntHL	28.74087593628652	Entropies	2.069899	0.071497	0.075119
4	A	600	0_5	A	0.012232415738263532	0.014803368557880427	EntHL	13.264778427529237	Entropies	2.13523	0.090853	0.099604
4	A	600	0_7	A	0.0172403881824897	0.01449638270462983	EntHL	12.288531865844487	Entropies	2.177603	0.096819	0.106734
4	A	600	0_9	A	0.021545136891348564	0.012015102297285364	EntHL	7.483417927433385	Entropies	2.173673	0.141536	0.163564
4	A	600	1_0	A	0.024693117618217936	0.011545272735537645	EntHL	6.8045592499739165	Entropies	2.162978	0.158372	0.184168
4	A	750	0_3	A	0.0066497785735816954	0.011954074986484608	EntHL	35.84264080454055	Entropies	1.894622	0.06324	0.065422
4	A	750	0_5	A	0.012710122899837058	0.01456330702681509	EntHL	12.717448862942133	Entropies	2.152011	0.104156	0.114738
4	A	750	0_7	A	0.01716326276738688	0.014403333703745132	EntHL	12.841034121778373	Entropies	2.151378	0.091396	0.100319
4	A	750	0_9	A	0.021382644196808662	0.012517239622500523	EntHL	8.6020111271693	Entropies	2.133686	0.121949	0.137895
4	A	750	1_0	A	0.02491324904309305	0.011511149759714063	EntHL	6.840691418921417	Entropies	2.120035	0.155155	0.180142
4	A	900	0_3	A	0.0064208072349057075	0.011854891230073338	EntHL	43.251383103704036	Entropies	1.698965	0.054478	0.054318
4	A	900	0_5	A	0.01234302772460284	0.014854661525458824	EntHL	14.900471117942734	Entropies	2.028903	0.098608	0.105904
4	A	900	0_7	A	0.01714953442584941	0.014206041402967096	EntHL	11.87681522683217	Entropies	2.110801	0.099248	0.109118
4	A	900	0_9	A	0.02211187539742683	0.01240164596733886	EntHL	8.100279416839264	Entropies	2.102915	0.128622	0.145032
4	A	900	1_0	A	0.025759805831042388	0.012597075633255093	EntHL	6.701931737264549	Entropies	2.157273	0.163346	0.189845
4	B	150	0_3	A	0.0053989876347211654	0.00889574553205279	EntHL	29.12057861543504	Entropies	2.070323	0.075102	0.079041
4	B	150	0_5	A	0.009113922899928106	0.009715810070051772	EntHL	10.254157883602115	Entropies	2.192388	0.129015	0.145371
4	B	150	0_7	A	0.012228113961248137	0.009802980802744835	EntHL	6.468446641742705	Entropies	2.171872	0.170151	0.199234
4	B	150	0_9	A	0.016826886540562688	0.00967419227080053	EntHL	5.651971978196675	Entropies	2.14234	0.190936	0.224033
4	B	150	1_0	A	0.018609497137203692	0.009483897434974563	EntHL	5.327212243248426	Entropies	2.134839	0.201045	0.23579
4	B	300	0_3	A	0.006262139332002789	0.0106086248998164	EntHL	23.23806702528719	Entropies	2.085513	0.065133	0.069612
4	B	300	0_5	A	0.011051984391449138	0.012884620735085013	EntHL	20.169726070427547	Entropies	2.150026	0.07746	0.083809
4	B	300	0_7	A	0.015807000230313364	0.012886266869817562	EntHL	9.523574861964493	Entropies	2.213932	0.116422	0.131662
4	B	300	0_9	A	0.020239017185828517	0.011571803518956012	EntHL	7.2011192025279005	Entropies	2.166889	0.1482	0.170689
4	B	300	1_0	A	0.022592040116686925	0.01117809960618849	EntHL	6.634374757958208	Entropies	2.15849	0.16484	0.192246
4	B	450	0_3	A	0.006669357916724932	0.011847966953083768	EntHL	20.539979225204448	Entropies	2.114974	0.076117	0.081641
4	B	450	0_5	A	0.011973128161600285	0.01405023547195809	EntHL	17.462241896197227	Entropies	2.078402	0.069963	0.074929
4	B	450	0_7	A	0.016895966440437327	0.01432931225992257	EntHL	10.53173687134827	Entropies	2.176277	0.103223	0.114897
4	B	450	0_9	A	0.020342101227731144	0.011584955631736627	EntHL	7.762471166320488	Entropies	2.170486	0.137926	0.15743
4	B	450	1_0	A	0.024385559194437193	0.01057768482892778	EntHL	6.2690249747859355	Entropies	2.181023	0.174405	0.205736
4	B	600	0_3	A	0.006919804685277187	0.012262212118771458	EntHL	29.52568621742961	Entropies	2.084425	0.074156	0.078079
4	B	600	0_5	A	0.01196800582876555	0.014197415768515397	EntHL	14.079913930460496	Entropies	2.179271	0.087864	0.096106
4	B	600	0_7	A	0.01759058182981817	0.014607237901562774	EntHL	12.58345788696367	Entropies	2.185639	0.098235	0.108785
4	B	600	0_9	A	0.02209411666544817	0.013146511801118537	EntHL	7.87952431454763	Entropies	2.160874	0.13432	0.15294
4	B	600	1_0	A	0.023476850431345484	0.010634731059528205	EntHL	6.6466069907373	Entropies	2.167965	0.167387	0.195232
4	B	750	0_3	A	0.007022894292586044	0.012613845966466353	EntHL	37.59239540146891	Entropies	1.921925	0.064907	0.068104
4	B	750	0_5	A	0.012525124083504603	0.014939014896514639	EntHL	12.425103069350161	Entropies	2.124996	0.105492	0.115389
4	B	750	0_7	A	0.01665745034538952	0.013698223355964045	EntHL	12.711593609632967	Entropies	2.148977	0.093855	0.102981
4	B	750	0_9	A	0.022762947270340173	0.01331149548124501	EntHL	8.26228173747281	Entropies	2.158842	0.127664	0.145428
4	B	750	1_0	A	0.024207126589847472	0.011389613612470375	EntHL	6.806126238042503	Entropies	2.110329	0.153766	0.177661
4	B	900	0_3	A	0.006775514314069287	0.012211185013886188	EntHL	43.241425251189575	Entropies	1.753864	0.058189	0.058815
4	B	900	0_5	A	0.011682195813316427	0.013926060858056	EntHL	14.23967246653106	Entropies	2.056484	0.10086	0.109279
4	B	900	0_7	A	0.01754639639634526	0.01478718239156431	EntHL	11.326611380822744	Entropies	2.052431	0.101996	0.112921
4	B	900	0_9	A	0.02297771972000394	0.013663381245815764	EntHL	8.184647881384208	Entropies	2.142379	0.125142	0.141312
4	B	900	1_0	A	0.025418525159053657	0.011767164283555268	EntHL	6.735967762256544	Entropies	2.135031	0.160915	0.187089
4	C	150	0_3	A	0.005631574834449371	0.009432422375494695	EntHL	31.710274389628964	Entropies	2.048441	0.073882	0.077262
4	C	150	0_5	A	0.009143471952251427	0.009805135662197243	EntHL	10.329992352482455	Entropies	2.177078	0.126655	0.142861
4	C	150	0_7	A	0.012508273341839302	0.009642087302561896	EntHL	6.256046959664231	Entropies	2.192741	0.175304	0.207879
4	C	150	0_9	A	0.01793389374871073	0.010238952331924399	EntHL	5.4992061438947575	Entropies	2.131051	0.190697	0.226039
4	C	150	1_0	A	0.018115682279744305	0.009193207962945512	EntHL	5.627299110155048	Entropies	2.144215	0.191671	0.226015
4	C	300	0_3	A	0.006736016946458742	0.012189524628189525	EntHL	24.620677530329367	Entropies	2.033616	0.062103	0.065873
4	C	300	0_5	A	0.010744172402272429	0.012682613058953563	EntHL	18.281002161515033	Entropies	2.152941	0.081685	0.088917
4	C	300	0_7	A	0.015487096006642756	0.012816854376425716	EntHL	9.414559401991799	Entropies	2.204663	0.115589	0.130096
4	C	300	0_9	A	0.020367317123488056	0.012149902601586281	EntHL	6.911940644008689	Entropies	2.177927	0.154367	0.179602
4	C	300	1_0	A	0.023366848170799273	0.011133412465958361	EntHL	6.423918168269081	Entropies	2.157343	0.168237	0.197443
4	C	450	0_3	A	0.006975518038306581	0.012210950740855514	EntHL	19.561402981350067	Entropies	2.103597	0.080293	0.08549
4	C	450	0_5	A	0.01230234733706426	0.014577414658682428	EntHL	17.406040913115447	Entropies	2.081662	0.070607	0.075858
4	C	450	0_7	A	0.015642281828627598	0.013225745549086265	EntHL	10.653688636727322	Entropies	2.182326	0.10412	0.115519
4	C	450	0_9	A	0.021639506977461268	0.012720356146362714	EntHL	7.428480711163191	Entropies	2.161971	0.14463	0.166184
4	C	450	1_0	A	0.023236762699374008	0.011420893288735046	EntHL	6.792036326199304	Entropies	2.164979	0.161639	0.188551
4	C	600	0_3	A	0.006682091720928124	0.011823372378156649	EntHL	30.619634337051767	Entropies	2.056702	0.070049	0.074451
4	C	600	0_5	A	0.011668832281342053	0.013793127272241225	EntHL	13.237317937945841	Entropies	2.160542	0.093308	0.102371
4	C	600	0_7	A	0.016836458926461094	0.013956670602214734	EntHL	12.711593609632967	Entropies	2.177858	0.098043	0.108281
4	C	600	0_9	A	0.022213107766524912	0.013591831471360477	EntHL	8.162064078585507	Entropies	2.14929	0.130299	0.148477
4	C	600	1_0	A	0.023392317537131314	0.010851331725089465	EntHL	6.438726829039917	Entropies	2.149057	0.166537	0.194767
4	C	750	0_3	A	0.006819418824059297	0.012187776443187602	EntHL	33.02174352686376	Entropies	1.948034	0.068956	0.072772
4	C	750	0_5	A	0.013161863586778299	0.015424227277261608	EntHL	12.069797949734946	Entropies	2.155549	0.111935	0.124736
4	C	750	0_7	A	0.018587593719896094	0.01565726647885825	EntHL	13.046679686461959	Entropies	2.142758	0.092869	0.102222
4	C	750	0_9	A	0.02240091067919711	0.012683202791705024	EntHL	7.930489601316634	Entropies	2.143263	0.13296	0.152019
4	C	750	1_0	A	0.024059674744964486	0.010972292669194961	EntHL	6.8076935869649695	Entropies	2.14814	0.159804	0.185901
4	C	900	0_3	A	0.006733220186372855	0.01229846788071202	EntHL	39.78322628251683	Entropies	1.785399	0.061988	0.061913
4	C	900	0_5	A	0.012978602043710638	0.01576503937764507	EntHL	14.818355175235668	Entropies	2.094539	0.099547	0.106827
4	C	900	0_7	A	0.017223849752551916	0.014014340000845367	EntHL	11.305766196625557	Entropies	2.020103	0.099614	0.110077
4	C	900	0_9	A	0.023313965777976706	0.013562235377980512	EntHL	8.511380382062228	Entropies	2.135396	0.125415	0.142266
4	C	900	1_0	A	0.02501019470467563	0.01137673195537121	EntHL	6.423918168269081	Entropies	2.161196	0.170619	0.200397
4	D	150	0_3	A	0.005682308549934582	0.009696085896028493	EntHL	31.01701499492373	Entropies	2.0395	0.073131	0.076547
4	D	150	0_5	A	0.009060888822936637	0.009664173743103018	EntHL	10.174193661855462	Entropies	2.187159	0.127637	0.14394
4	D	150	0_7	A	0.012616754906098749	0.00976490561486837	EntHL	6.243095811380221	Entropies	2.182281	0.174007	0.204875
4	D	150	0_9	A	0.01729210692049359	0.009708507948917021	EntHL	5.376504331241627	Entropies	2.161585	0.199765	0.23688
4	D	150	1_0	A	0.018253381761918097	0.009177698493832539	EntHL	5.4112799184621165	Entropies	2.149289	0.198897	0.235019
4	D	300	0_3	A	0.006450287507640684	0.011189173502172866	EntHL	23.922138475234487	Entropies	2.059701	0.064545	0.068915
4	D	300	0_5	A	0.011542111775048257	0.013835938924446841	EntHL	18.862532453600988	Entropies	2.128606	0.079337	0.085957
4	D	300	0_7	A	0.015311626601944647	0.013120656440202102	EntHL	9.70957006533482	Entropies	2.20686	0.113393	0.126872
4	D	300	0_9	A	0.020466711309446217	0.01178979974728444	EntHL	6.880183161458384	Entropies	2.177125	0.15441	0.179534
4	D	300	1_0	A	0.023207699573726558	0.011218551143576824	EntHL	6.416526614899224	Entropies	2.162676	0.168868	0.197272
4	D	450	0_3	A	0.007046248111520355	0.012302828894426548	EntHL	19.874673370942787	Entropies	2.0724	0.079144	0.08434
4	D	450	0_5	A	0.011750729673528873	0.013587107608553873	EntHL	19.151376754766396	Entropies	2.066411	0.067365	0.071962
4	D	450	0_7	A	0.01567886533520647	0.01316785753307784	EntHL	11.337048381109033	Entropies	2.189997	0.097789	0.108189
4	D	450	0_9	A	0.021833299348276214	0.012766399906446351	EntHL	7.5509222766865545	Entropies	2.162309	0.140497	0.16193
4	D	450	1_0	A	0.023418811627789853	0.010755104477259829	EntHL	6.489332095367304	Entropies	2.160178	0.170515	0.199974
4	D	600	0_3	A	0.007090828136553376	0.012676622055935527	EntHL	28.820399726856675	Entropies	2.082942	0.071382	0.075467
4	D	600	0_5	A	0.01204388963981592	0.014717625885726551	EntHL	14.180776099757482	Entropies	2.168872	0.087306	0.095394
4	D	600	0_7	A	0.016618012906091176	0.013832833926135841	EntHL	13.693043883978131	Entropies	2.16303	0.093904	0.103532
4	D	600	0_9	A	0.02131646217187142	0.01200243693227221	EntHL	7.912249981377663	Entropies	2.137056	0.132495	0.151838
4	D	600	1_0	A	0.024423815203397918	0.011178050378224268	EntHL	6.407667976519476	Entropies	2.159541	0.170483	0.20036
4	D	750	0_3	A	0.007367702401960036	0.01359520358012913	EntHL	37.21345560056253	Entropies	1.860527	0.059916	0.061863
4	D	750	0_5	A	0.012730654596208334	0.014877700431858503	EntHL	11.553139039213013	Entropies	2.144751	0.112182	0.124116
4	D	750	0_7	A	0.017034911380323866	0.014182953949653358	EntHL	12.184283627142934	Entropies	2.181662	0.096491	0.105801
4	D	750	0_9	A	0.02288794465365792	0.013265773768343345	EntHL	7.803689841818488	Entropies	2.110085	0.130261	0.149206
4	D	750	1_0	A	0.024985677176317587	0.011330186387536625	EntHL	6.942246017169579	Entropies	2.161118	0.155889	0.180525
4	D	900	0_3	A	0.006829012015692028	0.012302188425963765	EntHL	42.6186805426163	Entropies	1.805797	0.058216	0.058471
4	D	900	0_5	A	0.012380765718482643	0.015085107912061807	EntHL	15.258083948148318	Entropies	2.031346	0.097087	0.102484
4	D	900	0_7	A	0.017199070720833584	0.014400246287521382	EntHL	11.290157487996638	Entropies	2.079633	0.102547	0.113438
4	D	900	0_9	A	0.021912740564911794	0.01238656645060014	EntHL	8.29468695098966	Entropies	2.163736	0.126966	0.144992
4	D	900	1_0	A	0.025058806267116342	0.01184582845619347	EntHL	6.732866448623947	Entropies	2.123424	0.161152	0.185005
4	E	150	0_3	A	0.005694932542777018	0.009579605071888458	EntHL	30.528115771771258	Entropies	2.042261	0.073478	0.077889
4	E	150	0_5	A	0.008852594403594817	0.009639293311172716	EntHL	10.522041248903497	Entropies	2.190884	0.127993	0.144556
4	E	150	0_7	A	0.012671218172085332	0.009579234487600615	EntHL	6.18158720060368	Entropies	2.186735	0.177536	0.21015
4	E	150	0_9	A	0.016249539636445782	0.009192410731649428	EntHL	5.58341617027953	Entropies	2.118474	0.189403	0.222789
4	E	150	1_0	A	0.018003536955442476	0.008793449375942257	EntHL	5.222759166805931	Entropies	2.169049	0.202659	0.244027
4	E	300	0_3	A	0.0070293079645126835	0.012250487102839654	EntHL	24.015962678971334	Entropies	2.067828	0.063689	0.067035
4	E	300	0_5	A	0.011410505007701681	0.013478650000481773	EntHL	19.556899320382808	Entropies	2.160985	0.082867	0.09029
4	E	300	0_7	A	0.01565881283850567	0.012804260146509698	EntHL	9.475453397691576	Entropies	2.215471	0.116438	0.131546
4	E	300	0_9	A	0.020665767970764467	0.011934385826613995	EntHL	6.756161150868784	Entropies	2.187682	0.159622	0.186675
4	E	300	1_0	A	0.022775201240577334	0.011025330652583641	EntHL	6.450598332873692	Entropies	2.147578	0.168158	0.196258
4	E	450	0_3	A	0.006413989030644777	0.01130951253662063	EntHL	21.51295159299468	Entropies	2.097459	0.075441	0.080018
4	E	450	0_5	A	0.012119317909283129	0.01414487549258857	EntHL	17.13957307516651	Entropies	2.095677	0.073348	0.078638
4	E	450	0_7	A	0.016550365051177983	0.014116135019327498	EntHL	11.392000621920431	Entropies	2.190874	0.100695	0.111381
4	E	450	0_9	A	0.021133990179033686	0.012199781596848291	EntHL	7.645396264183261	Entropies	2.169961	0.139266	0.160406
4	E	450	1_0	A	0.02383282420116689	0.011374670788188672	EntHL	6.6466069907373	Entropies	2.150821	0.160443	0.187297
4	E	600	0_3	A	0.007418869975596898	0.013419257573505752	EntHL	29.566505650969546	Entropies	2.029212	0.065696	0.067902
4	E	600	0_5	A	0.012401506258347841	0.01490851361364952	EntHL	14.050765963011596	Entropies	2.125527	0.084903	0.091787
4	E	600	0_7	A	0.017607195489469166	0.014438358493433156	EntHL	13.140140230453824	Entropies	2.165459	0.095134	0.104993
4	E	600	0_9	A	0.022347304623224658	0.012721830305590317	EntHL	7.755324957619431	Entropies	2.163622	0.134246	0.154089
4	E	600	1_0	A	0.024788976533317346	0.011446449067335945	EntHL	6.869102548746777	Entropies	2.156926	0.158442	0.183839
4	E	750	0_3	A	0.006954773752253113	0.012898176125965048	EntHL	37.90530539446716	Entropies	1.912822	0.060795	0.062709
4	E	750	0_5	A	0.013103530380530356	0.015252446156623784	EntHL	13.234270283737951	Entropies	2.117607	0.103891	0.11355
4	E	750	0_7	A	0.018286517448747364	0.01557434798917494	EntHL	13.146192882224328	Entropies	2.098441	0.091453	0.100233
4	E	750	0_9	A	0.022173842996129327	0.0123615684084146	EntHL	8.260379495808595	Entropies	2.155699	0.125174	0.142231
4	E	750	1_0	A	0.024304117553780084	0.010819572917778297	EntHL	6.519285491366443	Entropies	2.158229	0.16556	0.193596
4	E	900	0_3	A	0.007003756883068129	0.01284830856609327	EntHL	42.00490433981738	Entropies	1.775306	0.05525	0.056479
4	E	900	0_5	A	0.01204752225292509	0.014474903491224208	EntHL	14.015222602223616	Entropies	2.072287	0.109113	0.118465
4	E	900	0_7	A	0.01706889183899632	0.014560000436037352	EntHL	11.689609406450227	Entropies	2.0484	0.097447	0.10628
4	E	900	0_9	A	0.02208784195659334	0.012860580699496485	EntHL	8.482033824562311	Entropies	2.141802	0.126764	0.14287
4	E	900	1_0	A	0.024887455389740683	0.01180661576032068	EntHL	7.030723198867271	Entropies	2.11488	0.15409	0.176492
4	F	150	0_3	A	0.005266237833495353	0.008598132051560436	EntHL	30.276104809374715	Entropies	2.084321	0.076907	0.080957
4	F	150	0_5	A	0.009394069202406423	0.01038681932059778	EntHL	10.351421666843693	Entropies	2.167981	0.124535	0.139849
4	F	150	0_7	A	0.012737076673750809	0.009907405282699008	EntHL	6.419482215105547	Entropies	2.183332	0.17237	0.201688
4	F	150	0_9	A	0.016128672925534028	0.009384397696559453	EntHL	5.810319310140646	Entropies	2.117055	0.184955	0.216225
4	F	150	1_0	A	0.01745211404011567	0.008749114991035109	EntHL	5.691149576309294	Entropies	2.131229	0.190804	0.224469
4	F	300	0_3	A	0.006641632113986678	0.012227723028300696	EntHL	23.784827169499522	Entropies	2.020375	0.060426	0.063286
4	F	300	0_5	A	0.010521381932770042	0.012121226819887455	EntHL	19.160198320776303	Entropies	2.138765	0.080334	0.087218
4	F	300	0_7	A	0.015543775375262114	0.012846855861280728	EntHL	9.490738339009834	Entropies	2.19853	0.112045	0.125844
4	F	300	0_9	A	0.0201574437322193	0.011561441579062637	EntHL	7.0161683307086005	Entropies	2.183288	0.15453	0.180161
4	F	300	1_0	A	0.02287711519984809	0.01089668674042666	EntHL	6.15743732559427	Entropies	2.160721	0.176896	0.209077
4	F	450	0_3	A	0.007061574726683914	0.01222958637396711	EntHL	19.6381240930768	Entropies	2.102359	0.080804	0.087286
4	F	450	0_5	A	0.012035283553305277	0.014302048282446791	EntHL	17.807378917118328	Entropies	2.094256	0.071885	0.077299
4	F	450	0_7	A	0.01583435692222594	0.013594921733384991	EntHL	11.74897554945217	Entropies	2.213678	0.102849	0.114314
4	F	450	0_9	A	0.021772197760409458	0.012620897030102416	EntHL	7.521422760903626	Entropies	2.171817	0.143627	0.164417
4	F	450	1_0	A	0.024505773713918582	0.011381565794424021	EntHL	6.645076729104353	Entropies	2.163602	0.165102	0.192721
4	F	600	0_3	A	0.0066931852064791904	0.011727826450568834	EntHL	30.88872626527378	Entropies	2.064454	0.073767	0.078406
4	F	600	0_5	A	0.011695642583792246	0.013904889262665183	EntHL	14.554590805889774	Entropies	2.164658	0.087652	0.095869
4	F	600	0_7	A	0.016544070688606742	0.013688466015670453	EntHL	14.321878992804454	Entropies	2.135168	0.089379	0.097958
4	F	600	0_9	A	0.022658903975580492	0.012762101013796323	EntHL	7.5509222766865545	Entropies	2.176572	0.13858	0.158664
4	F	600	1_0	A	0.024283315270520356	0.011465766204256676	EntHL	6.759273194578708	Entropies	2.173932	0.161969	0.18877
4	F	750	0_3	A	0.006817437678535698	0.012097501178313746	EntHL	33.65890629508425	Entropies	1.936684	0.069687	0.07186
4	F	750	0_5	A	0.013644295070454605	0.015967046758010053	EntHL	11.558460681618207	Entropies	2.155107	0.110832	0.122641
4	F	750	0_7	A	0.017190575317419795	0.01399331261984088	EntHL	12.670682250046717	Entropies	2.150234	0.09347	0.102683
4	F	750	0_9	A	0.02277209127300783	0.012767794233227736	EntHL	8.061205638674416	Entropies	2.149886	0.132223	0.150944
4	F	750	1_0	A	0.02361123278305248	0.010625193492331354	EntHL	6.68959768634292	Entropies	2.155633	0.162338	0.189487
4	F	900	0_3	A	0.00642781146821822	0.01169965192977508	EntHL	42.795686753206354	Entropies	1.869562	0.062163	0.063034
4	F	900	0_5	A	0.012316067723638385	0.014854719386370669	EntHL	14.983042106298722	Entropies	2.037775	0.097608	0.104041
4	F	900	0_7	A	0.01682801092247018	0.013918828779734297	EntHL	10.725066656209064	Entropies	2.06877	0.102313	0.113251
4	F	900	0_9	A	0.023080349701384235	0.012953714732309555	EntHL	8.063062013582794	Entropies	2.135803	0.129404	0.14734
4	F	900	1_0	A	0.026548129614198113	0.01190994775847648	EntHL	6.32120682007728	Entropies	2.166378	0.172393	0.203515
6	A	150	0_3	A	0.007805046127344751	0.013100277312815368	EntHL	30.945677840020505	Entropies	2.029538	0.07187	0.07441
6	A	150	0_5	A	0.014562400054379053	0.015614821425758981	EntHL	10.629185832808462	Entropies	2.191059	0.12983	0.14655
6	A	150	0_7	A	0.019637435747530355	0.015792516790887005	EntHL	6.4342806499482394	Entropies	2.14763	0.166996	0.193577
6	A	150	0_9	A	0.025889396409783796	0.015155378890071361	EntHL	5.799626158217937	Entropies	2.115687	0.18314	0.212774
6	A	150	1_0	A	0.028518336559674073	0.013575432908602608	EntHL	5.2071489403580475	Entropies	2.166445	0.204974	0.244978
6	A	300	0_3	A	0.010164152438349412	0.017976018551262535	EntHL	23.078097297094036	Entropies	2.044828	0.065264	0.069486
6	A	300	0_5	A	0.016810369798455745	0.019676486053455605	EntHL	18.590882243009272	Entropies	2.149323	0.080874	0.087937
6	A	300	0_7	A	0.023405828508866754	0.01963345007578604	EntHL	9.55872571889245	Entropies	2.208853	0.113635	0.127382
6	A	300	0_9	A	0.03019343398944387	0.016927480206831744	EntHL	6.6988460941921515	Entropies	2.185798	0.161964	0.189746
6	A	300	1_0	A	0.03428622588868131	0.016768511037793896	EntHL	6.498303634868042	Entropies	2.14294	0.166421	0.193341
6	A	450	0_3	A	0.010648090491995438	0.01834423766284179	EntHL	21.149494907177356	Entropies	2.081521	0.07896	0.083657
6	A	450	0_5	A	0.017014107551187804	0.019755344053138873	EntHL	18.21797073100601	Entropies	2.070191	0.06888	0.073896
6	A	450	0_7	A	0.02500394131899712	0.021167712383070025	EntHL	11.171204446622488	Entropies	2.218057	0.104727	0.116791
6	A	450	0_9	A	0.03157293317793573	0.017837851954143075	EntHL	7.092510705587863	Entropies	2.178049	0.151892	0.176586
6	A	450	1_0	A	0.03474684091614326	0.01647653980835175	EntHL	6.573550444575088	Entropies	2.123919	0.158764	0.18604
6	A	600	0_3	A	0.010455171174343962	0.018428489977516522	EntHL	27.10815748440105	Entropies	2.106518	0.078638	0.084518
6	A	600	0_5	A	0.018642239403247055	0.022601208635834983	EntHL	13.800664559769885	Entropies	2.156362	0.089122	0.097062
6	A	600	0_7	A	0.025960570888939542	0.021518284402028406	EntHL	12.817401835602825	Entropies	2.137175	0.098404	0.107901
6	A	600	0_9	A	0.03246148399880738	0.018415118598533068	EntHL	7.514498463778826	Entropies	2.126666	0.141652	0.162469
6	A	600	1_0	A	0.03605465998359043	0.016691625095945746	EntHL	6.44020957138183	Entropies	2.141647	0.168008	0.194433
6	A	750	0_3	A	0.011250863051988063	0.01984800228266481	EntHL	36.99133456720924	Entropies	1.916112	0.065118	0.066525
6	A	750	0_5	A	0.01866219155507784	0.02144142686618185	EntHL	12.32253328725838	Entropies	2.128158	0.111693	0.122535
6	A	750	0_7	A	0.026179927725199066	0.021851561474704257	EntHL	12.650275973133802	Entropies	2.142064	0.093446	0.102909
6	A	750	0_9	A	0.03319569643715313	0.018337893371293452	EntHL	7.561361470809574	Entropies	2.14499	0.139945	0.160633
6	A	750	1_0	A	0.03596990270120289	0.015888588049713576	EntHL	6.450598332873692	Entropies	2.142519	0.16784	0.197054
6	A	900	0_3	A	0.009873673995628572	0.017919204108866223	EntHL	48.16149948423035	Entropies	1.688968	0.054588	0.055615
6	A	900	0_5	A	0.01810277143320412	0.021879318306213036	EntHL	15.328512063703112	Entropies	2.013005	0.098485	0.104718
6	A	900	0_7	A	0.024880378315608236	0.02065848754640821	EntHL	10.565741960080562	Entropies	2.103554	0.10788	0.119869
6	A	900	0_9	A	0.03393061411802344	0.019057976037406943	EntHL	7.65596606914545	Entropies	2.134928	0.140811	0.161838
6	A	900	1_0	A	0.03719288535939006	0.019121407494631537	EntHL	6.899220098468595	Entropies	2.128886	0.158148	0.182188
6	B	150	0_3	A	0.008772910896971096	0.014417442344979254	EntHL	29.8469528831548	Entropies	2.064691	0.07517	0.079395
6	B	150	0_5	A	0.013758394773438699	0.01574380027625502	EntHL	10.705328538385555	Entropies	2.146505	0.120985	0.13227
6	B	150	0_7	A	0.018465884287035238	0.01450784919142949	EntHL	6.279137596825283	Entropies	2.171027	0.17406	0.204974
6	B	150	0_9	A	0.025589553547305077	0.013805764294138326	EntHL	5.425003216330862	Entropies	2.121701	0.191505	0.226183
6	B	150	1_0	A	0.02901702037350212	0.014231231780118618	EntHL	5.468900223157551	Entropies	2.140328	0.195854	0.231283
6	B	300	0_3	A	0.010387413887152511	0.017776360744376996	EntHL	23.248771015127243	Entropies	2.054051	0.065355	0.069588
6	B	300	0_5	A	0.015993647706592326	0.01879648046757066	EntHL	20.132606261068084	Entropies	2.13988	0.081557	0.088033
6	B	300	0_7	A	0.023653942265860834	0.01983029558458484	EntHL	9.423234526075289	Entropies	2.198718	0.114414	0.128912
6	B	300	0_9	A	0.030885983620581852	0.017265329904488598	EntHL	6.709652064645737	Entropies	2.188865	0.161645	0.188676
6	B	300	1_0	A	0.0351598709430614	0.01738556784065932	EntHL	6.4209605257011395	Entropies	2.163039	0.16783	0.195395
6	B	450	0_3	A	0.010336902857862457	0.017596889558393513	EntHL	19.53889504299559	Entropies	2.08019	0.079072	0.085397
6	B	450	0_5	A	0.018309698496433716	0.021406261537783803	EntHL	17.021585084031212	Entropies	2.102553	0.072542	0.078027
6	B	450	0_7	A	0.02521566051899855	0.021175164057247745	EntHL	10.977412902790359	Entropies	2.194289	0.102684	0.113543
6	B	450	0_9	A	0.030482104852753305	0.017771929517972785	EntHL	7.617281404719443	Entropies	2.156295	0.137739	0.158429
6	B	450	1_0	A	0.03463421319943348	0.016101664711318218	EntHL	6.41209576587676	Entropies	2.14918	0.170901	0.199173
6	B	600	0_3	A	0.010348369348079502	0.018354949884207317	EntHL	29.13399222583977	Entropies	2.05473	0.071382	0.075031
6	B	600	0_5	A	0.01765161001132012	0.02122654743326458	EntHL	14.233116364735043	Entropies	2.140687	0.089013	0.097124
6	B	600	0_7	A	0.025593647217785384	0.02082327853005428	EntHL	13.502058956687545	Entropies	2.181068	0.092105	0.101319
6	B	600	0_9	A	0.03245131713766637	0.018359491949797652	EntHL	7.488589075248256	Entropies	2.13943	0.141078	0.162458
6	B	600	1_0	A	0.03651230846159048	0.016515719783162	EntHL	6.362092805760024	Entropies	2.166098	0.174491	0.204534
6	B	750	0_3	A	0.01014125231652282	0.01849478688591388	EntHL	34.970351694511024	Entropies	1.881578	0.063505	0.065154
6	B	750	0_5	A	0.018024650780309234	0.021006269194831444	EntHL	11.8385905420754	Entropies	2.136591	0.11686	0.129526
6	B	750	0_7	A	0.02566248151279918	0.02150960022508624	EntHL	12.548736499365468	Entropies	2.134352	0.093812	0.102087
6	B	750	0_9	A	0.03279025275928773	0.019184915902110654	EntHL	8.128305161676934	Entropies	2.146974	0.131397	0.149249
6	B	750	1_0	A	0.037230155147900165	0.01700297548864088	EntHL	6.740622411417208	Entropies	2.164489	0.163996	0.18992
6	B	900	0_3	A	0.010346660631580728	0.0187479950556396	EntHL	47.50069893853459	Entropies	1.689314	0.050676	0.050675
6	B	900	0_5	A	0.01809330717046232	0.021780454624486564	EntHL	12.540071132541907	Entropies	2.081697	0.109501	0.119594
6	B	900	0_7	A	0.0253368375300319	0.021035310909877706	EntHL	11.29795914678272	Entropies	2.013982	0.098021	0.107556
6	B	900	0_9	A	0.034103507346279975	0.01940951843731875	EntHL	8.035261221891508	Entropies	2.148572	0.134085	0.152662
6	B	900	1_0	A	0.036595673567842026	0.015499701383072995	EntHL	6.218705638011498	Entropies	2.190627	0.178459	0.211132
6	C	150	0_3	A	0.008047290285500101	0.013221961885077188	EntHL	29.342695039698775	Entropies	2.073188	0.076236	0.080058
6	C	150	0_5	A	0.014089379380185669	0.01655589295713642	EntHL	10.919430790556483	Entropies	2.117689	0.118796	0.131248
6	C	150	0_7	A	0.018795923207037105	0.014332805989900473	EntHL	6.247409879039693	Entropies	2.196615	0.174913	0.207238
6	C	150	0_9	A	0.02584982714418669	0.014558263305765257	EntHL	5.666305684116777	Entropies	2.124822	0.183773	0.216487
6	C	150	1_0	A	0.028903833972113553	0.014613085963752829	EntHL	6.063173557075578	Entropies	2.132459	0.180652	0.208713
6	C	300	0_3	A	0.009848893272952384	0.017145471469940415	EntHL	24.564051543364123	Entropies	2.027452	0.062817	0.066551
6	C	300	0_5	A	0.01593905430751409	0.018474072743251798	EntHL	16.553887522441975	Entropies	2.17071	0.085297	0.093054
6	C	300	0_7	A	0.024420866362411447	0.01964389754345545	EntHL	8.840971692045617	Entropies	2.198672	0.124376	0.141404
6	C	300	0_9	A	0.030012506087352762	0.016541563320505732	EntHL	6.784221205010014	Entropies	2.183529	0.159357	0.185858
6	C	300	1_0	A	0.03378372660900897	0.016362178336536696	EntHL	6.329945925403564	Entropies	2.150362	0.172624	0.202239
6	C	450	0_3	A	0.010090719202200624	0.017858984750176752	EntHL	21.276490802801145	Entropies	2.069233	0.075148	0.08044
6	C	450	0_5	A	0.01838578906323826	0.021790392930262553	EntHL	18.017726904111562	Entropies	2.07161	0.071668	0.076932
6	C	450	0_7	A	0.024850976412042335	0.021063134864313566	EntHL	11.24087193475177	Entropies	2.185476	0.103643	0.115064
6	C	450	0_9	A	0.03269307321850663	0.01881241660378637	EntHL	7.350214276498883	Entropies	2.165725	0.144648	0.167388
6	C	450	1_0	A	0.03699157279645685	0.01786304175207182	EntHL	6.622165037044038	Entropies	2.135721	0.164663	0.190572
6	C	600	0_3	A	0.010020188728634914	0.01752993780006369	EntHL	31.996317673334858	Entropies	2.060209	0.07513	0.078455
6	C	600	0_5	A	0.017560307764218304	0.021179661468686873	EntHL	13.693043883978131	Entropies	2.154935	0.089643	0.09785
6	C	600	0_7	A	0.02509745027657968	0.020522455132892234	EntHL	12.21237130171215	Entropies	2.195813	0.09944	0.109996
6	C	600	0_9	A	0.03222957654214105	0.01833432154544033	EntHL	7.659492583761788	Entropies	2.165198	0.138566	0.159196
6	C	600	1_0	A	0.03626794981415383	0.01719155830149749	EntHL	6.64813760476658	Entropies	2.16273	0.165304	0.19226
6	C	750	0_3	A	0.010665873533091735	0.019153602441638114	EntHL	35.326450258723476	Entropies	1.935655	0.067999	0.069084
6	C	750	0_5	A	0.01824666456689195	0.02074024511558245	EntHL	11.29535799503161	Entropies	2.121976	0.115329	0.127681
6	C	750	0_7	A	0.02730341077957719	0.022912531699043302	EntHL	12.422242412997395	Entropies	2.131523	0.095311	0.10516
6	C	750	0_9	A	0.03305825102879954	0.018859747404649654	EntHL	7.570071823031988	Entropies	2.141566	0.142474	0.161997
6	C	750	1_0	A	0.03666269930361391	0.01698763774678308	EntHL	6.919902892313066	Entropies	2.124546	0.156949	0.179681
6	C	900	0_3	A	0.01050414568712566	0.01921568531389934	EntHL	43.75221051603067	Entropies	1.760551	0.057861	0.058632
6	C	900	0_5	A	0.018318036856063633	0.02205738571882591	EntHL	14.784273904077892	Entropies	2.057111	0.099124	0.106853
6	C	900	0_7	A	0.026166402547104103	0.021681314186987953	EntHL	10.522041248903497	Entropies	2.082053	0.106944	0.119204
6	C	900	0_9	A	0.032977803503857324	0.018463065886194396	EntHL	7.979946872714742	Entropies	2.184309	0.138265	0.158768
6	C	900	1_0	A	0.03758867468988224	0.017631373340968617	EntHL	6.701931737264549	Entropies	2.137678	0.16328	0.189104
6	D	150	0_3	A	0.008189524915300402	0.013339228065869915	EntHL	29.9571159244219	Entropies	2.071529	0.075434	0.080247
6	D	150	0_5	A	0.013869346912947786	0.015222850113591754	EntHL	10.375284158230492	Entropies	2.163629	0.124768	0.140943
6	D	150	0_7	A	0.01999584352252554	0.015437349530840876	EntHL	6.163111147443493	Entropies	2.186756	0.176561	0.208263
6	D	150	0_9	A	0.025405982902354407	0.013781903491119943	EntHL	5.250491986765998	Entropies	2.138002	0.200296	0.238177
6	D	150	1_0	A	0.029153141853553735	0.015140803018031886	EntHL	5.903369946420944	Entropies	2.09677	0.178533	0.20776
6	D	300	0_3	A	0.010686526634786187	0.018973701477939933	EntHL	22.516454167553565	Entropies	2.037688	0.065355	0.069156
6	D	300	0_5	A	0.017239591904163135	0.020169289126116086	EntHL	18.180256237829774	Entropies	2.17102	0.084438	0.09197
6	D	300	0_7	A	0.02311168146320893	0.019253341187711707	EntHL	9.227838815394053	Entropies	2.16768	0.116821	0.131758
6	D	300	0_9	A	0.030013285868917907	0.01725578471440878	EntHL	7.001643593758503	Entropies	2.176553	0.155476	0.180753
6	D	300	1_0	A	0.03496123758295674	0.01702223215654272	EntHL	6.109420249079054	Entropies	2.155036	0.176164	0.207154
6	D	450	0_3	A	0.010355046096201845	0.018011103647915847	EntHL	20.587328767433654	Entropies	2.100024	0.081426	0.087661
6	D	450	0_5	A	0.018158011591199542	0.02151920386128351	EntHL	17.434118758340716	Entropies	2.081096	0.071674	0.076962
6	D	450	0_7	A	0.023997621391214988	0.020499474952143507	EntHL	11.457767359226613	Entropies	2.203388	0.103241	0.11475
6	D	450	0_9	A	0.032524404861939346	0.018643131251717945	EntHL	7.232692477798692	Entropies	2.19017	0.149841	0.173525
6	D	450	1_0	A	0.03487539993020535	0.015383565343275878	EntHL	6.221570117311574	Entropies	2.180106	0.173625	0.205246
6	D	600	0_3	A	0.010222284677662407	0.018187845628668736	EntHL	27.720432375908587	Entropies	2.073086	0.073299	0.077343
6	D	600	0_5	A	0.0182089189521601	0.02216924032789782	EntHL	13.71829064894899	Entropies	2.145979	0.092378	0.100954
6	D	600	0_7	A	0.02628080858330221	0.022103611425769016	EntHL	13.301481048004995	Entropies	2.164622	0.093534	0.102675
6	D	600	0_9	A	0.032532876221154826	0.018387760814375712	EntHL	7.30634204899086	Entropies	2.153145	0.144128	0.165109
6	D	600	1_0	A	0.035216894267063655	0.015636805989196683	EntHL	6.108013665025003	Entropies	2.158036	0.176967	0.208211
6	D	750	0_3	A	0.010292067822359335	0.01861911016606988	EntHL	35.694392920053076	Entropies	1.932117	0.065205	0.066844
6	D	750	0_5	A	0.01918366806495293	0.022972740177562453	EntHL	12.075357577155113	Entropies	2.105493	0.103009	0.111098
6	D	750	0_7	A	0.02606500859678504	0.021666318707390796	EntHL	12.399380859569378	Entropies	2.138243	0.094754	0.104323
6	D	750	0_9	A	0.031729040147797476	0.01817749942005482	EntHL	7.780365510431726	Entropies	2.150807	0.134388	0.152638
6	D	750	1_0	A	0.03702554709866973	0.016552920598191363	EntHL	6.432799272633776	Entropies	2.134665	0.169987	0.196576
6	D	900	0_3	A	0.009852380532813055	0.017961007126007428	EntHL	45.07129121112242	Entropies	1.728443	0.055793	0.055267
6	D	900	0_5	A	0.017940992161421206	0.02187974497998879	EntHL	14.594862237896502	Entropies	2.043339	0.099843	0.108433
6	D	900	0_7	A	0.02575594483340433	0.021564249218791496	EntHL	10.612067408939666	Entropies	2.066652	0.107658	0.118953
6	D	900	0_9	A	0.03375391123041776	0.019182687446051155	EntHL	7.691304402899209	Entropies	2.133647	0.13684	0.15407
6	D	900	1_0	A	0.037065827166066885	0.01726063684375229	EntHL	6.700388738104458	Entropies	2.139256	0.162863	0.188767
6	E	150	0_3	A	0.007643961584105142	0.01262981609593498	EntHL	30.192564308862597	Entropies	2.055468	0.074216	0.077695
6	E	150	0_5	A	0.014067320873387518	0.014723135195502505	EntHL	9.660508789944371	Entropies	2.196362	0.130102	0.147681
6	E	150	0_7	A	0.01880848496524084	0.014821387578394163	EntHL	6.360628048397437	Entropies	2.184262	0.173538	0.203566
6	E	150	0_9	A	0.025003500303035026	0.01349192619112977	EntHL	5.451298956908616	Entropies	2.162109	0.197149	0.234381
6	E	150	1_0	A	0.028401466942505726	0.014548303000857988	EntHL	5.633781508529937	Entropies	2.12047	0.18958	0.22013
6	E	300	0_3	A	0.010323630780099161	0.01788401453115563	EntHL	24.705861360501892	Entropies	2.042752	0.061938	0.065897
6	E	300	0_5	A	0.01662092786526083	0.019203366068989057	EntHL	17.78688921158425	Entropies	2.171699	0.08176	0.088755
6	E	300	0_7	A	0.02330418698088009	0.019498374393460895	EntHL	9.462371613702807	Entropies	2.216289	0.117787	0.133339
6	E	300	0_9	A	0.03013199703622628	0.017103947589149994	EntHL	6.7982949045770535	Entropies	2.17948	0.156085	0.18205
6	E	300	1_0	A	0.034076307813183035	0.016005799555784416	EntHL	5.962110213689013	Entropies	2.174535	0.179857	0.213335
6	E	450	0_3	A	0.010511804621766785	0.018211707210376515	EntHL	21.4190399073235	Entropies	2.061124	0.076426	0.081744
6	E	450	0_5	A	0.017559528959629693	0.02088144303975998	EntHL	17.19095486201135	Entropies	2.108694	0.073175	0.078793
6	E	450	0_7	A	0.024607141954282465	0.02086771713646279	EntHL	11.160920123923301	Entropies	2.14381	0.099577	0.109508
6	E	450	0_9	A	0.03189380915328708	0.01828331400903363	EntHL	7.345138681602058	Entropies	2.180808	0.145591	0.167479
6	E	450	1_0	A	0.035232330308499114	0.01639489092888467	EntHL	6.2690249747859355	Entropies	2.152743	0.173015	0.202668
6	E	600	0_3	A	0.010368981614543955	0.018233870193472283	EntHL	33.44259735353146	Entropies	2.072654	0.073695	0.07886
6	E	600	0_5	A	0.018738915877213262	0.02296141223755496	EntHL	13.67099108210346	Entropies	2.156871	0.089926	0.098076
6	E	600	0_7	A	0.02535805669959097	0.02122525345309181	EntHL	13.292295883221	Entropies	2.191901	0.094649	0.104112
6	E	600	0_9	A	0.032211479963873635	0.018480951526528958	EntHL	7.7767833445907195	Entropies	2.160553	0.136748	0.157178
6	E	600	1_0	A	0.03666684580475765	0.017324159274019944	EntHL	6.745280277006391	Entropies	2.132441	0.162796	0.186578
6	E	750	0_3	A	0.01092445549812766	0.01990778786924309	EntHL	34.8658293354519	Entropies	1.891936	0.065871	0.067621
6	E	750	0_5	A	0.01840272781053831	0.021291526406436917	EntHL	12.268741046442738	Entropies	2.121073	0.108275	0.119102
6	E	750	0_7	A	0.02491311964332445	0.020569739655267674	EntHL	12.436552283941522	Entropies	2.111256	0.094134	0.103322
6	E	750	0_9	A	0.0338814622075735	0.01894700051760915	EntHL	7.726805850990364	Entropies	2.16207	0.139543	0.160309
6	E	750	1_0	A	0.03691846244680732	0.016347199490364568	EntHL	6.552393940185806	Entropies	2.141517	0.16498	0.192178
6	E	900	0_3	A	0.010903318085404404	0.01997928369155055	EntHL	41.11497211064558	Entropies	1.727624	0.060675	0.060195
6	E	900	0_5	A	0.01734185293516682	0.020879406640447466	EntHL	14.969248567672434	Entropies	2.084909	0.104619	0.11337
6	E	900	0_7	A	0.026561713521198935	0.021931220768007274	EntHL	10.53173687134827	Entropies	2.075544	0.105094	0.116764
6	E	900	0_9	A	0.033563479088753755	0.018814680835760256	EntHL	7.881338850968497	Entropies	2.13511	0.136514	0.15627
6	E	900	1_0	A	0.03771361142872439	0.01758533045615183	EntHL	6.671139157993198	Entropies	2.144856	0.164342	0.19044
6	F	150	0_3	A	0.008271482336424852	0.013563149562375908	EntHL	30.09539168887459	Entropies	2.065126	0.075416	0.080203
6	F	150	0_5	A	0.014215598697436506	0.015726430424971276	EntHL	10.387236024276643	Entropies	2.156528	0.123404	0.137633
6	F	150	0_7	A	0.01981496347272017	0.01697839104998541	EntHL	6.657328693811025	Entropies	2.107213	0.156937	0.180467
6	F	150	0_9	A	0.025861918458073778	0.014561480791381783	EntHL	5.2347988701089765	Entropies	2.141483	0.199418	0.237342
6	F	150	1_0	A	0.028344215814747897	0.014751622979129731	EntHL	6.011737374855537	Entropies	2.149763	0.18278	0.213484
6	F	300	0_3	A	0.009643591305610075	0.01636284028493229	EntHL	24.660393372460756	Entropies	2.067035	0.065414	0.069883
6	F	300	0_5	A	0.016938666353970195	0.019563268741336362	EntHL	19.257504144598705	Entropies	2.155664	0.080896	0.087524
6	F	300	0_7	A	0.022919208456074487	0.018730049329334156	EntHL	9.168536114662103	Entropies	2.203956	0.119308	0.134891
6	F	300	0_9	A	0.030081415461737173	0.01791627437525845	EntHL	6.985540260355597	Entropies	2.169311	0.154459	0.178793
6	F	300	1_0	A	0.03330302473950493	0.015450376026408131	EntHL	6.151768727122266	Entropies	2.156169	0.176183	0.20769
6	F	450	0_3	A	0.010108941974542436	0.01769866535863809	EntHL	20.634787461630577	Entropies	2.091189	0.080003	0.08576
6	F	450	0_5	A	0.018079855964414613	0.02100448533089084	EntHL	18.201199084688266	Entropies	2.08498	0.070357	0.075368
6	F	450	0_7	A	0.02472133063589198	0.020953650761918272	EntHL	10.59497655448591	Entropies	2.191946	0.107474	0.120093
6	F	450	0_9	A	0.03249297347824582	0.017721509887325407	EntHL	6.983931965437494	Entropies	2.179342	0.152882	0.177808
6	F	450	1_0	A	0.03649808362556982	0.017444206773583142	EntHL	6.628267086109185	Entropies	2.110162	0.160693	0.185346
6	F	600	0_3	A	0.01029683930861269	0.01836012291994641	EntHL	27.835562375906374	Entropies	2.06716	0.072547	0.076189
6	F	600	0_5	A	0.01770903267156663	0.02177854052335337	EntHL	14.083156323733181	Entropies	2.151509	0.092863	0.101409
6	F	600	0_7	A	0.02601309713152893	0.02145232074057505	EntHL	12.18147841513243	Entropies	2.188859	0.099871	0.110741
6	F	600	0_9	A	0.03406803003686479	0.019369251065068323	EntHL	7.345138681602058	Entropies	2.161123	0.143742	0.165772
6	F	600	1_0	A	0.03731841494191223	0.016647848508159008	EntHL	6.401769013204037	Entropies	2.150403	0.168356	0.19663
6	F	750	0_3	A	0.010171518283560561	0.01830841199331885	EntHL	32.74160765391232	Entropies	1.906969	0.067642	0.070388
6	F	750	0_5	A	0.01846107194242802	0.021898607212520422	EntHL	12.758511223530464	Entropies	2.096934	0.10214	0.111326
6	F	750	0_7	A	0.026538699633125894	0.02198015646269728	EntHL	11.849499309819132	Entropies	2.137704	0.099593	0.110004
6	F	750	0_9	A	0.033712971787399515	0.018422333568317323	EntHL	7.4954894979514455	Entropies	2.136123	0.141084	0.161811
6	F	750	1_0	A	0.03882607522860237	0.01764152475247058	EntHL	6.652731562044019	Entropies	2.124265	0.164694	0.190712
6	F	900	0_3	A	0.009481846542988878	0.01750384898859101	EntHL	45.248063785767165	Entropies	1.801691	0.061321	0.061473
6	F	900	0_5	A	0.016713698655381172	0.01982986742098645	EntHL	13.234270283737951	Entropies	2.089322	0.113028	0.123136
6	F	900	0_7	A	0.02621119009462525	0.02142163372967457	EntHL	11.233109696797676	Entropies	2.059143	0.100242	0.110382
6	F	900	0_9	A	0.03300625969895426	0.018590649447380876	EntHL	7.685993272650652	Entropies	2.154619	0.138428	0.159199
6	F	900	1_0	A	0.037400472020718376	0.0170317250166103	EntHL	6.579607697319565	Entropies	2.153626	0.170623	0.197884
8	A	150	0_3	A	0.012652057491633272	0.021498243863378286	EntHL	29.11387412632557	Entropies	2.033077	0.072598	0.075248
8	A	150	0_5	A	0.022925890123229146	0.025508217547708007	EntHL	11.497409505860567	Entropies	2.191879	0.130122	0.146731
8	A	150	0_7	A	0.029928724099031568	0.024225796315430467	EntHL	6.254606617449078	Entropies	2.193364	0.178524	0.210847
8	A	150	0_9	A	0.04071303728867681	0.02391025420764546	EntHL	5.019957033806563	Entropies	2.163578	0.210139	0.251327
8	A	150	1_0	A	0.042149082799985825	0.0210832135675939	EntHL	5.190390101988861	Entropies	2.162452	0.209279	0.247741
8	A	300	0_3	A	0.016367756114515908	0.02901679549329363	EntHL	23.911124459610836	Entropies	2.022661	0.063965	0.068148
8	A	300	0_5	A	0.026662840228838997	0.031185118246859708	EntHL	19.142559250302497	Entropies	2.161535	0.08164	0.088624
8	A	300	0_7	A	0.03922406896581105	0.03282863720796935	EntHL	9.323951375450262	Entropies	2.195333	0.116884	0.132093
8	A	300	0_9	A	0.04693006428316884	0.027517272351354597	EntHL	6.631320218862002	Entropies	2.185648	0.163718	0.191154
8	A	300	1_0	A	0.05347854127201376	0.027486760551790182	EntHL	6.620640402731018	Entropies	2.145086	0.1636	0.189016
8	A	450	0_3	A	0.016549292594805982	0.029244267501079984	EntHL	21.517905703500272	Entropies	2.07505	0.076068	0.080763
8	A	450	0_5	A	0.02815204383602971	0.03367688971255234	EntHL	17.906058540438792	Entropies	2.099055	0.074636	0.078893
8	A	450	0_7	A	0.04174262016617619	0.03708294587632518	EntHL	11.339659133531567	Entropies	2.200467	0.105433	0.117547
8	A	450	0_9	A	0.05206503454672548	0.03024864097966748	EntHL	7.082718805496714	Entropies	2.180586	0.153036	0.177574
8	A	450	1_0	A	0.056184540813789166	0.026354148513877552	EntHL	6.419482215105547	Entropies	2.112247	0.170485	0.196381
8	A	600	0_3	A	0.018149619625288133	0.0329195398642856	EntHL	30.415852959621482	Entropies	2.062277	0.074609	0.078353
8	A	600	0_5	A	0.029132463259828753	0.03497134438593684	EntHL	13.082778844515532	Entropies	2.165068	0.095674	0.105405
8	A	600	0_7	A	0.041467131771862835	0.035188941772374534	EntHL	12.285702652553297	Entropies	2.170985	0.100751	0.111453
8	A	600	0_9	A	0.052662454332625196	0.030378215566201006	EntHL	7.277798045398724	Entropies	2.178822	0.147746	0.170328
8	A	600	1_0	A	0.0578908231618118	0.026113982660591888	EntHL	5.996529851576019	Entropies	2.144467	0.177299	0.209699
8	A	750	0_3	A	0.015648401702795803	0.027816737606916126	EntHL	37.03394693992819	Entropies	1.885807	0.06578	0.067023
8	A	750	0_5	A	0.03025103731549214	0.03540107183262724	EntHL	12.664848528600416	Entropies	2.083419	0.111449	0.121662
8	A	750	0_7	A	0.042155220122992006	0.03597667912719397	EntHL	12.282874090637547	Entropies	2.142014	0.098133	0.107564
8	A	750	0_9	A	0.05312439276870084	0.029903356596436965	EntHL	7.502396279106543	Entropies	2.133845	0.140065	0.161936
8	A	750	1_0	A	0.05967079595172128	0.02604397153132077	EntHL	6.150352393093341	Entropies	2.145776	0.177401	0.207976
8	A	900	0_3	A	0.016218656399044445	0.029346372593677013	EntHL	43.6515832242216	Entropies	1.663128	0.052372	0.05319
8	A	900	0_5	A	0.029037445610396877	0.03438584943274915	EntHL	13.784785100231208	Entropies	2.050072	0.111484	0.121711
8	A	900	0_7	A	0.040810150918742495	0.03418657629253603	EntHL	10.524464317391617	Entropies	2.055673	0.105936	0.116636
8	A	900	0_9	A	0.05432349437695501	0.031230978101480265	EntHL	7.703711317009286	Entropies	2.165189	0.142112	0.163046
8	A	900	1_0	A	0.061371656927380516	0.028487969127549303	EntHL	6.2129806353174475	Entropies	2.150002	0.176314	0.206794
8	B	150	0_3	A	0.0120108781779691	0.020695606944803137	EntHL	33.311945706977454	Entropies	2.009557	0.070822	0.072015
8	B	150	0_5	A	0.022266048017615957	0.02514111912415775	EntHL	11.670783158435764	Entropies	2.16457	0.125054	0.139175
8	B	150	0_7	A	0.0309645615901221	0.025200874333607397	EntHL	6.329945925403564	Entropies	2.182246	0.174179	0.204834
8	B	150	0_9	A	0.039411424183015104	0.023007335900478418	EntHL	5.0535899475489545	Entropies	2.16737	0.20982	0.252131
8	B	150	1_0	A	0.04507956531761916	0.023294068702277643	EntHL	4.998043135799364	Entropies	2.154329	0.213631	0.253506
8	B	300	0_3	A	0.015597114019070215	0.027613241258040957	EntHL	21.88769357441864	Entropies	2.06465	0.067493	0.07179
8	B	300	0_5	A	0.02638603374048618	0.03085880156222326	EntHL	19.019539604514147	Entropies	2.15458	0.084114	0.091459
8	B	300	0_7	A	0.03728445512406905	0.03123856739951084	EntHL	9.702865247975748	Entropies	2.183114	0.116351	0.130599
8	B	300	0_9	A	0.04902515006502839	0.0289886086515422	EntHL	6.599332342661923	Entropies	2.187268	0.164587	0.193005
8	B	300	1_0	A	0.05288939055823651	0.026238856100345077	EntHL	6.119275411262482	Entropies	2.182866	0.180254	0.211398
8	B	450	0_3	A	0.016499275225127945	0.02956636851141592	EntHL	20.69188232958784	Entropies	2.092935	0.083205	0.087777
8	B	450	0_5	A	0.026944451312925815	0.031391353485435515	EntHL	16.553887522441975	Entropies	2.086852	0.073731	0.079505
8	B	450	0_7	A	0.03868180750106271	0.032836937449832085	EntHL	10.826797151325506	Entropies	2.202307	0.104992	0.117187
8	B	450	0_9	A	0.0504989238297691	0.028901059884734195	EntHL	7.046930689700507	Entropies	2.132784	0.149546	0.172279
8	B	450	1_0	A	0.05842946139331589	0.026898612390070326	EntHL	6.234476611074138	Entropies	2.161889	0.171503	0.202203
8	B	600	0_3	A	0.017739026932126808	0.03167146554238416	EntHL	32.7566891938396	Entropies	2.079973	0.076674	0.081002
8	B	600	0_5	A	0.02857451448093895	0.0341308914866301	EntHL	13.307608017078655	Entropies	2.14895	0.09018	0.098804
8	B	600	0_7	A	0.042368491139905366	0.03639310809376329	EntHL	13.393682509868304	Entropies	2.160268	0.093101	0.102441
8	B	600	0_9	A	0.05230736337080789	0.0318651393212955	EntHL	7.476528617938917	Entropies	2.158312	0.143007	0.163314
8	B	600	1_0	A	0.06141111432454377	0.02863897788081195	EntHL	6.299411805510052	Entropies	2.175325	0.175554	0.206214
8	B	750	0_3	A	0.016591517497431256	0.029863122621818405	EntHL	38.212020318553485	Entropies	1.886484	0.067048	0.068815
8	B	750	0_5	A	0.03204732472561674	0.03744189896509814	EntHL	11.251229929712185	Entropies	2.154086	0.122863	0.135516
8	B	750	0_7	A	0.042104544268823985	0.03532598853507399	EntHL	12.723306813316071	Entropies	2.088232	0.096334	0.10535
8	B	750	0_9	A	0.055322199086471055	0.03370675408113354	EntHL	8.102144789853462	Entropies	2.120588	0.128433	0.144922
8	B	750	1_0	A	0.060557055371522436	0.027452467263240195	EntHL	6.127735345237385	Entropies	2.157874	0.179492	0.211697
8	B	900	0_3	A	0.01582399874980738	0.029093423520383344	EntHL	44.22827487189631	Entropies	1.766311	0.057808	0.058175
8	B	900	0_5	A	0.028883487268489442	0.03492094789063248	EntHL	13.319870423195919	Entropies	2.099009	0.118102	0.125403
8	B	900	0_7	A	0.04361876546916042	0.03670385597268662	EntHL	10.866758111696946	Entropies	2.079553	0.103128	0.114037
8	B	900	0_9	A	0.05388437271926646	0.030232312067709436	EntHL	7.523154831900755	Entropies	2.140135	0.14066	0.162013
8	B	900	1_0	A	0.05964653581817136	0.02709194836586863	EntHL	6.17305291891055	Entropies	2.15525	0.176333	0.207126
8	C	150	0_3	A	0.013518396970537246	0.02302103090155218	EntHL	29.52568621742961	Entropies	2.037142	0.073881	0.076136
8	C	150	0_5	A	0.020312613607924804	0.022150038775736854	EntHL	11.598451211957832	Entropies	2.170845	0.126222	0.141731
8	C	150	0_7	A	0.03006686003374575	0.024253252894358188	EntHL	6.4106194962325675	Entropies	2.166788	0.17464	0.203372
8	C	150	0_9	A	0.04041621910353821	0.02395781530003955	EntHL	5.442519578351506	Entropies	2.135386	0.195938	0.23045
8	C	150	1_0	A	0.043286442800882036	0.022467169373543323	EntHL	5.062907583477548	Entropies	2.158274	0.212191	0.253255
8	C	300	0_3	A	0.01613621653946014	0.028753338313655653	EntHL	25.917911346282658	Entropies	2.029257	0.063432	0.06674
8	C	300	0_5	A	0.02577728073045648	0.030660430532802787	EntHL	20.54944041355124	Entropies	2.150622	0.080227	0.086998
8	C	300	0_7	A	0.03723887535671446	0.03145150494518812	EntHL	9.360520527258757	Entropies	2.19974	0.118389	0.132651
8	C	300	0_9	A	0.04968085622347005	0.02860179727446305	EntHL	6.475898004675026	Entropies	2.184185	0.165087	0.193181
8	C	300	1_0	A	0.055164154197797355	0.02834624660241896	EntHL	6.495311744413267	Entropies	2.147189	0.169504	0.197205
8	C	450	0_3	A	0.01640626789857112	0.029217876360191092	EntHL	21.72701178874115	Entropies	2.074601	0.07766	0.082896
8	C	450	0_5	A	0.028193641789488483	0.032659121735034234	EntHL	16.846124267821388	Entropies	2.093974	0.077247	0.083621
8	C	450	0_7	A	0.03975956951944952	0.03361413097357677	EntHL	11.053504693882015	Entropies	2.188537	0.105208	0.117402
8	C	450	0_9	A	0.05163205943592789	0.030517203757420654	EntHL	7.620790100286781	Entropies	2.159192	0.141273	0.16182
8	C	450	1_0	A	0.05645757553145295	0.027007545067022628	EntHL	6.34015681959055	Entropies	2.166851	0.178866	0.208584
8	C	600	0_3	A	0.015910844188032968	0.02834823541749132	EntHL	28.860244097706573	Entropies	2.061722	0.078623	0.083579
8	C	600	0_5	A	0.027669623390117068	0.033287765899668	EntHL	13.25256673965496	Entropies	2.128278	0.09667	0.106028
8	C	600	0_7	A	0.03974924423586433	0.03270377427744261	EntHL	12.740896859252675	Entropies	2.162613	0.098503	0.108911
8	C	600	0_9	A	0.052535297386235545	0.030371183086241822	EntHL	7.365462114733346	Entropies	2.170581	0.143174	0.165628
8	C	600	1_0	A	0.05918409819967796	0.027010806274490685	EntHL	6.024208575769089	Entropies	2.143821	0.179981	0.210007
8	C	750	0_3	A	0.01651904988874025	0.029495165950494406	EntHL	36.34963045477958	Entropies	1.931223	0.069811	0.073956
8	C	750	0_5	A	0.03035437789663938	0.03567335612500012	EntHL	12.838077704786777	Entropies	2.095281	0.108243	0.118107
8	C	750	0_7	A	0.04254879968351341	0.03482360174659499	EntHL	12.59215323464925	Entropies	2.124745	0.095566	0.105434
8	C	750	0_9	A	0.05327577751303987	0.029932021666651324	EntHL	7.29289565794781	Entropies	2.12935	0.143755	0.166465
8	C	750	1_0	A	0.05778023058374097	0.026046559962444073	EntHL	6.175896369514869	Entropies	2.093699	0.168723	0.196578
8	C	900	0_3	A	0.016305765080525274	0.030316847619969105	EntHL	45.40461526069771	Entropies	1.749755	0.055734	0.05628
8	C	900	0_5	A	0.029483736996571478	0.03541990392880191	EntHL	12.551626285411547	Entropies	2.058413	0.10916	0.11865
8	C	900	0_7	A	0.043976128029516726	0.03665103404451387	EntHL	10.784499632990626	Entropies	2.053671	0.106169	0.117433
8	C	900	0_9	A	0.05363733604003049	0.03039734087527444	EntHL	7.7965056867919404	Entropies	2.122392	0.135355	0.153879
8	C	900	1_0	A	0.05922872186453214	0.02704572896683323	EntHL	6.303764788319366	Entropies	2.158487	0.174281	0.203497
8	D	150	0_3	A	0.012753136933486916	0.02074160704884242	EntHL	32.49376236202983	Entropies	2.068461	0.075106	0.079949
8	D	150	0_5	A	0.02171484470757119	0.025237513632586184	EntHL	11.585105685303377	Entropies	2.160822	0.124445	0.137932
8	D	150	0_7	A	0.030783949791418568	0.025488600299099336	EntHL	6.395875480533307	Entropies	2.180096	0.174858	0.203542
8	D	150	0_9	A	0.03868833299164691	0.021453519679789448	EntHL	5.204751511723342	Entropies	2.128755	0.201867	0.23714
8	D	150	1_0	A	0.043348739314679315	0.02207135054206363	EntHL	4.928332491988104	Entropies	2.151009	0.21888	0.258548
8	D	300	0_3	A	0.016425320988234814	0.02778435325574023	EntHL	24.535787407177093	Entropies	2.060315	0.062384	0.066453
8	D	300	0_5	A	0.027200011080118113	0.03181865812225885	EntHL	18.64661483007422	Entropies	2.153221	0.082703	0.089137
8	D	300	0_7	A	0.03767977227812136	0.03209902556504611	EntHL	9.499483658808593	Entropies	2.194468	0.116334	0.131298
8	D	300	0_9	A	0.04899205374396006	0.029762142688508957	EntHL	6.700388738104458	Entropies	2.174981	0.161291	0.189163
8	D	300	1_0	A	0.053683422650173486	0.026059627664724354	EntHL	6.422439176729519	Entropies	2.144246	0.171573	0.200144
8	D	450	0_3	A	0.016504419306969595	0.029447869168773736	EntHL	22.60476518479122	Entropies	2.058764	0.075401	0.080015
8	D	450	0_5	A	0.029090552003458548	0.0342100605634589	EntHL	17.656312222718448	Entropies	2.084124	0.075388	0.081294
8	D	450	0_7	A	0.037649475488502976	0.03246971552936482	EntHL	11.57710574120877	Entropies	2.170279	0.100383	0.110318
8	D	450	0_9	A	0.05189353625216419	0.0313822991846286	EntHL	7.426770437178401	Entropies	2.186682	0.147824	0.169795
8	D	450	1_0	A	0.055597530342534125	0.025223509439769715	EntHL	6.215842477549192	Entropies	2.137133	0.172732	0.202495
8	D	600	0_3	A	0.01630905004624249	0.028949159505628055	EntHL	30.366867884801675	Entropies	2.047224	0.07696	0.080954
8	D	600	0_5	A	0.02871729469008104	0.03447610406990284	EntHL	13.44930987694616	Entropies	2.167837	0.100172	0.110086
8	D	600	0_7	A	0.04105843792460874	0.03378645808934918	EntHL	12.080919765467947	Entropies	2.159874	0.100393	0.111273
8	D	600	0_9	A	0.05163627001974766	0.029772727472552087	EntHL	7.582283175748708	Entropies	2.157093	0.142446	0.163498
8	D	600	1_0	A	0.059088626297832354	0.026423539381883857	EntHL	6.161692202026431	Entropies	2.146357	0.179999	0.208841
8	D	750	0_3	A	0.01640004297579434	0.029281370268962093	EntHL	35.018698409854075	Entropies	1.856904	0.064464	0.065526
8	D	750	0_5	A	0.030249043127421583	0.03444959485830839	EntHL	11.17892390717162	Entropies	2.140573	0.120948	0.134112
8	D	750	0_7	A	0.04263510607549953	0.035285831220515165	EntHL	12.161860006522508	Entropies	2.099668	0.098455	0.108866
8	D	750	0_9	A	0.05343999873112756	0.03072479888000254	EntHL	7.789328145570464	Entropies	2.10834	0.136543	0.154874
8	D	750	1_0	A	0.06196568050474151	0.028124043586160826	EntHL	6.277691938406513	Entropies	2.140675	0.172079	0.199817
8	D	900	0_3	A	0.017737567743868938	0.03294958770961978	EntHL	44.81258533272585	Entropies	1.810213	0.061489	0.061215
8	D	900	0_5	A	0.029621744710275833	0.03536188028980652	EntHL	13.097849624060109	Entropies	2.064665	0.108445	0.119468
8	D	900	0_7	A	0.04111001417603878	0.03473086748278387	EntHL	10.358574645877104	Entropies	2.073264	0.110008	0.121528
8	D	900	0_9	A	0.054909311742131456	0.03069958790580412	EntHL	7.296254933955685	Entropies	2.139588	0.145586	0.168243
8	D	900	1_0	A	0.06202054819790015	0.028241287278435508	EntHL	6.221570117311574	Entropies	2.155591	0.175007	0.205904
8	E	150	0_3	A	0.013198995083853129	0.022569888432641978	EntHL	28.96009618865444	Entropies	2.028909	0.072958	0.076029
8	E	150	0_5	A	0.021852117788884226	0.024643242516868218	EntHL	11.16863247785974	Entropies	2.171952	0.125985	0.140228
8	E	150	0_7	A	0.02919686654494002	0.02435773952291382	EntHL	6.3110264450786	Entropies	2.174609	0.173492	0.202629
8	E	150	0_9	A	0.040333194701145665	0.022560208899867203	EntHL	4.8797772728811815	Entropies	2.185343	0.217295	0.261896
8	E	150	1_0	A	0.045172930732681686	0.023494618840032348	EntHL	5.192780915426884	Entropies	2.136643	0.206808	0.241073
8	E	300	0_3	A	0.016949826967276406	0.030204707835379457	EntHL	23.168611115701975	Entropies	2.02315	0.064673	0.068908
8	E	300	0_5	A	0.027438192917666363	0.03334552993025559	EntHL	19.43121691837724	Entropies	2.132248	0.081907	0.088817
8	E	300	0_7	A	0.037115303387205444	0.03117697282368602	EntHL	9.81521913230488	Entropies	2.200491	0.116933	0.131438
8	E	300	0_9	A	0.048110825703337017	0.028265574480125455	EntHL	6.585670531569977	Entropies	2.179543	0.162295	0.190284
8	E	300	1_0	A	0.0536039566414947	0.027486491757207857	EntHL	6.453569627299446	Entropies	2.156979	0.169488	0.197175
8	E	450	0_3	A	0.016105740574917038	0.029327225349558818	EntHL	20.744358059720465	Entropies	2.071423	0.077666	0.081925
8	E	450	0_5	A	0.030695725703595977	0.036351588514843054	EntHL	17.33005735335397	Entropies	2.085823	0.076048	0.082116
8	E	450	0_7	A	0.0384338204421431	0.03297768240564253	EntHL	10.568175092187868	Entropies	2.180695	0.107894	0.120406
8	E	450	0_9	A	0.05008676884817537	0.029106738847783017	EntHL	7.158136899144471	Entropies	2.194038	0.14907	0.173409
8	E	450	1_0	A	0.05662236085201175	0.02776351458311141	EntHL	6.286370884154886	Entropies	2.151871	0.169916	0.199165
8	E	600	0_3	A	0.01827575053641506	0.033184279107785965	EntHL	32.25521937704336	Entropies	2.044541	0.069075	0.073662
8	E	600	0_5	A	0.02932193364253847	0.035775857027224855	EntHL	13.94761657646719	Entropies	2.136264	0.093776	0.102194
8	E	600	0_7	A	0.043183328039664556	0.036907354333085556	EntHL	12.843991219588519	Entropies	2.185014	0.101535	0.112566
8	E	600	0_9	A	0.05041444188378397	0.028789174807372604	EntHL	7.318127976775294	Entropies	2.173036	0.146	0.169161
8	E	600	1_0	A	0.057780290886450696	0.02740294326143263	EntHL	6.151768727122266	Entropies	2.154426	0.179373	0.209503
8	E	750	0_3	A	0.016733318366963353	0.031814944826853195	EntHL	36.45860101989956	Entropies	1.859147	0.065491	0.066157
8	E	750	0_5	A	0.03168769821974563	0.03742079830963236	EntHL	11.986710045079866	Entropies	2.109579	0.113282	0.121899
8	E	750	0_7	A	0.04280822275004824	0.035139628968369516	EntHL	12.46522149782425	Entropies	2.130361	0.097213	0.107391
8	E	750	0_9	A	0.05479955980993787	0.03182774682777055	EntHL	7.872270345545964	Entropies	2.090335	0.132432	0.14978
8	E	750	1_0	A	0.06111601981400324	0.029712332597046837	EntHL	6.712742685197449	Entropies	2.110924	0.161945	0.186237
8	E	900	0_3	A	0.01559710518003426	0.02878990222957577	EntHL	43.36107094512228	Entropies	1.743115	0.054469	0.054711
8	E	900	0_5	A	0.030270118128018816	0.03596961410367307	EntHL	14.128628308674443	Entropies	2.069971	0.107839	0.116076
8	E	900	0_7	A	0.042458091552929664	0.03571939622058091	EntHL	10.265970217565387	Entropies	2.06792	0.110858	0.123406
8	E	900	0_9	A	0.054580325805051524	0.029938090263832394	EntHL	7.346830157016315	Entropies	2.112292	0.14332	0.164389
8	E	900	1_0	A	0.0614605551998398	0.02851442689642725	EntHL	6.407667976519476	Entropies	2.153399	0.173628	0.202841
8	F	150	0_3	A	0.012266516647408281	0.02030276585218436	EntHL	30.746805459541935	Entropies	2.065945	0.075831	0.079759
8	F	150	0_5	A	0.021900424080315135	0.024703658491188798	EntHL	11.176350161142018	Entropies	2.182035	0.126841	0.141186
8	F	150	0_7	A	0.02999828221742205	0.024238512091886752	EntHL	6.2244359160569065	Entropies	2.197242	0.180493	0.213082
8	F	150	0_9	A	0.03904979049137362	0.02105374587292176	EntHL	4.867433199637632	Entropies	2.184958	0.21978	0.26439
8	F	150	1_0	A	0.04404386590799897	0.023046584772160424	EntHL	5.450043893437117	Entropies	2.117727	0.199185	0.231372
8	F	300	0_3	A	0.016444846301740795	0.02920322825628876	EntHL	23.184620954241808	Entropies	2.066296	0.068909	0.072805
8	F	300	0_5	A	0.02679683935465425	0.03294938002714495	EntHL	20.926663937333878	Entropies	2.11326	0.075751	0.081755
8	F	300	0_7	A	0.03632214270783082	0.0314428057319329	EntHL	9.59842553587488	Entropies	2.178997	0.117466	0.130875
8	F	300	0_9	A	0.04978227178962439	0.02881354091426659	EntHL	6.444659847442223	Entropies	2.194475	0.16962	0.200367
8	F	300	1_0	A	0.05421279906800468	0.027732066284830215	EntHL	6.691138200485432	Entropies	2.098473	0.164033	0.186967
8	F	450	0_3	A	0.016397444214611652	0.029122400634648007	EntHL	21.208013931002217	Entropies	2.07355	0.078955	0.084203
8	F	450	0_5	A	0.029285918441684478	0.03493264490532939	EntHL	17.69701422596954	Entropies	2.096524	0.072685	0.078178
8	F	450	0_7	A	0.039403316876523306	0.03450191235442782	EntHL	10.762173768940064	Entropies	2.205241	0.111589	0.125014
8	F	450	0_9	A	0.05047797553030653	0.02816580188039179	EntHL	6.9758960433566415	Entropies	2.196578	0.155313	0.181668
8	F	450	1_0	A	0.05762564369922296	0.02716225363618211	EntHL	6.351846583419485	Entropies	2.164978	0.17281	0.201719
8	F	600	0_3	A	0.016671505637244406	0.03005195187407043	EntHL	34.737615197429285	Entropies	2.025507	0.069357	0.071393
8	F	600	0_5	A	0.02751756510635395	0.03262583595032654	EntHL	12.790867496449273	Entropies	2.158354	0.096252	0.105972
8	F	600	0_7	A	0.04114601704761522	0.034449429783650516	EntHL	12.650275973133802	Entropies	2.164124	0.098172	0.108692
8	F	600	0_9	A	0.052293888287799316	0.030534666288165764	EntHL	7.447319739091446	Entropies	2.167047	0.146368	0.169747
8	F	600	1_0	A	0.0566172854070634	0.025647047156784203	EntHL	6.017276940273031	Entropies	2.17165	0.180094	0.213179
8	F	750	0_3	A	0.0164582356184815	0.030430367978162245	EntHL	34.93011375652033	Entropies	1.873788	0.065057	0.067352
8	F	750	0_5	A	0.029719798653042053	0.034636935209632694	EntHL	11.928889070626427	Entropies	2.145705	0.118244	0.130996
8	F	750	0_7	A	0.043318465688224166	0.03625162791947368	EntHL	12.285702652553297	Entropies	2.144966	0.100679	0.110442
8	F	750	0_9	A	0.055214822232485854	0.031986864967741335	EntHL	7.474807281788366	Entropies	2.165194	0.143431	0.16533
8	F	750	1_0	A	0.058693771431532586	0.026679575942113558	EntHL	6.273356959864691	Entropies	2.153093	0.175676	0.205209
8	F	900	0_3	A	0.01631292897282374	0.030018707847041064	EntHL	44.78164058460401	Entropies	1.734251	0.055394	0.054332
8	F	900	0_5	A	0.02840256904051751	0.03343424153104804	EntHL	13.43383469666849	Entropies	2.055823	0.108404	0.11559
8	F	900	0_7	A	0.042966887314147155	0.036826112452731	EntHL	10.72012871757793	Entropies	2.053142	0.104665	0.115136
8	F	900	0_9	A	0.054479201268459294	0.030566234312176508	EntHL	7.5509222766865545	Entropies	2.115028	0.141821	0.162657
8	F	900	1_0	A	0.060865404106862975	0.02866572701344796	EntHL	6.423918168269081	Entropies	2.162607	0.171914	0.200285
10	A	150	0_3	A	0.016426985691204196	0.027172800778180642	EntHL	33.36568151401029	Entropies	2.053685	0.073952	0.078215
10	A	150	0_5	A	0.026888807108245726	0.030275019866939545	EntHL	11.191801530477253	Entropies	2.159683	0.125451	0.139962
10	A	150	0_7	A	0.03743071211331635	0.029334230681226522	EntHL	6.198691176384475	Entropies	2.195716	0.18125	0.21365
10	A	150	0_9	A	0.04860772643804547	0.027305393822608878	EntHL	4.954501908064634	Entropies	2.166226	0.214088	0.256333
10	A	150	1_0	A	0.05344594287548952	0.026325814040118536	EntHL	4.935145940425454	Entropies	2.164042	0.21593	0.258113
10	A	300	0_3	A	0.018711416613514952	0.032063920779736355	EntHL	24.400571594398237	Entropies	2.05128	0.066807	0.071342
10	A	300	0_5	A	0.031209760859157873	0.03654433888788849	EntHL	18.403481968549382	Entropies	2.160699	0.088511	0.096298
10	A	300	0_7	A	0.04781833651046919	0.039328862536783964	EntHL	9.040657155238586	Entropies	2.201731	0.12393	0.140399
10	A	300	0_9	A	0.05834955673687073	0.03338391790267991	EntHL	6.675749009669809	Entropies	2.16497	0.163131	0.191188
10	A	300	1_0	A	0.0668410642225371	0.030609829517027426	EntHL	5.606605516497377	Entropies	2.178663	0.195076	0.230619
10	A	450	0_3	A	0.019494303975924984	0.03416631841917305	EntHL	20.535250264669607	Entropies	2.095779	0.084158	0.090773
10	A	450	0_5	A	0.035574891111675076	0.041085467193380014	EntHL	17.583284374431756	Entropies	2.080498	0.071099	0.076162
10	A	450	0_7	A	0.0451020122362838	0.03817642135161103	EntHL	10.791951875034606	Entropies	2.19047	0.109314	0.121904
10	A	450	0_9	A	0.06154990220117764	0.03454864511319351	EntHL	6.865939938394409	Entropies	2.173828	0.154768	0.181184
10	A	450	1_0	A	0.06872984616078395	0.031208711791779427	EntHL	6.0603820052937065	Entropies	2.174934	0.184569	0.217064
10	A	600	0_3	A	0.01980298243052823	0.034873416509091426	EntHL	28.340010055225406	Entropies	2.072657	0.07802	0.082658
10	A	600	0_5	A	0.03412185531954039	0.04044709346251323	EntHL	13.740419750191432	Entropies	2.158815	0.096531	0.105946
10	A	600	0_7	A	0.04803893739618495	0.038859780553871105	EntHL	12.705741052146815	Entropies	2.180266	0.102895	0.114379
10	A	600	0_9	A	0.06318892253769402	0.03509204496993222	EntHL	7.172986277596916	Entropies	2.142218	0.147457	0.17058
10	A	600	1_0	A	0.0680437462261052	0.02983998397578828	EntHL	5.727960309879389	Entropies	2.147296	0.187856	0.221986
10	A	750	0_3	A	0.019828170413826236	0.03622574094425433	EntHL	36.14930899190627	Entropies	1.933791	0.072709	0.07577
10	A	750	0_5	A	0.03408126242765388	0.03928001477180732	EntHL	12.047585025407813	Entropies	2.134323	0.11913	0.130474
10	A	750	0_7	A	0.0489341912177792	0.04040795653529422	EntHL	12.080919765467947	Entropies	2.105296	0.099372	0.109793
10	A	750	0_9	A	0.06038260952909212	0.0339116665293122	EntHL	7.5910176288449955	Entropies	2.155634	0.142194	0.162362
10	A	750	1_0	A	0.06954768079420688	0.030858133725391052	EntHL	5.930618664029461	Entropies	2.156085	0.185592	0.217896
10	A	900	0_3	A	0.020296519991045783	0.036454257153354784	EntHL	43.8429733976626	Entropies	1.788888	0.063378	0.062988
10	A	900	0_5	A	0.03418267827528412	0.04024765189674246	EntHL	13.655260828766625	Entropies	2.106183	0.113566	0.124771
10	A	900	0_7	A	0.049232027486683136	0.03986154740392945	EntHL	9.928874013298525	Entropies	2.028889	0.1127	0.126306
10	A	900	0_9	A	0.06590145251744592	0.03577233087904693	EntHL	7.242691717367209	Entropies	2.158886	0.145958	0.169136
10	A	900	1_0	A	0.07002661349675898	0.03330411837325414	EntHL	6.429837541107721	Entropies	2.153662	0.174675	0.201735
10	B	150	0_3	A	0.01639553130704135	0.028420537478530683	EntHL	30.408850256906813	Entropies	2.021109	0.072579	0.07413
10	B	150	0_5	A	0.026167926612186285	0.028707758697956543	EntHL	11.176350161142018	Entropies	2.193634	0.129759	0.147655
10	B	150	0_7	A	0.03678492401202188	0.028511819572682326	EntHL	5.995149258504175	Entropies	2.202236	0.183707	0.217515
10	B	150	0_9	A	0.04794326537007642	0.026172495465025657	EntHL	5.098001982273576	Entropies	2.133791	0.205338	0.24235
10	B	150	1_0	A	0.05487015301172698	0.02792110124365726	EntHL	5.083935125262302	Entropies	2.11603	0.204519	0.24075
10	B	300	0_3	A	0.020099838004919497	0.034541441575650235	EntHL	23.078097297094036	Entropies	2.076675	0.069395	0.074223
10	B	300	0_5	A	0.03198604356276262	0.03729927121725288	EntHL	17.470285407718134	Entropies	2.159308	0.083685	0.090576
10	B	300	0_7	A	0.046471286233158736	0.03768265632882639	EntHL	8.675609587016615	Entropies	2.20944	0.127425	0.145442
10	B	300	0_9	A	0.0582476164442197	0.032275858258462346	EntHL	6.556921737234498	Entropies	2.160418	0.166574	0.194716
10	B	300	1_0	A	0.06313809992000423	0.027948363978871148	EntHL	5.642869413471642	Entropies	2.181858	0.194287	0.22991
10	B	450	0_3	A	0.020622542524377386	0.0362805233116482	EntHL	21.208013931002217	Entropies	2.050549	0.081181	0.085915
10	B	450	0_5	A	0.03326907945388916	0.03857259469759945	EntHL	16.065712837190734	Entropies	2.100702	0.080583	0.087292
10	B	450	0_7	A	0.047380886670075784	0.038633239866985664	EntHL	10.22115560605036	Entropies	2.184689	0.111684	0.125286
10	B	450	0_9	A	0.060064087108998354	0.03390953150312775	EntHL	6.680362046819241	Entropies	2.15563	0.158119	0.1849
10	B	450	1_0	A	0.06482620182735498	0.02845677247813517	EntHL	5.689839291549547	Entropies	2.160435	0.191199	0.226161
10	B	600	0_3	A	0.019899671553416088	0.03513994012260898	EntHL	29.895099278287514	Entropies	2.043928	0.075863	0.079658
10	B	600	0_5	A	0.03412987891627916	0.040176530750319094	EntHL	13.937985231195452	Entropies	2.159036	0.094088	0.103404
10	B	600	0_7	A	0.04884654204107831	0.04000465607513739	EntHL	11.614486138459668	Entropies	2.182123	0.106165	0.118242
10	B	600	0_9	A	0.06109361864774586	0.03353047956297029	EntHL	6.608455958146627	Entropies	2.174302	0.161107	0.188938
10	B	600	1_0	A	0.06959520185668337	0.03053841528197432	EntHL	6.140447181079576	Entropies	2.155363	0.182883	0.21176
10	B	750	0_3	A	0.019402613277341486	0.034905562232899	EntHL	37.54049544738533	Entropies	1.871775	0.067227	0.067652
10	B	750	0_5	A	0.03396778588762024	0.039532416662196354	EntHL	13.079766770152485	Entropies	2.09041	0.111076	0.121312
10	B	750	0_7	A	0.048730352201745486	0.03949023833494549	EntHL	12.011576179433904	Entropies	2.13943	0.102861	0.11431
10	B	750	0_9	A	0.06307585899285027	0.035446581987268064	EntHL	7.578792209192884	Entropies	2.132734	0.141454	0.162124
10	B	750	1_0	A	0.07135315291043659	0.03252211693244914	EntHL	6.327031548689643	Entropies	2.161127	0.172145	0.202437
10	B	900	0_3	A	0.019319144543868863	0.03501383278941733	EntHL	44.381298031022226	Entropies	1.782194	0.062925	0.063184
10	B	900	0_5	A	0.03345561577839169	0.040107068042406026	EntHL	13.406024230043029	Entropies	2.078643	0.114648	0.12475
10	B	900	0_7	A	0.04923769159475187	0.04107181991864099	EntHL	9.831052152865109	Entropies	2.063145	0.116201	0.129752
10	B	900	0_9	A	0.06534649915246095	0.03681119579222602	EntHL	7.277798045398724	Entropies	2.136126	0.14869	0.170499
10	B	900	1_0	A	0.07145947016072861	0.033040888464463875	EntHL	5.606605516497377	Entropies	2.137502	0.192046	0.227273
10	C	150	0_3	A	0.015319964809794275	0.025393484285125882	EntHL	31.3617291652783	Entropies	2.057565	0.075281	0.07925
10	C	150	0_5	A	0.02751080817700087	0.03105105757436232	EntHL	10.97235878117227	Entropies	2.171012	0.126542	0.140596
10	C	150	0_7	A	0.03836966594307331	0.030274838674702962	EntHL	6.211550208348361	Entropies	2.172253	0.177238	0.207144
10	C	150	0_9	A	0.04913759440528812	0.02709192231757308	EntHL	4.937419182513454	Entropies	2.151058	0.209409	0.251112
10	C	150	1_0	A	0.052652606002422005	0.025567706079734215	EntHL	4.6601511170369765	Entropies	2.175637	0.22721	0.273803
10	C	300	0_3	A	0.01959701779195289	0.03426614762441134	EntHL	24.2884611515378	Entropies	2.049401	0.066247	0.069428
10	C	300	0_5	A	0.031265851087918795	0.036082732091668075	EntHL	17.963873990725034	Entropies	2.162086	0.083274	0.089831
10	C	300	0_7	A	0.04378681492238673	0.035674031511701426	EntHL	9.139027833530221	Entropies	2.215948	0.118688	0.134341
10	C	300	0_9	A	0.05703523892797543	0.031561785732646494	EntHL	6.247409879039693	Entropies	2.192088	0.17354	0.204917
10	C	300	1_0	A	0.06445654007041056	0.033245281306401996	EntHL	6.263253647606476	Entropies	2.097137	0.169318	0.196666
10	C	450	0_3	A	0.020752427999761527	0.0363022004031353	EntHL	20.587328767433654	Entropies	2.101003	0.083784	0.090456
10	C	450	0_5	A	0.033221646161384136	0.03821703262848928	EntHL	17.48235762245839	Entropies	2.064415	0.074243	0.079711
10	C	450	0_7	A	0.04808215859071813	0.03991032087261338	EntHL	10.435181327336888	Entropies	2.205144	0.109368	0.122292
10	C	450	0_9	A	0.06023965832035522	0.03356241155706214	EntHL	7.081088136967627	Entropies	2.2025	0.152524	0.178019
10	C	450	1_0	A	0.06622118098487836	0.0308444477449167	EntHL	6.247409879039693	Entropies	2.125712	0.173736	0.200547
10	C	600	0_3	A	0.01935413220173865	0.03456845053136518	EntHL	32.24036871933436	Entropies	2.05218	0.076042	0.0801
10	C	600	0_5	A	0.03342356843365266	0.03888535239515457	EntHL	13.152248321985889	Entropies	2.18817	0.099346	0.109804
10	C	600	0_7	A	0.049759856163392846	0.04069081927222228	EntHL	11.844043670028988	Entropies	2.174328	0.102391	0.112825
10	C	600	0_9	A	0.062351684334403114	0.03434946746130834	EntHL	7.15154704662251	Entropies	2.157583	0.148771	0.172484
10	C	600	1_0	A	0.06832370772740244	0.030453021869391975	EntHL	6.1249140684982635	Entropies	2.150308	0.17758	0.207393
10	C	750	0_3	A	0.019525946721859713	0.03567966835831152	EntHL	36.940264436002515	Entropies	1.93241	0.074128	0.076168
10	C	750	0_5	A	0.036073443156650724	0.041410527117717436	EntHL	11.040786199074255	Entropies	2.152619	0.122078	0.136165
10	C	750	0_7	A	0.051357949352624145	0.04268501897355123	EntHL	12.2998552357642	Entropies	2.109694	0.100081	0.109649
10	C	750	0_9	A	0.06419792290616694	0.035532113334115746	EntHL	7.231027280530806	Entropies	2.148914	0.148862	0.1714
10	C	750	1_0	A	0.07108763579633555	0.030819969449604138	EntHL	5.87489352531972	Entropies	2.144613	0.188881	0.22062
10	C	900	0_3	A	0.019780064685829827	0.03623595661037098	EntHL	44.69922568439663	Entropies	1.765825	0.06014	0.060799
10	C	900	0_5	A	0.03594984569532561	0.04306414478864166	EntHL	12.353783896605208	Entropies	2.065158	0.115129	0.123432
10	C	900	0_7	A	0.0497604136340544	0.0407480355150513	EntHL	10.050785394956199	Entropies	2.067845	0.113163	0.126357
10	C	900	0_9	A	0.06664460037650861	0.03794164649218103	EntHL	7.707259824188409	Entropies	2.152236	0.139521	0.15969
10	C	900	1_0	A	0.0701574209238492	0.03255447885350641	EntHL	6.419482215105547	Entropies	2.099273	0.166639	0.192142
10	D	150	0_3	A	0.015584598567492159	0.025895925384670712	EntHL	32.70393417581858	Entropies	2.038622	0.073006	0.077308
10	D	150	0_5	A	0.02760741398508084	0.03004045236368386	EntHL	10.524464317391617	Entropies	2.204102	0.132028	0.149599
10	D	150	0_7	A	0.036801038397457374	0.028357977593715566	EntHL	6.032537079289008	Entropies	2.210412	0.182702	0.218514
10	D	150	0_9	A	0.05160283602960975	0.02925860472840987	EntHL	5.186805945592439	Entropies	2.129602	0.201801	0.238276
10	D	150	1_0	A	0.05421743411762609	0.026242024408445277	EntHL	4.790711300046583	Entropies	2.162965	0.219013	0.263667
10	D	300	0_3	A	0.02052387013049885	0.03505484955130468	EntHL	23.812226232881816	Entropies	2.048884	0.06568	0.070125
10	D	300	0_5	A	0.033284467635801875	0.03859028723013049	EntHL	17.611648132720127	Entropies	2.170489	0.086513	0.094286
10	D	300	0_7	A	0.042746436062525095	0.03488302986598659	EntHL	8.832832604958814	Entropies	2.193757	0.127879	0.145355
10	D	300	0_9	A	0.05860210040321538	0.03237232813755146	EntHL	6.115049825193655	Entropies	2.189727	0.175123	0.207785
10	D	300	1_0	A	0.06452807419801075	0.029896566403408327	EntHL	5.713470640034367	Entropies	2.170468	0.192453	0.227321
10	D	450	0_3	A	0.018156365848568858	0.03164695398339135	EntHL	19.706069039985383	Entropies	2.093053	0.08768	0.094592
10	D	450	0_5	A	0.03206583588241968	0.03687852767730414	EntHL	16.822866556610144	Entropies	2.095683	0.078132	0.084579
10	D	450	0_7	A	0.0478408591558672	0.03978344980951212	EntHL	10.162486928756316	Entropies	2.198798	0.108991	0.121882
10	D	450	0_9	A	0.06018007723046223	0.03436337978064687	EntHL	7.146608638798089	Entropies	2.183393	0.153449	0.177489
10	D	450	1_0	A	0.06992606687553979	0.03246900476210621	EntHL	6.113641945031025	Entropies	2.154192	0.179053	0.210154
10	D	600	0_3	A	0.01817597206917823	0.032476087278014036	EntHL	30.69728738198201	Entropies	2.040621	0.073452	0.076641
10	D	600	0_5	A	0.032403091312192905	0.038954706647402526	EntHL	13.941194940414672	Entropies	2.156412	0.093145	0.10159
10	D	600	0_7	A	0.04794385467917426	0.03917043257720109	EntHL	11.931636115094472	Entropies	2.171591	0.105335	0.11747
10	D	600	0_9	A	0.06182249685075969	0.034481370116514955	EntHL	6.770176640545567	Entropies	2.163817	0.157336	0.181824
10	D	600	1_0	A	0.06962029390664337	0.03107482004143352	EntHL	5.981360797835319	Entropies	2.128487	0.185482	0.214847
10	D	750	0_3	A	0.018772890039837974	0.03364675691994182	EntHL	34.729617486743116	Entropies	1.907056	0.067196	0.069874
10	D	750	0_5	A	0.035476116161296624	0.041090264875442525	EntHL	11.986710045079866	Entropies	2.144054	0.123205	0.135237
10	D	750	0_7	A	0.04818818987258151	0.03997649230439586	EntHL	12.251802857477294	Entropies	2.152445	0.100342	0.110234
10	D	750	0_9	A	0.06217210163502404	0.03419927556921035	EntHL	7.3400665915912935	Entropies	2.107386	0.141368	0.16339
10	D	750	1_0	A	0.07192924225530173	0.031104310405988357	EntHL	6.018662629018532	Entropies	2.123305	0.177898	0.207847
10	D	900	0_3	A	0.018269425131852587	0.033028180969484615	EntHL	44.59642031814125	Entropies	1.755425	0.056439	0.05712
10	D	900	0_5	A	0.03313022753680956	0.03931219312525027	EntHL	14.6015849681882	Entropies	2.05312	0.109335	0.118189
10	D	900	0_7	A	0.049618205770982936	0.04178885395000746	EntHL	10.430376855099011	Entropies	2.074385	0.112081	0.123928
10	D	900	0_9	A	0.06312165997264856	0.035021420374109	EntHL	7.76604673964196	Entropies	2.112683	0.136371	0.155252
10	D	900	1_0	A	0.06938685394166207	0.03137632105532994	EntHL	6.18158720060368	Entropies	2.158948	0.177971	0.209491
10	E	150	0_3	A	0.015351814781340473	0.025105889754628557	EntHL	31.32564341685755	Entropies	2.076831	0.076428	0.08084
10	E	150	0_5	A	0.027692087455941615	0.030709115373595882	EntHL	10.754742089780054	Entropies	2.174859	0.12695	0.141597
10	E	150	0_7	A	0.038864206445328064	0.03025848836710672	EntHL	6.078550092388371	Entropies	2.190765	0.181198	0.213828
10	E	150	0_9	A	0.050530307320124	0.028637115275590458	EntHL	4.9899937308628886	Entropies	2.168011	0.211828	0.25302
10	E	150	1_0	A	0.055309060549638085	0.028412078280798874	EntHL	5.5795606148420065	Entropies	2.089034	0.187963	0.217896
10	E	300	0_3	A	0.019625789977219376	0.03442554473484113	EntHL	23.675545815289624	Entropies	2.044124	0.065494	0.069832
10	E	300	0_5	A	0.03193150030846108	0.03702413837455865	EntHL	17.807378917118328	Entropies	2.156924	0.0874	0.094489
10	E	300	0_7	A	0.046279991651808176	0.0385174808164165	EntHL	9.30036514758337	Entropies	2.200903	0.119044	0.134345
10	E	300	0_9	A	0.05821599112749501	0.03244123239422735	EntHL	6.205831793014525	Entropies	2.191151	0.175929	0.207815
10	E	300	1_0	A	0.06405062799239686	0.03019102105076594	EntHL	5.999291991582637	Entropies	2.144757	0.181737	0.212859
10	E	450	0_3	A	0.018562866486599102	0.032510999560464465	EntHL	19.847234453460615	Entropies	2.094347	0.082549	0.08866
10	E	450	0_5	A	0.03460059917689772	0.039849721088096694	EntHL	16.37947584842825	Entropies	2.09877	0.076953	0.083087
10	E	450	0_7	A	0.04774134238468312	0.04019344423816173	EntHL	10.977412902790359	Entropies	2.175405	0.10786	0.120171
10	E	450	0_9	A	0.06182290695551701	0.033599541113220346	EntHL	6.691138200485432	Entropies	2.190502	0.163487	0.190891
10	E	450	1_0	A	0.066260173138759	0.029598865688121957	EntHL	5.989630064052137	Entropies	2.139901	0.180837	0.212162
10	E	600	0_3	A	0.019517433197885913	0.034215710696406866	EntHL	30.164768731765076	Entropies	2.059102	0.074802	0.078624
10	E	600	0_5	A	0.03318704539779075	0.04013528275692615	EntHL	13.298418621395832	Entropies	2.156472	0.095331	0.104692
10	E	600	0_7	A	0.047388118521882114	0.038760447469608716	EntHL	11.651987230306423	Entropies	2.184199	0.102923	0.114357
10	E	600	0_9	A	0.06154537334111574	0.03442563703584538	EntHL	7.2011192025279005	Entropies	2.174623	0.150824	0.175118
10	E	600	1_0	A	0.06819008360179213	0.030329131777362423	EntHL	6.0158915705574225	Entropies	2.152771	0.182444	0.214727
10	E	750	0_3	A	0.02020108797346809	0.0359244807133311	EntHL	33.98599584672727	Entropies	1.91272	0.069622	0.0721
10	E	750	0_5	A	0.035846491304597855	0.041745745234522305	EntHL	12.87359967722012	Entropies	2.099506	0.116429	0.12696
10	E	750	0_7	A	0.049914112365473454	0.041336520875765094	EntHL	12.336728297722907	Entropies	2.149913	0.100522	0.111053
10	E	750	0_9	A	0.06335423827993382	0.034189894724010524	EntHL	7.094144004563402	Entropies	2.141392	0.149148	0.171016
10	E	750	1_0	A	0.06842084983224611	0.029413529436712365	EntHL	6.078550092388371	Entropies	2.152702	0.182499	0.21295
10	E	900	0_3	A	0.01805039086734498	0.032732733290202355	EntHL	47.56636893208337	Entropies	1.777649	0.06015	0.059744
10	E	900	0_5	A	0.033609389122948134	0.04022465224206077	EntHL	13.18863958032481	Entropies	2.059223	0.11374	0.121685
10	E	900	0_7	A	0.050740117049131644	0.04196483334623581	EntHL	10.777052536995493	Entropies	2.055302	0.109282	0.120721
10	E	900	0_9	A	0.06161517688457325	0.0344116495971868	EntHL	7.3046598952347646	Entropies	2.134038	0.144611	0.166879
10	E	900	1_0	A	0.06993313588832915	0.03144484023086375	EntHL	5.979983697165083	Entropies	2.126003	0.184005	0.21415
10	F	150	0_3	A	0.015964780205210315	0.027252714336934866	EntHL	29.10717118080405	Entropies	2.034206	0.07329	0.076146
10	F	150	0_5	A	0.027161626696621307	0.028769505549869536	EntHL	10.454421356992226	Entropies	2.205574	0.132404	0.151272
10	F	150	0_7	A	0.036327038613308466	0.028821227762139735	EntHL	6.150352393093341	Entropies	2.170521	0.176871	0.208254
10	F	150	0_9	A	0.048590986270930656	0.02665709301197958	EntHL	5.105049999771626	Entropies	2.165386	0.210659	0.251359
10	F	150	1_0	A	0.05585262362439923	0.026625320383439795	EntHL	4.8989160809570675	Entropies	2.150727	0.216053	0.258087
10	F	300	0_3	A	0.01856813388724796	0.03140437679747967	EntHL	22.433653103662536	Entropies	2.096869	0.068539	0.07324
10	F	300	0_5	A	0.03195655266316089	0.03680138805975519	EntHL	18.13426675879495	Entropies	2.153515	0.08405	0.091454
10	F	300	0_7	A	0.04303961261165199	0.03469189759921281	EntHL	9.15166259285551	Entropies	2.205243	0.121674	0.136592
10	F	300	0_9	A	0.058240127645781015	0.03395333055356506	EntHL	6.36355790043429	Entropies	2.164783	0.171585	0.199874
10	F	300	1_0	A	0.06365933673886383	0.029979605673383543	EntHL	6.078550092388371	Entropies	2.179524	0.18194	0.21543
10	F	450	0_3	A	0.019677419447304625	0.03461498603419262	EntHL	20.763473121033044	Entropies	2.085909	0.081807	0.087464
10	F	450	0_5	A	0.03423174869446605	0.04033967117268231	EntHL	18.080065521186743	Entropies	2.099701	0.076061	0.082157
10	F	450	0_7	A	0.04456217719768169	0.036980305581814796	EntHL	10.841765261584294	Entropies	2.198539	0.105773	0.118002
10	F	450	0_9	A	0.06054196224206738	0.03462869273063794	EntHL	6.953444618285089	Entropies	2.149638	0.153922	0.177898
10	F	450	1_0	A	0.06724304505989008	0.03188804815860584	EntHL	6.277691938406513	Entropies	2.147502	0.172694	0.201102
10	F	600	0_3	A	0.019532154820348514	0.0344601706223431	EntHL	29.12057861543504	Entropies	2.073331	0.077376	0.08251
10	F	600	0_5	A	0.03285886014723796	0.0388706205870013	EntHL	13.406024230043029	Entropies	2.161641	0.097157	0.106802
10	F	600	0_7	A	0.04871444306556941	0.039821232333764583	EntHL	12.459482372767706	Entropies	2.157622	0.102076	0.113051
10	F	600	0_9	A	0.06367337599349833	0.036073238055407894	EntHL	7.014552984228549	Entropies	2.158209	0.150563	0.174442
10	F	600	1_0	A	0.06774784400754186	0.029520372812207374	EntHL	5.902010801740555	Entropies	2.130373	0.18207	0.214278
10	F	750	0_3	A	0.020683578543561586	0.037756562951243994	EntHL	35.36714475874285	Entropies	1.884928	0.067821	0.06982
10	F	750	0_5	A	0.03536449318822045	0.04056286434845708	EntHL	11.868613846506639	Entropies	2.1378	0.120083	0.133726
10	F	750	0_7	A	0.049308565716605954	0.03997137033505662	EntHL	12.119926887807859	Entropies	2.13434	0.101168	0.111971
10	F	750	0_9	A	0.06216291617582719	0.03415230882809054	EntHL	7.328245331419843	Entropies	2.107687	0.141705	0.163693
10	F	750	1_0	A	0.06951632536317706	0.031056964817902488	EntHL	6.140447181079576	Entropies	2.134809	0.177648	0.207131
10	F	900	0_3	A	0.02014891806515881	0.03563196490727708	EntHL	40.88838902696208	Entropies	1.814379	0.066041	0.065564
10	F	900	0_5	A	0.03369903908957814	0.04024508628531286	EntHL	12.95388388981145	Entropies	2.10288	0.123094	0.134995
10	F	900	0_7	A	0.04956939180709766	0.04147004571690913	EntHL	10.77209066349316	Entropies	2.061629	0.109846	0.122248
10	F	900	0_9	A	0.0625733184435593	0.0343667896509343	EntHL	7.570071823031988	Entropies	2.156079	0.143138	0.164575
10	F	900	1_0	A	0.07083873332065407	0.03254262841079848	EntHL	6.1249140684982635	Entropies	2.144502	0.179725	0.208971
2	A	150	0_3	C	0.002948408523902652	0.004883130916833618	EntHL	28.55617271394842	Entropies	2.047084	0.072763	0.077047
2	A	150	0_5	C	0.005465983969009937	0.005818973281274979	EntHL	9.826525828342705	Entropies	2.178434	0.124768	0.140574
2	A	150	0_7	C	0.007062137449368873	0.0051216545081680664	EntHL	6.195837230800399	Entropies	2.184788	0.173393	0.205048
2	A	150	0_9	C	0.009670893630895986	0.005650398135774838	EntHL	5.7055826387322535	Entropies	2.131937	0.186488	0.218761
2	A	150	1_0	C	0.010275037929650142	0.005168004475260885	EntHL	6.5690111647887575	Entropies	2.107077	0.165425	0.191774
2	A	300	0_3	C	0.003498983609971578	0.005956204047855796	EntHL	23.14728186026275	Entropies	2.050218	0.061591	0.065411
2	A	300	0_5	C	0.005988347166234599	0.006983875215571353	EntHL	17.48235762245839	Entropies	2.160374	0.078826	0.085026
2	A	300	0_7	C	0.008191425868565127	0.00664093328622962	EntHL	9.272567425849523	Entropies	2.194365	0.115926	0.13074
2	A	300	0_9	C	0.01060676513737556	0.006061192784181406	EntHL	7.181249238864621	Entropies	2.182968	0.148249	0.171126
2	A	300	1_0	C	0.011862823686091704	0.005945738040087628	EntHL	6.875432140436429	Entropies	2.160616	0.155976	0.18043
2	A	450	0_3	C	0.003676475121463438	0.006662252360526069	EntHL	20.873727039205228	Entropies	2.092718	0.075343	0.08017
2	A	450	0_5	C	0.006181941117481297	0.007077944716722048	EntHL	17.052968899177735	Entropies	2.096961	0.070354	0.075605
2	A	450	0_7	C	0.008219630237789016	0.006981133155613844	EntHL	11.063690037739567	Entropies	2.184535	0.099813	0.110544
2	A	450	0_9	C	0.012102919627393526	0.006578352862137067	EntHL	7.370551753410413	Entropies	2.159356	0.146799	0.169517
2	A	450	1_0	C	0.012420734117585253	0.005593658207141407	EntHL	6.955045892423818	Entropies	2.154502	0.154525	0.179709
2	A	600	0_3	C	0.0035296443438036728	0.006370619919205192	EntHL	30.54217772626608	Entropies	2.014931	0.067873	0.069353
2	A	600	0_5	C	0.00619068359289681	0.007605490355304649	EntHL	14.561294986230715	Entropies	2.167646	0.084691	0.092152
2	A	600	0_7	C	0.008700434639348447	0.007219353418787499	EntHL	12.87359967722012	Entropies	2.171807	0.09333	0.102772
2	A	600	0_9	C	0.011513447131762743	0.0069097515247307836	EntHL	8.167704180506057	Entropies	2.125152	0.130075	0.147207
2	A	600	1_0	C	0.013083763363640933	0.005735989962163834	EntHL	6.556921737234498	Entropies	2.168835	0.166285	0.193652
2	A	750	0_3	C	0.003635140822623472	0.006789538285583989	EntHL	32.29981240610902	Entropies	1.812121	0.05739	0.058371
2	A	750	0_5	C	0.006814172592663218	0.007930928820533463	EntHL	13.344429143730672	Entropies	2.111453	0.100089	0.108721
2	A	750	0_7	C	0.009624278702202366	0.007876960946716662	EntHL	12.841034121778373	Entropies	2.141908	0.092691	0.101541
2	A	750	0_9	C	0.012078199241829105	0.006611918742255202	EntHL	7.928663748820121	Entropies	2.125691	0.127577	0.144897
2	A	750	1_0	C	0.013113271433535627	0.006058832914554092	EntHL	7.15154704662251	Entropies	2.107145	0.147401	0.168605
2	A	900	0_3	C	0.003787060908168894	0.006903859969277057	EntHL	51.428043195119805	Entropies	1.717242	0.049938	0.049681
2	A	900	0_5	C	0.006269856866485657	0.00759127638265792	EntHL	13.870751779735084	Entropies	2.086117	0.10257	0.112135
2	A	900	0_7	C	0.009259183428211892	0.007682602582570495	EntHL	11.452492077134362	Entropies	2.064527	0.097658	0.107943
2	A	900	0_9	C	0.012152868800996499	0.007048478487756754	EntHL	8.429464771715146	Entropies	2.079613	0.121493	0.136424
2	A	900	1_0	C	0.012707324552830945	0.006013124385794387	EntHL	7.358681396541442	Entropies	2.10439	0.145842	0.16661
2	B	150	0_3	C	0.0029427226370656507	0.00470225305759071	EntHL	28.79386737821632	Entropies	2.068897	0.074669	0.079695
2	B	150	0_5	C	0.004974743190530995	0.0053275235599285365	EntHL	9.958639240584196	Entropies	2.185917	0.127052	0.144506
2	B	150	0_7	C	0.006880307605517733	0.00509878380819007	EntHL	6.143275612728744	Entropies	2.189659	0.174337	0.205877
2	B	150	0_9	C	0.009694064700280058	0.00580473167345267	EntHL	6.1122343890074635	Entropies	2.109636	0.17001	0.197681
2	B	150	1_0	C	0.010745515133623705	0.0051683876728968	EntHL	6.2748016200028385	Entropies	2.096429	0.170486	0.199276
2	B	300	0_3	C	0.0034986799491900523	0.006064683414047981	EntHL	25.009211537920173	Entropies	2.027816	0.061905	0.065781
2	B	300	0_5	C	0.006071558532536683	0.007207115091545919	EntHL	18.47140794918454	Entropies	2.151508	0.08036	0.086995
2	B	300	0_7	C	0.00817750434778352	0.006931647973906642	EntHL	9.569736945922187	Entropies	2.185589	0.112076	0.125855
2	B	300	0_9	C	0.011178580082489906	0.006445053607106353	EntHL	7.125248247552197	Entropies	2.182349	0.148146	0.171736
2	B	300	1_0	C	0.011749219668369617	0.005627254717868671	EntHL	6.812397799686738	Entropies	2.138958	0.158254	0.183531
2	B	450	0_3	C	0.003439857134101941	0.006029828146123087	EntHL	20.38449702652497	Entropies	2.076196	0.073023	0.077683
2	B	450	0_5	C	0.006389204656565273	0.007487288764052529	EntHL	18.55666809442465	Entropies	2.087085	0.068071	0.072888
2	B	450	0_7	C	0.008347544564805227	0.007006882789097365	EntHL	11.007786558994116	Entropies	2.195571	0.102293	0.113806
2	B	450	0_9	C	0.011350574929922782	0.0063226189023955605	EntHL	7.512768385754657	Entropies	2.188228	0.140987	0.162378
2	B	450	1_0	C	0.012485473286139808	0.005600869132905962	EntHL	6.8375418893656565	Entropies	2.173032	0.158554	0.185241
2	B	600	0_3	C	0.003505501863310254	0.006263922501786959	EntHL	28.52988361534252	Entropies	2.043833	0.066028	0.068647
2	B	600	0_5	C	0.006440060228259323	0.007610551090803299	EntHL	13.979769153295203	Entropies	2.172768	0.089594	0.098069
2	B	600	0_7	C	0.009375780177795187	0.00791174444888384	EntHL	12.918140390092967	Entropies	2.173955	0.092297	0.101087
2	B	600	0_9	C	0.011391606571560294	0.006671312417103379	EntHL	8.17523037947275	Entropies	2.166919	0.127451	0.144943
2	B	600	1_0	C	0.01263374335559222	0.005867636248018745	EntHL	7.032342269105539	Entropies	2.147881	0.156002	0.179891
2	B	750	0_3	C	0.00375672052946378	0.006852691108307058	EntHL	34.316263979808916	Entropies	1.880547	0.063308	0.064786
2	B	750	0_5	C	0.006819674918708496	0.007783150523162514	EntHL	11.762509846904173	Entropies	2.141966	0.109105	0.121281
2	B	750	0_7	C	0.00926846309299045	0.007833503533719177	EntHL	12.577664324573332	Entropies	2.142933	0.092559	0.101517
2	B	750	0_9	C	0.011873089698824965	0.006644959737619766	EntHL	8.141417005743776	Entropies	2.167552	0.132218	0.151603
2	B	750	1_0	C	0.013274705833020334	0.006086039972046224	EntHL	7.2727724565886875	Entropies	2.091603	0.146988	0.16899
2	B	900	0_3	C	0.003548170441441892	0.006514295062770448	EntHL	44.92623246724019	Entropies	1.711096	0.050658	0.051945
2	B	900	0_5	C	0.0062930686872326525	0.007535224085721522	EntHL	13.960468723795925	Entropies	2.046246	0.094776	0.102503
2	B	900	0_7	C	0.009270723178840808	0.007568681791132433	EntHL	11.399872655754994	Entropies	2.080913	0.09664	0.10672
2	B	900	0_9	C	0.012022041992999624	0.0068250828204193285	EntHL	8.156427871363999	Entropies	2.150934	0.127851	0.145641
2	B	900	1_0	C	0.013063390644783254	0.0060885599330750195	EntHL	7.3756449090999165	Entropies	2.141152	0.147535	0.169053
2	C	150	0_3	C	0.003225010151181976	0.005301963096039938	EntHL	27.7395875874306	Entropies	2.062673	0.074415	0.078647
2	C	150	0_5	C	0.005032735221412754	0.005517151279929574	EntHL	9.62055219190811	Entropies	2.173724	0.125516	0.140574
2	C	150	0_7	C	0.00737094632520265	0.005623682615481941	EntHL	6.582638416435195	Entropies	2.129778	0.159569	0.185085
2	C	150	0_9	C	0.00893729624093802	0.005312405962404833	EntHL	6.174474480530535	Entropies	2.122757	0.176608	0.204019
2	C	150	1_0	C	0.010383480969728135	0.005347691206715336	EntHL	6.147520703216669	Entropies	2.112073	0.17332	0.2014
2	C	300	0_3	C	0.003224786817018105	0.005655918274533781	EntHL	23.205984616099812	Entropies	2.056056	0.061843	0.065338
2	C	300	0_5	C	0.006141434765015653	0.007162064555972959	EntHL	16.88884694799026	Entropies	2.184512	0.080239	0.087076
2	C	300	0_7	C	0.008281480514252074	0.006779896521459957	EntHL	9.351903138310693	Entropies	2.192714	0.113668	0.127995
2	C	300	0_9	C	0.011073947636850254	0.006183372151784098	EntHL	6.96145467732249	Entropies	2.17608	0.152024	0.17676
2	C	300	1_0	C	0.011974208993767865	0.005933302951187516	EntHL	6.886522963470803	Entropies	2.141938	0.154106	0.17934
2	C	450	0_3	C	0.0035606844792759954	0.006207668967928915	EntHL	20.22553414932667	Entropies	2.083253	0.07177	0.075993
2	C	450	0_5	C	0.006423285240381103	0.007581943072607686	EntHL	17.75824322555855	Entropies	2.105962	0.068285	0.073202
2	C	450	0_7	C	0.00841573019674423	0.007133234645816522	EntHL	11.089194477296642	Entropies	2.191862	0.100186	0.110791
2	C	450	0_9	C	0.010728049112392954	0.0060738451826640475	EntHL	7.394349942583092	Entropies	2.191048	0.14402	0.167274
2	C	450	1_0	C	0.01274947529288692	0.0061882394323063954	EntHL	7.20609527792418	Entropies	2.126926	0.148879	0.17025
2	C	600	0_3	C	0.003368843510368698	0.005970991310525348	EntHL	29.87445560619461	Entropies	2.036548	0.065386	0.06947
2	C	600	0_5	C	0.006282090662120873	0.007675540096018999	EntHL	14.37805034612667	Entropies	2.147422	0.085935	0.093275
2	C	600	0_7	C	0.00890591518928147	0.007336394595516133	EntHL	12.234888053327323	Entropies	2.197287	0.094228	0.103175
2	C	600	0_9	C	0.01225972036422165	0.007126651738605027	EntHL	7.70016444360189	Entropies	2.158076	0.135351	0.154584
2	C	600	1_0	C	0.012756100659324358	0.006354127830986099	EntHL	7.7965056867919404	Entropies	2.154287	0.139182	0.158837
2	C	750	0_3	C	0.0036732657736156015	0.006840598143060103	EntHL	33.28894257601107	Entropies	1.884095	0.057133	0.057888
2	C	750	0_5	C	0.006266166356336529	0.007313877743198818	EntHL	12.291361730661118	Entropies	2.139468	0.103318	0.114061
2	C	750	0_7	C	0.009481099720581868	0.008059231906304407	EntHL	13.03166778458593	Entropies	2.153514	0.091693	0.100788
2	C	750	0_9	C	0.01153950310917921	0.00666998372158273	EntHL	8.37722152578816	Entropies	2.181142	0.128556	0.145399
2	C	750	1_0	C	0.01305375729468254	0.005942533861052008	EntHL	7.182902972995144	Entropies	2.162994	0.154225	0.17644
2	C	900	0_3	C	0.0036988782019056372	0.006750002514233499	EntHL	42.25713024264103	Entropies	1.739807	0.056317	0.056287
2	C	900	0_5	C	0.006112888948800993	0.007206483780191042	EntHL	14.5713570473744	Entropies	2.028131	0.101893	0.109729
2	C	900	0_7	C	0.009341595481840248	0.007989801275619756	EntHL	11.160920123923301	Entropies	2.117478	0.10338	0.114865
2	C	900	0_9	C	0.01167072467807267	0.006721193795702725	EntHL	8.38687171251928	Entropies	2.153598	0.126481	0.142693
2	C	900	1_0	C	0.012806885799736663	0.005985130559988233	EntHL	7.476528617938917	Entropies	2.163096	0.146097	0.167751
2	D	150	0_3	C	0.0029661705385483467	0.0048533642404656125	EntHL	28.98678171021508	Entropies	2.04737	0.07292	0.07656
2	D	150	0_5	C	0.004941601703575056	0.005267563762945586	EntHL	10.148456628230244	Entropies	2.17206	0.124786	0.140406
2	D	150	0_7	C	0.0070751344977227435	0.0054650626767159755	EntHL	6.429837541107721	Entropies	2.176376	0.167352	0.19633
2	D	150	0_9	C	0.0096374235031799	0.005451399578536819	EntHL	6.276246612824574	Entropies	2.09711	0.169069	0.195404
2	D	150	1_0	C	0.010619618017254528	0.005346079037965915	EntHL	6.163111147443493	Entropies	2.128426	0.171585	0.200958
2	D	300	0_3	C	0.0037534131991978736	0.006483241411883743	EntHL	23.200641855806904	Entropies	2.044609	0.059941	0.063709
2	D	300	0_5	C	0.006118347609889832	0.007068878094203436	EntHL	18.625159474468333	Entropies	2.174466	0.078592	0.085195
2	D	300	0_7	C	0.00851252980850662	0.00710002987487734	EntHL	9.458015033754979	Entropies	2.185284	0.113893	0.128301
2	D	300	0_9	C	0.011364583386672688	0.006492108596902907	EntHL	7.16473282394086	Entropies	2.184931	0.148862	0.172663
2	D	300	1_0	C	0.011569615036092483	0.005637024238237423	EntHL	7.346830157016315	Entropies	2.114514	0.148144	0.169501
2	D	450	0_3	C	0.0038329433470331376	0.006687313680419792	EntHL	19.328582262089892	Entropies	2.094973	0.076686	0.082208
2	D	450	0_5	C	0.006742144506053651	0.007907858325720428	EntHL	17.65224717461024	Entropies	2.103365	0.070375	0.075507
2	D	450	0_7	C	0.009023181678012072	0.007663730912250229	EntHL	11.040786199074255	Entropies	2.20848	0.10209	0.113353
2	D	450	0_9	C	0.01117318328816313	0.006586164525270446	EntHL	7.682454556825724	Entropies	2.183062	0.13952	0.160079
2	D	450	1_0	C	0.012856886296598913	0.006078515905406101	EntHL	7.329932916548602	Entropies	2.157129	0.149723	0.171422
2	D	600	0_3	C	0.0037557222835938923	0.006588200776368078	EntHL	27.441004182696	Entropies	2.071107	0.074041	0.077793
2	D	600	0_5	C	0.0061984372525930465	0.007632216985163585	EntHL	13.986208557520193	Entropies	2.153407	0.086721	0.093181
2	D	600	0_7	C	0.008948541133090664	0.007654809799864514	EntHL	14.050765963011596	Entropies	2.168586	0.085018	0.092453
2	D	600	0_9	C	0.011293821321602466	0.006274460709659372	EntHL	8.137668607823874	Entropies	2.164667	0.129299	0.14717
2	D	600	1_0	C	0.012931601361768593	0.0058887299436135064	EntHL	7.338376673366244	Entropies	2.152968	0.148056	0.170319
2	D	750	0_3	C	0.0037151758829592875	0.006783302009556843	EntHL	34.03298168436498	Entropies	1.845731	0.056028	0.057227
2	D	750	0_5	C	0.006223895764722812	0.0072981525886331704	EntHL	12.758511223530464	Entropies	2.129383	0.102867	0.111545
2	D	750	0_7	C	0.009328798968147617	0.007778009796118755	EntHL	12.499711805844127	Entropies	2.12973	0.092488	0.10172
2	D	750	0_9	C	0.01146041854422382	0.00661615073175095	EntHL	8.258477692101284	Entropies	2.131163	0.125675	0.142877
2	D	750	1_0	C	0.013081888860098357	0.0058925958169920465	EntHL	6.768617929224777	Entropies	2.159367	0.159448	0.186435
2	D	900	0_3	C	0.003210755194993409	0.0059620705683177955	EntHL	48.19477976273855	Entropies	1.697892	0.045035	0.045099
2	D	900	0_5	C	0.005986965246028284	0.007053164240508545	EntHL	13.614446824725185	Entropies	2.104721	0.103872	0.112962
2	D	900	0_7	C	0.009479922513369373	0.007759420462593375	EntHL	11.434047709257637	Entropies	2.041205	0.095288	0.104713
2	D	900	0_9	C	0.011748718855424053	0.006870671636491189	EntHL	8.517261866497687	Entropies	2.169084	0.124759	0.141711
2	D	900	1_0	C	0.013326624500814127	0.006501946792336832	EntHL	7.287859643677735	Entropies	2.120771	0.147453	0.169337
2	E	150	0_3	C	0.0030618471446716925	0.005117590379742103	EntHL	25.70395782781085	Entropies	2.044589	0.073522	0.078359
2	E	150	0_5	C	0.005122616957210791	0.005434454464958355	EntHL	9.479818010152185	Entropies	2.175173	0.125303	0.141033
2	E	150	0_7	C	0.007841987895194465	0.0060422605263737335	EntHL	6.459516322721688	Entropies	2.173813	0.166821	0.195778
2	E	150	0_9	C	0.009482798653960869	0.005103434108623126	EntHL	5.772979296503703	Entropies	2.156239	0.183759	0.217713
2	E	150	1_0	C	0.010731145981489552	0.005493154036036238	EntHL	6.642017262702942	Entropies	2.138458	0.162596	0.188145
2	E	300	0_3	C	0.0036872837602608785	0.0062473474329716875	EntHL	23.555916164806174	Entropies	2.050174	0.061051	0.064809
2	E	300	0_5	C	0.006010313002085645	0.006743805064701934	EntHL	17.877220630862634	Entropies	2.168489	0.081888	0.089168
2	E	300	0_7	C	0.008722339692566283	0.007201013321776257	EntHL	9.388581918775344	Entropies	2.189674	0.112111	0.125601
2	E	300	0_9	C	0.010978489266473797	0.006246844377028134	EntHL	6.971078929048606	Entropies	2.175116	0.153619	0.178484
2	E	300	1_0	C	0.011871993493724893	0.006134814891169933	EntHL	7.2027775124134195	Entropies	2.118199	0.145858	0.16585
2	E	450	0_3	C	0.0035143503902559225	0.006208796044176504	EntHL	20.192960698077723	Entropies	2.087461	0.071332	0.076047
2	E	450	0_5	C	0.006876474432018937	0.008138286177015208	EntHL	17.778699932190378	Entropies	2.091672	0.068745	0.07342
2	E	450	0_7	C	0.00867054196129038	0.007391041878776451	EntHL	11.028082338548982	Entropies	2.212906	0.104828	0.116995
2	E	450	0_9	C	0.011233199359419082	0.006330467707604945	EntHL	7.751754320724308	Entropies	2.164278	0.137204	0.156917
2	E	450	1_0	C	0.012736314693726327	0.006030278706967265	EntHL	7.2710980316270515	Entropies	2.158985	0.148629	0.172179
2	E	600	0_3	C	0.003938424277530242	0.007196880340034663	EntHL	33.51197319692915	Entropies	2.01046	0.063209	0.066156
2	E	600	0_5	C	0.006091764525563811	0.007337468205739318	EntHL	13.934776260954012	Entropies	2.182803	0.086728	0.094656
2	E	600	0_7	C	0.008835691246418186	0.007261038571876215	EntHL	12.036493897970374	Entropies	2.178814	0.094776	0.10449
2	E	600	0_9	C	0.011433967270371822	0.006522982555716203	EntHL	8.115214434383098	Entropies	2.14163	0.128557	0.144148
2	E	600	1_0	C	0.012780221294884934	0.005893023280345578	EntHL	6.896043621665135	Entropies	2.156583	0.158229	0.184174
2	E	750	0_3	C	0.0036393425963901823	0.006714106558958396	EntHL	34.994516703000926	Entropies	1.87673	0.059649	0.061629
2	E	750	0_5	C	0.006918022287877647	0.008226000275292154	EntHL	12.402236251248839	Entropies	2.143708	0.106708	0.117553
2	E	750	0_7	C	0.009209453120939813	0.007525368919346522	EntHL	12.761449317553266	Entropies	2.127198	0.088428	0.096548
2	E	750	0_9	C	0.011622233233458103	0.006856202168946744	EntHL	8.220533433794273	Entropies	2.127291	0.127466	0.1448
2	E	750	1_0	C	0.012855846331921734	0.00581727325133866	EntHL	6.708107288019217	Entropies	2.151038	0.160555	0.186503
2	E	900	0_3	C	0.0036900180211592148	0.006667085488318286	EntHL	42.88446534988354	Entropies	1.780932	0.058022	0.059766
2	E	900	0_5	C	0.006441828667583338	0.007662436422548317	EntHL	15.58834467711888	Entropies	2.052216	0.095848	0.103321
2	E	900	0_7	C	0.008929179239409344	0.007268332545456717	EntHL	11.305766196625557	Entropies	2.073687	0.099385	0.109928
2	E	900	0_9	C	0.011751718769120711	0.006478654433948151	EntHL	8.002026771228447	Entropies	2.174572	0.134044	0.153122
2	E	900	1_0	C	0.012944355982715535	0.005892826390018522	EntHL	7.074569216307811	Entropies	2.137463	0.152988	0.177216
2	F	150	0_3	C	0.0029186016771367692	0.00460821153389235	EntHL	28.873537792025775	Entropies	2.098859	0.077483	0.083021
2	F	150	0_5	C	0.005141420361233128	0.005494144437353272	EntHL	9.867337887233282	Entropies	2.181023	0.126271	0.143463
2	F	150	0_7	C	0.006848907897111251	0.0051413860110699075	EntHL	6.240221421413879	Entropies	2.190774	0.1739	0.20643
2	F	150	0_9	C	0.009695229598214698	0.005293157289241815	EntHL	5.709525277173799	Entropies	2.155305	0.187356	0.222457
2	F	150	1_0	C	0.010136843337058025	0.0055520840491298795	EntHL	6.652731562044019	Entropies	2.094061	0.160301	0.181681
2	F	300	0_3	C	0.0037946425698496345	0.006899803532407161	EntHL	24.04362800018383	Entropies	2.017468	0.05803	0.060621
2	F	300	0_5	C	0.0061443766262041	0.006954533030795512	EntHL	18.767222373644998	Entropies	2.160915	0.080541	0.087168
2	F	300	0_7	C	0.008308095967439784	0.006970524735827652	EntHL	9.536741259801232	Entropies	2.199818	0.112641	0.125598
2	F	300	0_9	C	0.010751098791606736	0.00619624290338297	EntHL	7.046930689700507	Entropies	2.16898	0.148434	0.172719
2	F	300	1_0	C	0.011799602335719117	0.005807005239682768	EntHL	7.087613064541117	Entropies	2.115026	0.149598	0.172343
2	F	450	0_3	C	0.003894951634867123	0.006821716249990817	EntHL	19.81983341806981	Entropies	2.100339	0.078104	0.082973
2	F	450	0_5	C	0.006345676172253449	0.007478496507837406	EntHL	17.09621614849317	Entropies	2.098403	0.071351	0.076763
2	F	450	0_7	C	0.008376511596978725	0.00699001516420569	EntHL	10.821812374855696	Entropies	2.166965	0.098187	0.108426
2	F	450	0_9	C	0.011621554500958043	0.0067206900312891185	EntHL	7.732145183308797	Entropies	2.177994	0.140879	0.161985
2	F	450	1_0	C	0.012457773061548483	0.005823393701547125	EntHL	6.915124443347429	Entropies	2.150138	0.154135	0.177997
2	F	600	0_3	C	0.0038175943969603215	0.006793644823438573	EntHL	30.97419299231244	Entropies	2.043519	0.066164	0.069611
2	F	600	0_5	C	0.006384886145091938	0.007917120533427097	EntHL	14.358200050746285	Entropies	2.15336	0.088229	0.095346
2	F	600	0_7	C	0.009262263304967424	0.0076235855474638	EntHL	12.22643941046733	Entropies	2.196702	0.095552	0.105058
2	F	600	0_9	C	0.01158255376735809	0.006558059743514405	EntHL	8.031561699261879	Entropies	2.187508	0.132336	0.151699
2	F	600	1_0	C	0.012743951147296087	0.0061027264665339765	EntHL	7.316443109521452	Entropies	2.160977	0.146696	0.16795
2	F	750	0_3	C	0.0036156656375631534	0.006557606990965288	EntHL	38.74360247298266	Entropies	1.911025	0.061198	0.063809
2	F	750	0_5	C	0.006842888762503311	0.007896057327315688	EntHL	13.295356899855276	Entropies	2.110236	0.099467	0.108309
2	F	750	0_7	C	0.009402187266725212	0.00784497464150778	EntHL	13.33521432169761	Entropies	2.121476	0.08991	0.098283
2	F	750	0_9	C	0.012004436423889733	0.006555067227628033	EntHL	7.753539433629489	Entropies	2.155746	0.134578	0.154059
2	F	750	1_0	C	0.013186185127210173	0.006517671278874733	EntHL	7.4954894979514455	Entropies	2.146211	0.145217	0.164717
2	F	900	0_3	C	0.003602220894675858	0.006690905563487735	EntHL	45.81418867166826	Entropies	1.752726	0.04936	0.049459
2	F	900	0_5	C	0.006780397196490936	0.00800571063365622	EntHL	13.100865862633544	Entropies	2.100662	0.105253	0.115725
2	F	900	0_7	C	0.009329130189122958	0.008078331062013822	EntHL	12.09483644789795	Entropies	2.07038	0.09439	0.103536
2	F	900	0_9	C	0.012602209369522872	0.007329670150957372	EntHL	8.695608932585639	Entropies	2.131546	0.119959	0.134997
2	F	900	1_0	C	0.012360868050575242	0.005778927621200849	EntHL	7.110497695452859	Entropies	2.134842	0.151852	0.174529
4	A	150	0_3	C	0.006013896795563462	0.010044137581728514	EntHL	27.176905234551846	Entropies	2.047943	0.073586	0.077064
4	A	150	0_5	C	0.010148832187675663	0.011424631597509935	EntHL	10.225863706153598	Entropies	2.154333	0.122234	0.136513
4	A	150	0_7	C	0.014671907670058633	0.011323105666242464	EntHL	6.508786108429823	Entropies	2.159674	0.165348	0.192004
4	A	150	0_9	C	0.020001947830285974	0.010619302996625954	EntHL	5.745131848190633	Entropies	2.164194	0.186915	0.221915
4	A	150	1_0	C	0.021018287357586252	0.010630352273920356	EntHL	6.072954118293356	Entropies	2.134134	0.176626	0.205434
4	A	300	0_3	C	0.007459016716321587	0.012883045860080442	EntHL	22.77193838237722	Entropies	2.052377	0.06334	0.067005
4	A	300	0_5	C	0.012905558003285945	0.015352602735180331	EntHL	19.199945679634787	Entropies	2.157114	0.078486	0.084263
4	A	300	0_7	C	0.018304432876707705	0.015208197018964156	EntHL	9.323951375450262	Entropies	2.194612	0.11585	0.130325
4	A	300	0_9	C	0.022787090308316747	0.013641903231189391	EntHL	7.156488866956708	Entropies	2.165028	0.150746	0.174535
4	A	300	1_0	C	0.02589101931645373	0.012502113761414814	EntHL	6.40914356647289	Entropies	2.169036	0.16881	0.197861
4	A	450	0_3	C	0.00751060377305955	0.013465226382850328	EntHL	20.389191270847224	Entropies	2.080446	0.0746	0.07948
4	A	450	0_5	C	0.012893913905581065	0.015253699389028031	EntHL	18.243157181881717	Entropies	2.079472	0.067271	0.071089
4	A	450	0_7	C	0.01870884363529743	0.015765485609382512	EntHL	11.124999496618383	Entropies	2.192044	0.101414	0.112506
4	A	450	0_9	C	0.0232400197740801	0.013737111988014994	EntHL	7.719692476135808	Entropies	2.190814	0.138117	0.15847
4	A	450	1_0	C	0.027189100630670728	0.012964382300457128	EntHL	6.939049730759997	Entropies	2.114967	0.152271	0.175935
4	A	600	0_3	C	0.007681288868365724	0.01374214728427176	EntHL	30.577360957045585	Entropies	2.040163	0.071083	0.073669
4	A	600	0_5	C	0.013405770526078064	0.016178891806070527	EntHL	14.236394038233497	Entropies	2.153351	0.089309	0.097614
4	A	600	0_7	C	0.019596846461264694	0.01606812681810544	EntHL	13.576880641456425	Entropies	2.174834	0.091154	0.100126
4	A	600	0_9	C	0.025187850394751674	0.01456838341169525	EntHL	7.881338850968497	Entropies	2.16627	0.135974	0.155895
4	A	600	1_0	C	0.026913921599586953	0.01280855506447482	EntHL	6.81396659285591	Entropies	2.154112	0.160761	0.184933
4	A	750	0_3	C	0.00784259485603492	0.01433759210414132	EntHL	34.67368504541688	Entropies	1.882192	0.06464	0.066877
4	A	750	0_5	C	0.014540155818227042	0.016969070361762453	EntHL	12.667765053507567	Entropies	2.124091	0.109044	0.119767
4	A	750	0_7	C	0.019926375405961757	0.016339934542837945	EntHL	12.846948998373993	Entropies	2.12063	0.089432	0.098101
4	A	750	0_9	C	0.024641168630617077	0.014110233946790642	EntHL	8.070491789154223	Entropies	2.122243	0.130252	0.147578
4	A	750	1_0	C	0.026887624771021575	0.012146469987233928	EntHL	6.8485715912863645	Entropies	2.144838	0.159031	0.183801
4	A	900	0_3	C	0.00754464208769388	0.013576837549487991	EntHL	43.661635529973424	Entropies	1.729127	0.055798	0.05431
4	A	900	0_5	C	0.012912318340529758	0.015508387201727354	EntHL	13.576880641456425	Entropies	2.085876	0.105421	0.11295
4	A	900	0_7	C	0.019827811482371477	0.016466500604475295	EntHL	11.703075316745018	Entropies	2.098453	0.097649	0.107883
4	A	900	0_9	C	0.025950635731981055	0.014399539694092007	EntHL	7.836100548812154	Entropies	2.169434	0.138903	0.159351
4	A	900	1_0	C	0.028775997573071897	0.013032915733388804	EntHL	6.742174675789596	Entropies	2.141816	0.163066	0.190076
4	B	150	0_3	C	0.006284422076037955	0.010574726223969077	EntHL	27.396810135440294	Entropies	2.039662	0.072724	0.07623
4	B	150	0_5	C	0.010237586261003734	0.011264794557435237	EntHL	9.797155472851047	Entropies	2.168309	0.123275	0.137972
4	B	150	0_7	C	0.014416765095889567	0.010840152946648555	EntHL	6.185858764941635	Entropies	2.179269	0.17455	0.205741
4	B	150	0_9	C	0.01856343425380436	0.010375999246539905	EntHL	5.77032135335064	Entropies	2.134814	0.183022	0.215044
4	B	150	1_0	C	0.021791629507260973	0.011000465951435827	EntHL	5.995149258504175	Entropies	2.146393	0.178964	0.209892
4	B	300	0_3	C	0.00684175952336841	0.011946093851123643	EntHL	22.919228792763878	Entropies	2.062501	0.064775	0.068716
4	B	300	0_5	C	0.012970439055329465	0.015246778468127317	EntHL	19.57942799886433	Entropies	2.162705	0.079036	0.085769
4	B	300	0_7	C	0.01810940619039358	0.014925285846456535	EntHL	8.873603107827558	Entropies	2.206382	0.122227	0.139089
4	B	300	0_9	C	0.022620142608448388	0.013817481928303761	EntHL	7.701937676131143	Entropies	2.145134	0.139953	0.159333
4	B	300	1_0	C	0.025619821552618088	0.012557188496599179	EntHL	6.495311744413267	Entropies	2.165375	0.16572	0.193571
4	B	450	0_3	C	0.008012613606619723	0.013834549698144488	EntHL	19.06338417143459	Entropies	2.097173	0.084584	0.091358
4	B	450	0_5	C	0.013115306978613451	0.015046489130265475	EntHL	18.059262054248112	Entropies	2.082745	0.065974	0.070519
4	B	450	0_7	C	0.018763736436358865	0.015675931039955553	EntHL	10.62673865407621	Entropies	2.19154	0.10263	0.114045
4	B	450	0_9	C	0.023138917803276968	0.013898697629605083	EntHL	7.906786280032753	Entropies	2.146796	0.132395	0.150282
4	B	450	1_0	C	0.026478082840953477	0.013297696457110852	EntHL	7.0097091758726355	Entropies	2.15126	0.154027	0.177316
4	B	600	0_3	C	0.007912391499048493	0.014445351580916468	EntHL	29.369733110153664	Entropies	2.067186	0.069143	0.071499
4	B	600	0_5	C	0.013780534649378694	0.016560113806938614	EntHL	13.775266196118151	Entropies	2.157998	0.089535	0.098162
4	B	600	0_7	C	0.020093519607589344	0.01669462257697966	EntHL	13.112937764472646	Entropies	2.187962	0.09446	0.103944
4	B	600	0_9	C	0.02452949308667695	0.014011431719054801	EntHL	7.852356346134867	Entropies	2.164664	0.133962	0.152625
4	B	600	1_0	C	0.027577637320002943	0.013151052997549236	EntHL	6.956647535311995	Entropies	2.133784	0.156182	0.178507
4	B	750	0_3	C	0.008180387513051062	0.014875969449334581	EntHL	37.5491404611612	Entropies	1.904873	0.066148	0.068952
4	B	750	0_5	C	0.014983298568189227	0.01761139592546043	EntHL	12.659017493063622	Entropies	2.136772	0.105861	0.117001
4	B	750	0_7	C	0.020227263417908307	0.01671332797287119	EntHL	12.950901491191853	Entropies	2.106799	0.0883	0.096742
4	B	750	0_9	C	0.024833982675633495	0.013892370088760682	EntHL	7.778574221305181	Entropies	2.143259	0.134357	0.153883
4	B	750	1_0	C	0.02758557211846098	0.01295138365067891	EntHL	6.870684400170265	Entropies	2.126211	0.154504	0.179297
4	B	900	0_3	C	0.007772079019500881	0.014258564151971777	EntHL	45.42552967410022	Entropies	1.775394	0.058275	0.058907
4	B	900	0_5	C	0.013478260403198971	0.016163619316877886	EntHL	14.828594868612049	Entropies	2.057133	0.09797	0.105209
4	B	900	0_7	C	0.0191698580641551	0.01619747991677705	EntHL	11.476249989489595	Entropies	2.071986	0.096864	0.106141
4	B	900	0_9	C	0.025232119398654707	0.014166341396482209	EntHL	7.939625172733281	Entropies	2.134974	0.131452	0.150212
4	B	900	1_0	C	0.027711724248791952	0.013117590042712709	EntHL	7.125248247552197	Entropies	2.159465	0.154081	0.178782
4	C	150	0_3	C	0.006087254580358271	0.009861631562302896	EntHL	29.532485540695056	Entropies	2.069458	0.074567	0.079672
4	C	150	0_5	C	0.009803045565386298	0.01069093281780629	EntHL	10.118124058605034	Entropies	2.163116	0.123128	0.13852
4	C	150	0_7	C	0.014590205933927219	0.01130098653988683	EntHL	6.290714855502777	Entropies	2.168159	0.169563	0.198742
4	C	150	0_9	C	0.019615041411324072	0.010564741982455281	EntHL	5.7055826387322535	Entropies	2.14868	0.187743	0.221452
4	C	150	1_0	C	0.02119524565618026	0.010823799666703724	EntHL	5.851941823802639	Entropies	2.111691	0.180599	0.212761
4	C	300	0_3	C	0.006933446116421315	0.011939504375421668	EntHL	22.798170642911636	Entropies	2.035351	0.061579	0.065585
4	C	300	0_5	C	0.012564397116737054	0.014701934990448213	EntHL	17.868989761889964	Entropies	2.138032	0.081686	0.088787
4	C	300	0_7	C	0.018311840978460996	0.016071827167675256	EntHL	9.788136113398936	Entropies	2.172412	0.112044	0.123959
4	C	300	0_9	C	0.0231164980988552	0.013380915696571091	EntHL	7.094144004563402	Entropies	2.191647	0.15196	0.177055
4	C	300	1_0	C	0.026698266709002227	0.012946872907707027	EntHL	6.688057526876063	Entropies	2.178076	0.161182	0.188861
4	C	450	0_3	C	0.007729313686887413	0.013640383765624337	EntHL	20.081678041935888	Entropies	2.079054	0.073579	0.078709
4	C	450	0_5	C	0.013726237277252402	0.016486560240411296	EntHL	18.00528499707504	Entropies	2.081443	0.069838	0.074797
4	C	450	0_7	C	0.018133259736431286	0.015489240606064861	EntHL	11.337048381109033	Entropies	2.19071	0.09931	0.109085
4	C	450	0_9	C	0.024327353349251096	0.0139285223726414	EntHL	7.4954894979514455	Entropies	2.155531	0.140064	0.160177
4	C	450	1_0	C	0.026249360865696635	0.013019600072363587	EntHL	7.092510705587863	Entropies	2.140925	0.150687	0.172407
4	C	600	0_3	C	0.007804091146044033	0.013705687463568523	EntHL	30.220385498425873	Entropies	2.06911	0.071521	0.076405
4	C	600	0_5	C	0.013267639064359025	0.016195560372714798	EntHL	13.73093148199398	Entropies	2.183471	0.090983	0.099083
4	C	600	0_7	C	0.01956122516062784	0.016227326721121798	EntHL	13.699351215928505	Entropies	2.163093	0.093991	0.103419
4	C	600	0_9	C	0.025557525817107386	0.014539413692541274	EntHL	7.917717458217613	Entropies	2.152638	0.131081	0.149174
4	C	600	1_0	C	0.02822895314000733	0.014072905298040107	EntHL	7.399459543158493	Entropies	2.08602	0.140676	0.158945
4	C	750	0_3	C	0.0073826785549381225	0.013255380551855118	EntHL	35.95837026074012	Entropies	1.876765	0.060061	0.061163
4	C	750	0_5	C	0.014177301549186748	0.016432531211864432	EntHL	12.950901491191853	Entropies	2.126349	0.101273	0.110994
4	C	750	0_7	C	0.02033899216314237	0.01727573502396894	EntHL	12.577664324573332	Entropies	2.164508	0.096221	0.106105
4	C	750	0_9	C	0.025821761390820826	0.015122309258400328	EntHL	7.992819398656561	Entropies	2.157723	0.131331	0.14944
4	C	750	1_0	C	0.026834763027844915	0.01219715945170424	EntHL	6.9230903592470865	Entropies	2.127625	0.157618	0.182535
4	C	900	0_3	C	0.007628140742043448	0.013684811130288587	EntHL	42.756288615359516	Entropies	1.739373	0.055033	0.055124
4	C	900	0_5	C	0.014203749121588345	0.016935081078028304	EntHL	14.083156323733181	Entropies	2.076566	0.102136	0.110492
4	C	900	0_7	C	0.020091515702709253	0.016881535286432048	EntHL	10.916916788146581	Entropies	2.089351	0.103136	0.114457
4	C	900	0_9	C	0.027275261090984142	0.015857877791818093	EntHL	8.550667128885557	Entropies	2.138583	0.125551	0.142055
4	C	900	1_0	C	0.028048034033524176	0.013600367209141772	EntHL	6.861198752844943	Entropies	2.150111	0.156446	0.181676
4	D	150	0_3	C	0.005955109864280687	0.00995213040118171	EntHL	29.51209226680373	Entropies	2.059163	0.074408	0.078408
4	D	150	0_5	C	0.011055959520549035	0.011468891508423668	EntHL	9.462371613702807	Entropies	2.182161	0.126509	0.141917
4	D	150	0_7	C	0.014245566241676394	0.010659136756725245	EntHL	6.058986711412689	Entropies	2.196991	0.176537	0.210006
4	D	150	0_9	C	0.0186390044326844	0.01031845489097311	EntHL	5.771650171923665	Entropies	2.146668	0.187344	0.221603
4	D	150	1_0	C	0.02156481802053491	0.010754330243901952	EntHL	5.888436553577922	Entropies	2.155814	0.180586	0.21432
4	D	300	0_3	C	0.007775558718675024	0.014027761272014	EntHL	23.702818991410716	Entropies	2.012184	0.060763	0.064298
4	D	300	0_5	C	0.012379324358531233	0.014282296664382224	EntHL	16.815121123847895	Entropies	2.161472	0.081286	0.088121
4	D	300	0_7	C	0.018041635926717297	0.015325929796806755	EntHL	9.640509790153573	Entropies	2.207676	0.115497	0.128955
4	D	300	0_9	C	0.0237549628703983	0.013956867654668553	EntHL	6.934258060194028	Entropies	2.179097	0.155236	0.180159
4	D	300	1_0	C	0.026059730903308213	0.013090564262623318	EntHL	6.8359676684087765	Entropies	2.141219	0.160638	0.186634
4	D	450	0_3	C	0.007628843069558086	0.01349284234934832	EntHL	19.746948794187777	Entropies	2.050441	0.075766	0.080567
4	D	450	0_5	C	0.013311271328045543	0.015719537843110573	EntHL	17.186996954059868	Entropies	2.125952	0.072073	0.077463
4	D	450	0_7	C	0.01920586168810425	0.016466827804365616	EntHL	11.68422738172989	Entropies	2.180198	0.096366	0.105986
4	D	450	0_9	C	0.023429909945821007	0.013773103828448442	EntHL	7.758897239232293	Entropies	2.155245	0.136997	0.157082
4	D	450	1_0	C	0.026959052128326187	0.012616564909999135	EntHL	6.915124443347429	Entropies	2.145813	0.15848	0.18303
4	D	600	0_3	C	0.007551969142365222	0.013189383637254377	EntHL	28.516748143185396	Entropies	2.076426	0.07512	0.079305
4	D	600	0_5	C	0.013757941070139463	0.017025048302511135	EntHL	13.864365533080255	Entropies	2.157767	0.08697	0.095024
4	D	600	0_7	C	0.019213428861841575	0.015798323621016228	EntHL	13.598781632910805	Entropies	2.16777	0.092229	0.101509
4	D	600	0_9	C	0.023838564983179863	0.013207755104697301	EntHL	7.425060556953414	Entropies	2.150269	0.139239	0.160768
4	D	600	1_0	C	0.027795036022989387	0.012681272505582562	EntHL	6.594775259521101	Entropies	2.126829	0.161162	0.187881
4	D	750	0_3	C	0.008301362558884995	0.015532796360420372	EntHL	40.21610443361057	Entropies	1.862389	0.057965	0.059053
4	D	750	0_5	C	0.014840606802857693	0.017266480259518237	EntHL	12.992717628430265	Entropies	2.102003	0.106062	0.115706
4	D	750	0_7	C	0.018695787050082326	0.015999262003422016	EntHL	13.167399127279772	Entropies	2.135311	0.091892	0.099891
4	D	750	0_9	C	0.02542293606158079	0.014830951612813502	EntHL	8.083510373936326	Entropies	2.161513	0.130039	0.148507
4	D	750	1_0	C	0.028387876079520896	0.013097482733720118	EntHL	6.649668571273342	Entropies	2.15238	0.160979	0.186384
4	D	900	0_3	C	0.0076078688082624	0.014043861583222725	EntHL	42.94375337355061	Entropies	1.725967	0.053478	0.053734
4	D	900	0_5	C	0.014216224878724273	0.01732959168558396	EntHL	14.447742743870629	Entropies	2.067237	0.097208	0.103935
4	D	900	0_7	C	0.018973770120665753	0.01602072243704877	EntHL	10.937045025132607	Entropies	2.062446	0.103673	0.113588
4	D	900	0_9	C	0.024966736711427052	0.01426734486995604	EntHL	8.544762576880512	Entropies	2.132254	0.123311	0.139355
4	D	900	1_0	C	0.028319327898412953	0.012853851902801009	EntHL	6.431318236379778	Entropies	2.147753	0.168185	0.196921
4	E	150	0_3	C	0.006371528814520908	0.01089685535727631	EntHL	28.054336379650255	Entropies	2.021291	0.070812	0.073605
4	E	150	0_5	C	0.010820399474041762	0.011791276323525933	EntHL	9.808441360356323	Entropies	2.175485	0.126361	0.142106
4	E	150	0_7	C	0.01475434141985154	0.011207378939178069	EntHL	6.335778706737233	Entropies	2.168282	0.171604	0.199735
4	E	150	0_9	C	0.01897956509409471	0.010432816464240614	EntHL	5.65067071337377	Entropies	2.153351	0.189202	0.224556
4	E	150	1_0	C	0.021426407960424127	0.010737188206499533	EntHL	5.680675741088547	Entropies	2.126517	0.188338	0.221373
4	E	300	0_3	C	0.007302392766409392	0.012781391293330384	EntHL	23.01441817419479	Entropies	2.036461	0.062714	0.066168
4	E	300	0_5	C	0.012784804150385663	0.015413327905280435	EntHL	20.4927385839004	Entropies	2.117385	0.074835	0.079552
4	E	300	0_7	C	0.01839935634078105	0.015191460056323743	EntHL	9.68054927716699	Entropies	2.207182	0.113242	0.127348
4	E	300	0_9	C	0.02312085448174287	0.013715674096400494	EntHL	6.955045892423818	Entropies	2.180103	0.155323	0.180867
4	E	300	1_0	C	0.026364137460126964	0.012782122790641254	EntHL	6.72666810433805	Entropies	2.156572	0.162055	0.190098
4	E	450	0_3	C	0.007913875606475973	0.013712713104130674	EntHL	19.892987054063727	Entropies	2.088387	0.076766	0.082055
4	E	450	0_5	C	0.01373270842481662	0.01582315469365852	EntHL	17.69293980695764	Entropies	2.098401	0.067805	0.072642
4	E	450	0_7	C	0.01823271267221083	0.015276521441709925	EntHL	10.854254493120903	Entropies	2.175198	0.100619	0.111631
4	E	450	0_9	C	0.02474738820499218	0.014567131632992976	EntHL	7.943282347277553	Entropies	2.18411	0.134633	0.154549
4	E	450	1_0	C	0.02695487242940297	0.012723224443079115	EntHL	6.942246017169579	Entropies	2.16775	0.15705	0.181372
4	E	600	0_3	C	0.007499724665390244	0.013534950886060099	EntHL	31.088516598952804	Entropies	2.013623	0.066829	0.068914
4	E	600	0_5	C	0.013940251386965375	0.016747731057227478	EntHL	14.404560102533175	Entropies	2.146622	0.084781	0.092449
4	E	600	0_7	C	0.019802447502194603	0.016802965275790657	EntHL	13.832478377213382	Entropies	2.178347	0.091509	0.100402
4	E	600	0_9	C	0.024740580242565084	0.015128938333918847	EntHL	8.05749417094999	Entropies	2.099346	0.128816	0.144969
4	E	600	1_0	C	0.02945953988323489	0.013277018937124642	EntHL	6.784221205010014	Entropies	2.129685	0.156636	0.181717
4	E	750	0_3	C	0.007878139984106778	0.014658408116743306	EntHL	35.71905825128823	Entropies	1.911673	0.059213	0.062055
4	E	750	0_5	C	0.014399957188272425	0.017021454767457218	EntHL	12.473835142489733	Entropies	2.113619	0.103107	0.112618
4	E	750	0_7	C	0.020169207938429877	0.01692184668413202	EntHL	12.90030564224221	Entropies	2.116982	0.091014	0.099261
4	E	750	0_9	C	0.025132434130422786	0.01407686876850358	EntHL	7.941453549481527	Entropies	2.137589	0.131896	0.150844
4	E	750	1_0	C	0.02804101665924759	0.012705120951553722	EntHL	6.694220293124146	Entropies	2.111143	0.161005	0.185451
4	E	900	0_3	C	0.007510001892756441	0.01389027638721435	EntHL	40.78495617731885	Entropies	1.762326	0.058312	0.058638
4	E	900	0_5	C	0.01381966702791261	0.016955190409809247	EntHL	14.144903860301348	Entropies	2.065608	0.095342	0.102374
4	E	900	0_7	C	0.019480829578540523	0.015991113698941954	EntHL	11.405123700127675	Entropies	2.10206	0.101236	0.111458
4	E	900	0_9	C	0.025633603995924972	0.014709500840645089	EntHL	8.14329185212849	Entropies	2.179329	0.133268	0.152775
4	E	900	1_0	C	0.028267780793316332	0.013625710527626124	EntHL	7.02748617659026	Entropies	2.094861	0.149292	0.169811
4	F	150	0_3	C	0.006364400586563342	0.010232114135272767	EntHL	29.302184598451674	Entropies	2.090174	0.076515	0.082133
4	F	150	0_5	C	0.01080115729396257	0.01189204634240042	EntHL	10.261243651983248	Entropies	2.173507	0.124987	0.140214
4	F	150	0_7	C	0.0145357900628911	0.010989801249148754	EntHL	6.270468637332808	Entropies	2.179984	0.171133	0.202126
4	F	150	0_9	C	0.01896843277025425	0.010391119381461507	EntHL	5.370317963721577	Entropies	2.144593	0.195584	0.232986
4	F	150	1_0	C	0.020413402602771503	0.01022400244275033	EntHL	5.7982908986775845	Entropies	2.129602	0.184949	0.217134
4	F	300	0_3	C	0.0077500185402156205	0.01401477202987917	EntHL	24.07686845623911	Entropies	2.023411	0.060095	0.062727
4	F	300	0_5	C	0.011912123848915507	0.013933254745430989	EntHL	17.656312222718448	Entropies	2.130574	0.078548	0.08442
4	F	300	0_7	C	0.017375005617435026	0.014084153347815338	EntHL	9.264031007407512	Entropies	2.219051	0.116366	0.131491
4	F	300	0_9	C	0.022666057725159318	0.013019537943581457	EntHL	7.172986277596916	Entropies	2.186473	0.14996	0.173813
4	F	300	1_0	C	0.02604332443880229	0.012175917710831168	EntHL	6.243095811380221	Entropies	2.16456	0.171833	0.201566
4	F	450	0_3	C	0.007486947437811161	0.013442650449252379	EntHL	21.493146554294384	Entropies	2.094307	0.073624	0.077369
4	F	450	0_5	C	0.013940818005764376	0.0167150865051881	EntHL	17.01374815907365	Entropies	2.085826	0.072132	0.077504
4	F	450	0_7	C	0.018763434824688792	0.01645695138285386	EntHL	11.57444032097842	Entropies	2.18418	0.096379	0.105998
4	F	450	0_9	C	0.02512168672717033	0.014326128663676203	EntHL	7.437037990658614	Entropies	2.180013	0.141709	0.162924
4	F	450	1_0	C	0.026976452666080883	0.012836205057645657	EntHL	7.043686205316484	Entropies	2.142041	0.155166	0.177098
4	F	600	0_3	C	0.007599919707056899	0.01355875864994291	EntHL	29.915757215450316	Entropies	2.044882	0.06639	0.069903
4	F	600	0_5	C	0.014212502700879884	0.016973135640473244	EntHL	14.665605552853373	Entropies	2.165765	0.087585	0.095579
4	F	600	0_7	C	0.018915713242361337	0.015370944229373166	EntHL	13.121998990255394	Entropies	2.183374	0.095156	0.104864
4	F	600	0_9	C	0.025411327377894095	0.014521868144611802	EntHL	7.517959815152073	Entropies	2.118644	0.136814	0.156099
4	F	600	1_0	C	0.02814197874103934	0.013017833210161964	EntHL	6.856460841259509	Entropies	2.162541	0.156851	0.183337
4	F	750	0_3	C	0.008015175479501112	0.014715033965138754	EntHL	35.11559245179483	Entropies	1.915338	0.065507	0.068131
4	F	750	0_5	C	0.014625469129174661	0.016793590399656392	EntHL	12.93004391802525	Entropies	2.159006	0.106728	0.11805
4	F	750	0_7	C	0.020842583708134417	0.01699355438334657	EntHL	13.097849624060109	Entropies	2.137661	0.091286	0.099725
4	F	750	0_9	C	0.02526701653318461	0.014689204551638043	EntHL	7.836100548812154	Entropies	2.148483	0.136888	0.156756
4	F	750	1_0	C	0.02814546816161719	0.013134470985190858	EntHL	6.888108826554859	Entropies	2.149073	0.15766	0.183168
4	F	900	0_3	C	0.006970990392362716	0.012885817105970922	EntHL	40.74740913817872	Entropies	1.795206	0.056394	0.056163
4	F	900	0_5	C	0.01402899775408033	0.016795822792912623	EntHL	14.190575216959322	Entropies	2.096213	0.106241	0.115369
4	F	900	0_7	C	0.019429927895174642	0.016287552164382192	EntHL	10.769610583495666	Entropies	2.051715	0.099533	0.110228
4	F	900	0_9	C	0.026005717149209677	0.014792123273978204	EntHL	8.37336456087411	Entropies	2.133029	0.124545	0.141204
4	F	900	1_0	C	0.02829294229422637	0.013548551288490333	EntHL	6.711197197011174	Entropies	2.139832	0.161184	0.187708
6	A	150	0_3	C	0.008223837868254376	0.013207144070952997	EntHL	30.227344800529707	Entropies	2.071401	0.075059	0.079391
6	A	150	0_5	C	0.015287944059644551	0.01649137366698352	EntHL	9.718517029448329	Entropies	2.162508	0.123091	0.138527
6	A	150	0_7	C	0.020101143296171745	0.014532534088070603	EntHL	6.116458029569997	Entropies	2.188059	0.175039	0.207816
6	A	150	0_9	C	0.02673471422347369	0.014263803493797342	EntHL	5.831764797338127	Entropies	2.105463	0.18027	0.210727
6	A	150	1_0	C	0.029479254998142364	0.013932231701888224	EntHL	6.174474480530535	Entropies	2.140422	0.179566	0.210065
6	A	300	0_3	C	0.010596720753094854	0.018023116174079503	EntHL	22.274091532323	Entropies	2.047268	0.06243	0.066467
6	A	300	0_5	C	0.01641716883938257	0.01865404789039547	EntHL	17.97214856556276	Entropies	2.158935	0.080839	0.087885
6	A	300	0_7	C	0.023440626647806013	0.018881833790690476	EntHL	9.12220861795299	Entropies	2.209766	0.119476	0.135121
6	A	300	0_9	C	0.030400532132640386	0.017045839577531217	EntHL	7.135098944845236	Entropies	2.145948	0.149011	0.172015
6	A	300	1_0	C	0.03385115461357207	0.016211986160636512	EntHL	6.681900434132313	Entropies	2.13913	0.160333	0.184885
6	A	450	0_3	C	0.010811339424897681	0.01863832693886804	EntHL	20.806546433922264	Entropies	2.082888	0.081591	0.087736
6	A	450	0_5	C	0.017858975844336523	0.020797949828543567	EntHL	17.322078404371368	Entropies	2.084238	0.070938	0.076225
6	A	450	0_7	C	0.024404025994093366	0.020607116679212358	EntHL	11.104525353390226	Entropies	2.199815	0.103763	0.115618
6	A	450	0_9	C	0.031369735165929793	0.01722302346356787	EntHL	7.040443214728751	Entropies	2.187474	0.150944	0.175398
6	A	450	1_0	C	0.035887878337865685	0.016487163447007906	EntHL	6.602372147404301	Entropies	2.164874	0.163621	0.189995
6	A	600	0_3	C	0.01036749614604891	0.01905808441244065	EntHL	27.296062255265454	Entropies	2.02625	0.07411	0.078356
6	A	600	0_5	C	0.018418555218746226	0.02205085133118574	EntHL	13.756248102819427	Entropies	2.170462	0.088907	0.097373
6	A	600	0_7	C	0.02528528892196985	0.020208721231156065	EntHL	12.100407608628082	Entropies	2.182509	0.100319	0.111229
6	A	600	0_9	C	0.03224394152184077	0.017851557426327637	EntHL	7.566586478717242	Entropies	2.153726	0.138302	0.158985
6	A	600	1_0	C	0.03772907566585104	0.01784063113509829	EntHL	6.785783509531493	Entropies	2.126421	0.16198	0.187501
6	A	750	0_3	C	0.010336462995448197	0.018366240785767225	EntHL	35.018698409854075	Entropies	1.889158	0.061355	0.063605
6	A	750	0_5	C	0.01801245399895817	0.020856905618404926	EntHL	12.430826358506323	Entropies	2.116259	0.106727	0.115982
6	A	750	0_7	C	0.025170403891612275	0.02020446365246559	EntHL	11.79505580589715	Entropies	2.170951	0.099689	0.110582
6	A	750	0_9	C	0.03287895350473002	0.018424861342114983	EntHL	7.821679204790004	Entropies	2.122404	0.131718	0.148557
6	A	750	1_0	C	0.03670843164277502	0.01712147703925918	EntHL	6.753050539978007	Entropies	2.11182	0.158313	0.182694
6	A	900	0_3	C	0.010330230393894593	0.018910237861510294	EntHL	42.31555097186052	Entropies	1.71039	0.055829	0.054756
6	A	900	0_5	C	0.01835069861313017	0.02218818777865188	EntHL	14.544540322456143	Entropies	2.065123	0.104003	0.112193
6	A	900	0_7	C	0.025948066456223755	0.021810010262327345	EntHL	11.357951242325745	Entropies	2.072879	0.103664	0.114238
6	A	900	0_9	C	0.03295352272130283	0.017467480626276743	EntHL	7.512768385754657	Entropies	2.149052	0.141101	0.162582
6	A	900	1_0	C	0.03723457872242517	0.01733538996586666	EntHL	6.528298441611988	Entropies	2.136181	0.168274	0.195787
6	B	150	0_3	C	0.008487707250653374	0.013517208671064025	EntHL	27.86762770614334	Entropies	2.064541	0.074336	0.079352
6	B	150	0_5	C	0.014874607519027265	0.01611835392748142	EntHL	10.129779687650222	Entropies	2.175304	0.125141	0.140476
6	B	150	0_7	C	0.02006429296099887	0.014961100392506572	EntHL	6.085552311831349	Entropies	2.203495	0.17814	0.212128
6	B	150	0_9	C	0.0270594638760343	0.014287786546638535	EntHL	5.885725452634029	Entropies	2.147975	0.184102	0.217372
6	B	150	1_0	C	0.030680372156595023	0.013744250607499729	EntHL	5.812995677275472	Entropies	2.13468	0.186025	0.21768
6	B	300	0_3	C	0.00978699155077673	0.016579803525299162	EntHL	22.798170642911636	Entropies	2.092375	0.068318	0.073014
6	B	300	0_5	C	0.01614754850345493	0.018080143623495668	EntHL	18.659499905111872	Entropies	2.169864	0.07925	0.086034
6	B	300	0_7	C	0.02399086693948887	0.019365554228276627	EntHL	9.12641051771769	Entropies	2.205807	0.119325	0.135019
6	B	300	0_9	C	0.029985817022299372	0.016715783194475625	EntHL	6.564475019543062	Entropies	2.145864	0.163252	0.190258
6	B	300	1_0	C	0.0347082738490619	0.01594694325449151	EntHL	6.472916430018786	Entropies	2.150759	0.168488	0.196729
6	B	450	0_3	C	0.010521721450167273	0.01814253472034942	EntHL	20.63003667320567	Entropies	2.085066	0.081569	0.087973
6	B	450	0_5	C	0.018226141289673023	0.0212160234320532	EntHL	17.254405488857532	Entropies	2.093566	0.070111	0.075247
6	B	450	0_7	C	0.02563162427277792	0.021570589309895066	EntHL	10.98752813123398	Entropies	2.191356	0.10216	0.113334
6	B	450	0_9	C	0.030951190733525546	0.018202446346534725	EntHL	7.654203420751301	Entropies	2.166484	0.14381	0.164561
6	B	450	1_0	C	0.03509269591344807	0.015036025405956126	EntHL	6.082750456624692	Entropies	2.168996	0.176565	0.20909
6	B	600	0_3	C	0.011409746516917986	0.020271616090142705	EntHL	30.967061741854337	Entropies	2.048171	0.07157	0.073982
6	B	600	0_5	C	0.01670622812661929	0.02024692808917956	EntHL	14.354894333605733	Entropies	2.13652	0.086106	0.093176
6	B	600	0_7	C	0.025282477611242266	0.020851989380120433	EntHL	13.076755389265347	Entropies	2.156668	0.094166	0.103545
6	B	600	0_9	C	0.03177414977262349	0.01765742853326722	EntHL	7.619035550526361	Entropies	2.157981	0.139846	0.160685
6	B	600	1_0	C	0.037122129763110044	0.01687979773199411	EntHL	6.645076729104353	Entropies	2.158229	0.164055	0.190246
6	B	750	0_3	C	0.010568993001727858	0.019265287268335225	EntHL	34.44292293959419	Entropies	1.895564	0.068766	0.069193
6	B	750	0_5	C	0.01882358830203698	0.021340793680240607	EntHL	12.879529554261957	Entropies	2.114787	0.106576	0.115705
6	B	750	0_7	C	0.027379417574289924	0.022268229817319303	EntHL	12.499711805844127	Entropies	2.137542	0.097517	0.107247
6	B	750	0_9	C	0.032936481669953305	0.01854824239592985	EntHL	7.613774324594128	Entropies	2.148509	0.139601	0.161065
6	B	750	1_0	C	0.03616102957384294	0.01608110255584396	EntHL	6.692679069385275	Entropies	2.144084	0.165212	0.190596
6	B	900	0_3	C	0.010181021479520293	0.018198547573190192	EntHL	41.16233473047009	Entropies	1.831967	0.063423	0.064739
6	B	900	0_5	C	0.01832785761962695	0.021913493820134917	EntHL	12.679437871003007	Entropies	2.12709	0.114527	0.124888
6	B	900	0_7	C	0.024865647335165292	0.020662743345706523	EntHL	11.186648701977363	Entropies	2.064804	0.098743	0.108826
6	B	900	0_9	C	0.03245826878405959	0.017302066359596167	EntHL	7.739270032813974	Entropies	2.144625	0.135462	0.155331
6	B	900	1_0	C	0.03621691168157144	0.015894523595817417	EntHL	6.392930749127182	Entropies	2.117687	0.167049	0.192851
6	C	150	0_3	C	0.008888359026055444	0.01437148679472132	EntHL	28.12548369053571	Entropies	2.063773	0.07437	0.07855
6	C	150	0_5	C	0.014867506200286769	0.015984534168981546	EntHL	10.025360539653938	Entropies	2.166397	0.125242	0.140011
6	C	150	0_7	C	0.02049336681337356	0.014982493708926221	EntHL	6.233041235043521	Entropies	2.192411	0.175634	0.207683
6	C	150	0_9	C	0.026372160283028325	0.01416685101204342	EntHL	5.900651969978766	Entropies	2.104856	0.18023	0.210207
6	C	150	1_0	C	0.02924824069041732	0.01392023808568416	EntHL	6.200118642111118	Entropies	2.108471	0.170781	0.198001
6	C	300	0_3	C	0.009962481074371728	0.017112377892575692	EntHL	23.14728186026275	Entropies	2.052359	0.063479	0.067129
6	C	300	0_5	C	0.016156216076202608	0.018345223606459876	EntHL	17.873104722569398	Entropies	2.169756	0.081241	0.088132
6	C	300	0_7	C	0.024795711202884648	0.01953821647845045	EntHL	8.60795523873371	Entropies	2.206353	0.126414	0.144169
6	C	300	0_9	C	0.030830469638617065	0.016582654197748757	EntHL	6.75771699358011	Entropies	2.182884	0.159295	0.186219
6	C	300	1_0	C	0.0339405233249357	0.016607203883990687	EntHL	7.189521718696319	Entropies	2.120684	0.151497	0.174542
6	C	450	0_3	C	0.010500840916016997	0.018472571361606075	EntHL	22.02419278894463	Entropies	2.063219	0.076435	0.081268
6	C	450	0_5	C	0.018857271626750383	0.02212213671203944	EntHL	17.709243113535564	Entropies	2.063609	0.072045	0.076621
6	C	450	0_7	C	0.025240923711882787	0.02152378905800093	EntHL	10.982469352453478	Entropies	2.176872	0.102286	0.113183
6	C	450	0_9	C	0.03349703471094567	0.01812060816622208	EntHL	7.172986277596916	Entropies	2.160035	0.148024	0.169807
6	C	450	1_0	C	0.03567765379390181	0.016286543635906897	EntHL	6.487838043448359	Entropies	2.155904	0.169284	0.197081
6	C	600	0_3	C	0.010354717763618258	0.018261828651440503	EntHL	31.863978473432475	Entropies	2.04981	0.06744	0.070806
6	C	600	0_5	C	0.01689783804730602	0.019899272532017436	EntHL	13.298418621395832	Entropies	2.176029	0.092723	0.102022
6	C	600	0_7	C	0.025170224221950126	0.020398955623693135	EntHL	12.145069377216538	Entropies	2.194736	0.10086	0.111668
6	C	600	0_9	C	0.031766329652359745	0.01810224321801065	EntHL	7.677149537723303	Entropies	2.151574	0.13498	0.154413
6	C	600	1_0	C	0.03507958238741425	0.016415048414733818	EntHL	6.5690111647887575	Entropies	2.135755	0.164002	0.190187
6	C	750	0_3	C	0.010379783492500896	0.018908129383455378	EntHL	33.15889121924531	Entropies	1.874504	0.056793	0.057876
6	C	750	0_5	C	0.018448821509834387	0.020965889006215606	EntHL	12.122717925423611	Entropies	2.122057	0.105363	0.115939
6	C	750	0_7	C	0.026506114924215347	0.02180036848055269	EntHL	12.453745890067452	Entropies	2.128061	0.094076	0.103525
6	C	750	0_9	C	0.03133090366730596	0.0169701059943259	EntHL	7.204436204182866	Entropies	2.14041	0.145443	0.167093
6	C	750	1_0	C	0.03631099673827853	0.015668001523944684	EntHL	6.573550444575088	Entropies	2.156184	0.165686	0.194662
6	C	900	0_3	C	0.010722056045444439	0.01924083757889468	EntHL	42.77598314840477	Entropies	1.865987	0.063642	0.063793
6	C	900	0_5	C	0.01768454044739316	0.021202760132201754	EntHL	15.86718918959204	Entropies	1.98566	0.093672	0.100598
6	C	900	0_7	C	0.02636586836459499	0.022422931059579296	EntHL	10.389628049140804	Entropies	2.035769	0.105497	0.116841
6	C	900	0_9	C	0.033559067369105175	0.019170538339271823	EntHL	7.687763241771507	Entropies	2.152899	0.13942	0.160479
6	C	900	1_0	C	0.03693139130835139	0.0169979313649202	EntHL	6.463979940020799	Entropies	2.137903	0.170922	0.198876
6	D	150	0_3	C	0.008698156639570012	0.013966430573885691	EntHL	29.08037482749102	Entropies	2.074645	0.075347	0.079805
6	D	150	0_5	C	0.014473291593234855	0.014962994324291832	EntHL	10.071635501370274	Entropies	2.186411	0.128932	0.145853
6	D	150	0_7	C	0.02037592074521296	0.014586687219721364	EntHL	6.146105347218791	Entropies	2.200336	0.178129	0.211906
6	D	150	0_9	C	0.026839708560422348	0.013892627075759988	EntHL	5.5795606148420065	Entropies	2.141308	0.190576	0.225306
6	D	150	1_0	C	0.02993094832683515	0.014964794853750601	EntHL	6.33432000772234	Entropies	2.099852	0.174576	0.199862
6	D	300	0_3	C	0.010178943678280065	0.017338737902533173	EntHL	21.822273775763293	Entropies	2.06969	0.062892	0.067056
6	D	300	0_5	C	0.016593390443951087	0.018791952391875956	EntHL	18.42892488979384	Entropies	2.16339	0.083328	0.08961
6	D	300	0_7	C	0.023971127429348704	0.01926617002036933	EntHL	9.187556016703628	Entropies	2.198004	0.116147	0.130538
6	D	300	0_9	C	0.029985930033402906	0.016660505681499935	EntHL	6.796729719532048	Entropies	2.186726	0.15784	0.184866
6	D	300	1_0	C	0.03537252378147685	0.01607738910406657	EntHL	6.508786108429823	Entropies	2.171406	0.170249	0.198753
6	D	450	0_3	C	0.009693089996515778	0.016393466349328957	EntHL	19.719686212892704	Entropies	2.103142	0.079392	0.085683
6	D	450	0_5	C	0.017770977948906135	0.02050533809652416	EntHL	17.490410399746942	Entropies	2.095052	0.072018	0.077438
6	D	450	0_7	C	0.025245765224408325	0.021162780341074345	EntHL	10.861754936761535	Entropies	2.192591	0.102581	0.114003
6	D	450	0_9	C	0.031446155974472714	0.017518922875370487	EntHL	7.5075805412313095	Entropies	2.176367	0.143234	0.165037
6	D	450	1_0	C	0.035290606482556684	0.015939897867182994	EntHL	6.671139157993198	Entropies	2.150025	0.16295	0.190264
6	D	600	0_3	C	0.010577204975277863	0.019298470377155357	EntHL	26.20595554745802	Entropies	2.05988	0.075086	0.07819
6	D	600	0_5	C	0.016841319750889892	0.019856231476729175	EntHL	13.200792361986295	Entropies	2.157992	0.095481	0.10457
6	D	600	0_7	C	0.025582575150919013	0.020852533789569864	EntHL	12.268741046442738	Entropies	2.175897	0.098252	0.108252
6	D	600	0_9	C	0.03283500515047991	0.019057530324513634	EntHL	7.839710037526041	Entropies	2.163006	0.135039	0.153095
6	D	600	1_0	C	0.036901167047585684	0.016861345782355795	EntHL	6.486344335507977	Entropies	2.128911	0.165645	0.19163
6	D	750	0_3	C	0.009695373401152818	0.01723995347468525	EntHL	32.4414307906419	Entropies	1.907967	0.067182	0.070283
6	D	750	0_5	C	0.017971943733579587	0.020764810485243416	EntHL	13.097849624060109	Entropies	2.101259	0.105109	0.113041
6	D	750	0_7	C	0.026138813001172007	0.02166621616691933	EntHL	12.790867496449273	Entropies	2.135032	0.095409	0.105085
6	D	750	0_9	C	0.03338509219683266	0.018445211304442224	EntHL	7.671848181932844	Entropies	2.124824	0.135653	0.154733
6	D	750	1_0	C	0.036333577719820626	0.01674450512218983	EntHL	6.72666810433805	Entropies	2.112985	0.159654	0.184378
6	D	900	0_3	C	0.009859638363354649	0.0181523545144077	EntHL	48.394944930392995	Entropies	1.592917	0.046801	0.046478
6	D	900	0_5	C	0.01765768417424957	0.02122201852105423	EntHL	14.69602898986729	Entropies	2.046064	0.098956	0.106351
6	D	900	0_7	C	0.026080657103621063	0.022170856198279403	EntHL	11.47360778948086	Entropies	2.089329	0.10078	0.109741
6	D	900	0_9	C	0.034258188719111175	0.01929096605045476	EntHL	8.105876824683168	Entropies	2.149484	0.135646	0.155014
6	D	900	1_0	C	0.03566046361420771	0.016269178267909978	EntHL	6.7639439481233055	Entropies	2.161047	0.161815	0.188404
6	E	150	0_3	C	0.008497509750200867	0.013658011907658307	EntHL	29.11387412632557	Entropies	2.06011	0.074523	0.078661
6	E	150	0_5	C	0.01463113043824522	0.015305177009052474	EntHL	9.656060985461705	Entropies	2.187087	0.1272	0.144222
6	E	150	0_7	C	0.020064796213358604	0.0148429081087459	EntHL	6.325574863550458	Entropies	2.170459	0.171675	0.201667
6	E	150	0_9	C	0.025704104273759708	0.013217168074593801	EntHL	5.7782988563036	Entropies	2.13836	0.187033	0.219517
6	E	150	1_0	C	0.02869299090350166	0.013073573273415517	EntHL	5.866782664041675	Entropies	2.135374	0.185448	0.216987
6	E	300	0_3	C	0.010723181670896986	0.018529878737406406	EntHL	23.999378768213088	Entropies	2.036795	0.061547	0.064931
6	E	300	0_5	C	0.01636030893777435	0.018927479324264626	EntHL	16.990259026795286	Entropies	2.160513	0.082669	0.09003
6	E	300	0_7	C	0.02293964649287127	0.018258817390720702	EntHL	9.281111710245321	Entropies	2.215645	0.118603	0.134114
6	E	300	0_9	C	0.03102006580160675	0.016446282983255105	EntHL	6.376758944351025	Entropies	2.170315	0.167243	0.197014
6	E	300	1_0	C	0.033250641539196296	0.015480555041454014	EntHL	6.472916430018786	Entropies	2.157269	0.168784	0.198432
6	E	450	0_3	C	0.01043315591330755	0.01797392544812279	EntHL	21.34027442859167	Entropies	2.075995	0.076092	0.080598
6	E	450	0_5	C	0.0170591544608058	0.019434476506027466	EntHL	17.0333472404905	Entropies	2.076897	0.073596	0.07928
6	E	450	0_7	C	0.023443974865467395	0.019470777501848193	EntHL	11.028082338548982	Entropies	2.194299	0.105043	0.117073
6	E	450	0_9	C	0.033142490186058374	0.019102872909757117	EntHL	7.798301105266388	Entropies	2.159403	0.136356	0.156201
6	E	450	1_0	C	0.03417628715770869	0.016069398854163513	EntHL	6.921496442294731	Entropies	2.155811	0.155914	0.180879
6	E	600	0_3	C	0.010524280291352356	0.018743383031142515	EntHL	30.92430870456204	Entropies	2.034495	0.067458	0.070923
6	E	600	0_5	C	0.018019146933614776	0.022266092477728424	EntHL	13.743583963039745	Entropies	2.140795	0.094902	0.102349
6	E	600	0_7	C	0.024932921769717387	0.02021641407727725	EntHL	12.1562605524326	Entropies	2.195435	0.09807	0.108607
6	E	600	0_9	C	0.03334806681154413	0.018990859802275217	EntHL	7.792916089836247	Entropies	2.135018	0.134302	0.15231
6	E	600	1_0	C	0.036602387615614414	0.016616893052267333	EntHL	6.635902555087507	Entropies	2.137246	0.163833	0.189174
6	E	750	0_3	C	0.010722016239337887	0.01982749508716924	EntHL	33.258296442068925	Entropies	1.819342	0.06374	0.064483
6	E	750	0_5	C	0.01868341489453159	0.021384975549334884	EntHL	11.994993031551827	Entropies	2.124469	0.109564	0.121156
6	E	750	0_7	C	0.025005224121638046	0.020648879274848965	EntHL	12.790867496449273	Entropies	2.123115	0.092387	0.101112
6	E	750	0_9	C	0.0330987204098303	0.018431076825910126	EntHL	7.771413187970425	Entropies	2.160421	0.13548	0.155014
6	E	750	1_0	C	0.037619733890911035	0.017512162880031074	EntHL	6.680362046819241	Entropies	2.145345	0.165559	0.191095
6	E	900	0_3	C	0.010389736808311975	0.01880662196401305	EntHL	40.28097740279905	Entropies	1.785673	0.058938	0.059338
6	E	900	0_5	C	0.017728373160175	0.02116396905450487	EntHL	13.85160185931142	Entropies	2.093163	0.111674	0.120522
6	E	900	0_7	C	0.026279991900343615	0.02172370221323727	EntHL	10.919430790556483	Entropies	2.060266	0.10407	0.115707
6	E	900	0_9	C	0.032833780204467075	0.018702062643605005	EntHL	7.725026893011432	Entropies	2.145473	0.138148	0.156961
6	E	900	1_0	C	0.03654009163587913	0.017434804946207645	EntHL	6.660395213010882	Entropies	2.108862	0.16104	0.185788
6	F	150	0_3	C	0.009163231470515973	0.01489052119791084	EntHL	28.68137712682069	Entropies	2.078703	0.076422	0.08181
6	F	150	0_5	C	0.015433998640780799	0.016749269917785595	EntHL	9.763375665873369	Entropies	2.174538	0.125069	0.141932
6	F	150	0_7	C	0.020691197987096722	0.01604318264918656	EntHL	6.356235799403245	Entropies	2.169109	0.169761	0.198891
6	F	150	0_9	C	0.028050985626890842	0.014918864666896563	EntHL	5.618236281362742	Entropies	2.12334	0.185595	0.220415
6	F	150	1_0	C	0.03043116147381619	0.014695220740532613	EntHL	5.810319310140646	Entropies	2.136711	0.18562	0.217999
6	F	300	0_3	C	0.00960687146736544	0.016708994777262523	EntHL	22.197292249648722	Entropies	2.073398	0.067233	0.071083
6	F	300	0_5	C	0.01672491086195779	0.01901689501771378	EntHL	19.102930691728048	Entropies	2.149987	0.078241	0.084838
6	F	300	0_7	C	0.02317612256541937	0.018640065351831152	EntHL	8.997047223535008	Entropies	2.202542	0.12011	0.135182
6	F	300	0_9	C	0.03117009851103447	0.01735214453942396	EntHL	6.645076729104353	Entropies	2.156424	0.158542	0.185776
6	F	300	1_0	C	0.03261247477908719	0.014865230258158188	EntHL	6.489332095367304	Entropies	2.148108	0.169926	0.198747
6	F	450	0_3	C	0.010041251792120277	0.017649350391775735	EntHL	20.758692705051168	Entropies	2.07322	0.076408	0.081544
6	F	450	0_5	C	0.017981431931168385	0.020846921603771818	EntHL	17.819684068249614	Entropies	2.078892	0.074294	0.079771
6	F	450	0_7	C	0.02455010599078755	0.019684402411359814	EntHL	10.480934333679603	Entropies	2.181972	0.105168	0.117433
6	F	450	0_9	C	0.03202317988512806	0.017359720279075196	EntHL	7.3333092527723425	Entropies	2.174166	0.143145	0.166061
6	F	450	1_0	C	0.036052025592187606	0.01646819057458336	EntHL	6.477389306981895	Entropies	2.137608	0.167105	0.193504
6	F	600	0_3	C	0.00993195634877463	0.01769643035818219	EntHL	28.229292907931782	Entropies	2.093193	0.077049	0.081807
6	F	600	0_5	C	0.01831796565949266	0.021950936778615333	EntHL	13.626991970014439	Entropies	2.167042	0.092072	0.100139
6	F	600	0_7	C	0.025772655019542078	0.02115614149097789	EntHL	12.846948998373993	Entropies	2.163392	0.094189	0.103036
6	F	600	0_9	C	0.031616433860115666	0.01750549078850177	EntHL	7.430191378998461	Entropies	2.170847	0.143123	0.165517
6	F	600	1_0	C	0.036702420190263325	0.016053497564831952	EntHL	6.362092805760024	Entropies	2.160742	0.171587	0.20057
6	F	750	0_3	C	0.010101912662363694	0.01797363432023625	EntHL	31.65191567241242	Entropies	1.920159	0.066182	0.069808
6	F	750	0_5	C	0.019255946189326478	0.02225614021980519	EntHL	12.12550960577352	Entropies	2.117833	0.109358	0.119788
6	F	750	0_7	C	0.02618811054527529	0.02159950402073194	EntHL	12.192703139759375	Entropies	2.167719	0.096955	0.10661
6	F	750	0_9	C	0.032436090661404904	0.01854243288048371	EntHL	8.016780633912006	Entropies	2.155389	0.132118	0.150464
6	F	750	1_0	C	0.037185381303573475	0.016687085987767976	EntHL	6.6374307040456	Entropies	2.115573	0.161448	0.185871
6	F	900	0_3	C	0.009926515321950118	0.018178008615475107	EntHL	46.526458910208355	Entropies	1.746816	0.055615	0.056219
6	F	900	0_5	C	0.01749900720102495	0.020586064513507023	EntHL	14.746875033244496	Entropies	2.068676	0.108361	0.117345
6	F	900	0_7	C	0.025100600973351952	0.020775183742082842	EntHL	10.939563662773981	Entropies	2.061502	0.101369	0.11177
6	F	900	0_9	C	0.03379795593372111	0.019367286551558106	EntHL	7.848741034921426	Entropies	2.112821	0.133119	0.151936
6	F	900	1_0	C	0.03644663399458485	0.016185123038298124	EntHL	6.353309318542227	Entropies	2.134402	0.170961	0.199709
8	A	150	0_3	C	0.01246058952399294	0.020670011455738085	EntHL	30.429863203274802	Entropies	2.063491	0.074464	0.077768
8	A	150	0_5	C	0.019895886154908754	0.02148063176321239	EntHL	10.27069896031269	Entropies	2.187044	0.128402	0.144836
8	A	150	0_7	C	0.027058598263376313	0.019848831517225152	EntHL	6.20869034232456	Entropies	2.181441	0.175444	0.205905
8	A	150	0_9	C	0.03562437868530939	0.019906445719540963	EntHL	5.691149576309294	Entropies	2.120274	0.188143	0.218655
8	A	150	1_0	C	0.03971769690632391	0.018872910752779564	EntHL	5.522045744473503	Entropies	2.118334	0.191834	0.223834
8	A	300	0_3	C	0.01410503431957806	0.024408923337566724	EntHL	24.266100950939688	Entropies	2.043629	0.066476	0.070745
8	A	300	0_5	C	0.023028962799729224	0.025718411529366228	EntHL	19.368678929281696	Entropies	2.181904	0.084395	0.091881
8	A	300	0_7	C	0.031815942747782426	0.025551804618448793	EntHL	9.24485278830875	Entropies	2.213867	0.119734	0.135178
8	A	300	0_9	C	0.042208531269222624	0.023745964563494867	EntHL	6.68959768634292	Entropies	2.204429	0.164323	0.19263
8	A	300	1_0	C	0.04704739264452954	0.020845438270693194	EntHL	6.287818541204859	Entropies	2.117169	0.173707	0.201712
8	A	450	0_3	C	0.014278055100639356	0.024808168027279778	EntHL	19.611011754854307	Entropies	2.086477	0.080508	0.085438
8	A	450	0_5	C	0.023732045945602805	0.027037478331526206	EntHL	16.826740610785464	Entropies	2.085461	0.076379	0.082483
8	A	450	0_7	C	0.034620632618050824	0.029208774212540357	EntHL	11.050959823368958	Entropies	2.197918	0.105456	0.117288
8	A	450	0_9	C	0.0454756741799399	0.025895151228226772	EntHL	7.09577767966323	Entropies	2.168993	0.152998	0.177413
8	A	450	1_0	C	0.049592763827043626	0.022155423281627982	EntHL	6.392930749127182	Entropies	2.156279	0.174481	0.204316
8	A	600	0_3	C	0.013517314073171083	0.023784491910895295	EntHL	29.81261008186373	Entropies	2.042181	0.06867	0.071331
8	A	600	0_5	C	0.02401298260138758	0.028073042829537768	EntHL	13.630130062144032	Entropies	2.163001	0.092979	0.102153
8	A	600	0_7	C	0.035002946465398616	0.028399019879129697	EntHL	12.014342265504524	Entropies	2.189346	0.104033	0.115903
8	A	600	0_9	C	0.04460599878507737	0.025138763524266493	EntHL	7.5857757503242755	Entropies	2.135155	0.14163	0.162488
8	A	600	1_0	C	0.04871706516636835	0.021161830596589576	EntHL	6.238784722744078	Entropies	2.130458	0.173641	0.202658
8	A	750	0_3	C	0.013959585556544508	0.025035083107614042	EntHL	36.49219610111923	Entropies	1.858093	0.05998	0.060348
8	A	750	0_5	C	0.026471426864092665	0.030544521657460508	EntHL	12.659017493063622	Entropies	2.135131	0.112285	0.12364
8	A	750	0_7	C	0.03619505699902792	0.030687801057071046	EntHL	12.915166220770862	Entropies	2.149966	0.096586	0.105707
8	A	750	0_9	C	0.04495511678592692	0.02454235023869928	EntHL	7.4954894979514455	Entropies	2.170435	0.142256	0.164523
8	A	750	1_0	C	0.05063206223481336	0.02216267846864871	EntHL	6.324118513786809	Entropies	2.174447	0.172344	0.201907
8	A	900	0_3	C	0.01353848958973658	0.024531092422808348	EntHL	45.37326169400703	Entropies	1.820081	0.061225	0.059067
8	A	900	0_5	C	0.024790744771498063	0.029428181561476897	EntHL	13.889928175035513	Entropies	2.039399	0.108286	0.116221
8	A	900	0_7	C	0.03564015684434664	0.02961984026261417	EntHL	10.675789451046734	Entropies	2.099923	0.112234	0.124414
8	A	900	0_9	C	0.04626905390439175	0.024963398308880173	EntHL	7.406277836712844	Entropies	2.166428	0.14476	0.167128
8	A	900	1_0	C	0.05143811018781824	0.02373768922384269	EntHL	6.299411805510052	Entropies	2.157668	0.174228	0.203779
8	B	150	0_3	C	0.011394343086395984	0.01907992316120833	EntHL	27.7395875874306	Entropies	2.060237	0.075193	0.079411
8	B	150	0_5	C	0.019194655362473067	0.020150328685990163	EntHL	10.251797048305354	Entropies	2.195438	0.130786	0.148177
8	B	150	0_7	C	0.027404553266278154	0.020742663058749316	EntHL	6.130557921521667	Entropies	2.191055	0.179429	0.212749
8	B	150	0_9	C	0.035753709959718286	0.019563195155240937	EntHL	5.678060295507453	Entropies	2.141008	0.190634	0.22409
8	B	150	1_0	C	0.039260203508308486	0.018092081805810158	EntHL	5.692460162807994	Entropies	2.116556	0.187805	0.217518
8	B	300	0_3	C	0.012637636631312087	0.02215612301648938	EntHL	23.675545815289624	Entropies	2.042337	0.06705	0.071466
8	B	300	0_5	C	0.02241819017500214	0.02524670371265281	EntHL	20.090928126183353	Entropies	2.167593	0.080792	0.087843
8	B	300	0_7	C	0.03121452285525226	0.02522342264665314	EntHL	9.629417129761583	Entropies	2.215868	0.115508	0.130282
8	B	300	0_9	C	0.040884181842535866	0.02310701531756712	EntHL	6.990367367648456	Entropies	2.184039	0.154957	0.180763
8	B	300	1_0	C	0.04733711961665324	0.022215311172528274	EntHL	6.353309318542227	Entropies	2.157297	0.171511	0.200066
8	B	450	0_3	C	0.014084435973230242	0.02453435751295727	EntHL	20.216222090985898	Entropies	2.0869	0.082665	0.088436
8	B	450	0_5	C	0.024594741517137655	0.02855415230775835	EntHL	17.664445127509502	Entropies	2.077821	0.075109	0.080397
8	B	450	0_7	C	0.033936051917822015	0.028340903082123836	EntHL	11.078985653796593	Entropies	2.196442	0.105822	0.117942
8	B	450	0_9	C	0.045156663879103325	0.02545099445361548	EntHL	7.1779429127434735	Entropies	2.129678	0.14654	0.167612
8	B	450	1_0	C	0.048910283950893474	0.021987093846630036	EntHL	6.031148196201045	Entropies	2.154429	0.180413	0.212567
8	B	600	0_3	C	0.013973721404071937	0.024503163252311142	EntHL	30.199517204163215	Entropies	2.077899	0.075849	0.081397
8	B	600	0_5	C	0.023870561964087215	0.02874807366191053	EntHL	13.443117666777933	Entropies	2.164368	0.092761	0.101611
8	B	600	0_7	C	0.03613144664640081	0.02913357731397429	EntHL	12.679437871003007	Entropies	2.194177	0.097365	0.107761
8	B	600	0_9	C	0.04590777199720897	0.02557257515130597	EntHL	7.573558772776743	Entropies	2.146818	0.141191	0.163268
8	B	600	1_0	C	0.05041356376394986	0.021961480777374098	EntHL	5.858683000595624	Entropies	2.174452	0.184362	0.22002
8	B	750	0_3	C	0.01390842216943747	0.024712359855685564	EntHL	32.67382660646882	Entropies	1.905464	0.067548	0.070477
8	B	750	0_5	C	0.02650788306130822	0.030558768744375502	EntHL	12.551626285411547	Entropies	2.129196	0.111635	0.123001
8	B	750	0_7	C	0.03558978960268084	0.029470011554658466	EntHL	12.3424108794202	Entropies	2.130737	0.096499	0.105507
8	B	750	0_9	C	0.04494786034348542	0.025264424250269035	EntHL	7.807284401412927	Entropies	2.132549	0.137161	0.155924
8	B	750	1_0	C	0.05050087450361958	0.023509118145691166	EntHL	6.4461439560694025	Entropies	2.128996	0.170313	0.196927
8	B	900	0_3	C	0.014531669307463798	0.026808447326999878	EntHL	43.20161676201719	Entropies	1.669737	0.052858	0.052196
8	B	900	0_5	C	0.024977299962059413	0.030216441451179795	EntHL	12.924090783614833	Entropies	2.099157	0.118685	0.128479
8	B	900	0_7	C	0.035825511813430924	0.029606655700656667	EntHL	10.814339513031829	Entropies	2.063343	0.104504	0.115202
8	B	900	0_9	C	0.04689477095163687	0.026054846958567485	EntHL	7.730364996044695	Entropies	2.125556	0.13481	0.154411
8	B	900	1_0	C	0.051005142011850906	0.02285924005263437	EntHL	6.020048636867396	Entropies	2.127864	0.180237	0.208489
8	C	150	0_3	C	0.012656933223404786	0.020365167534930458	EntHL	29.895099278287514	Entropies	2.071498	0.075701	0.080496
8	C	150	0_5	C	0.01824329636207495	0.01946168447291098	EntHL	10.31098131854625	Entropies	2.176318	0.127304	0.141597
8	C	150	0_7	C	0.027711140788476016	0.021132398968975903	EntHL	6.2129806353174475	Entropies	2.189285	0.176634	0.208066
8	C	150	0_9	C	0.03645588579188701	0.01892746606099189	EntHL	5.353033977460381	Entropies	2.134884	0.198184	0.2355
8	C	150	1_0	C	0.03950460317437823	0.018486457144957474	EntHL	5.484032248951078	Entropies	2.145587	0.200051	0.236128
8	C	300	0_3	C	0.01359567149661694	0.023648360646669673	EntHL	22.80867200632831	Entropies	2.053357	0.064697	0.068933
8	C	300	0_5	C	0.02432983819433914	0.028031517763025947	EntHL	20.06319064800167	Entropies	2.154212	0.082088	0.089309
8	C	300	0_7	C	0.032090073669348594	0.025857293567160412	EntHL	9.115909395404188	Entropies	2.199407	0.122443	0.138808
8	C	300	0_9	C	0.04354217199311183	0.024623909313415633	EntHL	6.806126238042503	Entropies	2.184041	0.16287	0.189723
8	C	300	1_0	C	0.04562316388568778	0.021358741958200735	EntHL	6.722023091142696	Entropies	2.129596	0.164933	0.19122
8	C	450	0_3	C	0.013793518133669296	0.024015744035158236	EntHL	19.642646458892532	Entropies	2.06307	0.075544	0.080628
8	C	450	0_5	C	0.025261698646519472	0.029490677795418776	EntHL	17.69293980695764	Entropies	2.082536	0.071806	0.077256
8	C	450	0_7	C	0.03381934206774665	0.027730104919835474	EntHL	10.529312128485492	Entropies	2.197224	0.107444	0.120233
8	C	450	0_9	C	0.04464460290365916	0.024899423075895554	EntHL	7.231027280530806	Entropies	2.176191	0.148189	0.171907
8	C	450	1_0	C	0.04922486843021758	0.022670091971131356	EntHL	6.335778706737233	Entropies	2.118474	0.17035	0.197437
8	C	600	0_3	C	0.014551601267321525	0.02589357847636516	EntHL	31.14583654026876	Entropies	2.02946	0.071503	0.074576
8	C	600	0_5	C	0.024250329354246182	0.028791063574157928	EntHL	13.829293698026142	Entropies	2.145194	0.092412	0.10055
8	C	600	0_7	C	0.035226822201646586	0.02917536193694094	EntHL	12.838077704786777	Entropies	2.198984	0.100885	0.111756
8	C	600	0_9	C	0.04584839573281527	0.025800523630844577	EntHL	7.523154831900755	Entropies	2.153292	0.14111	0.162911
8	C	600	1_0	C	0.049569119571086215	0.02270056827433179	EntHL	6.175896369514869	Entropies	2.133757	0.172565	0.202545
8	C	750	0_3	C	0.014023473545892392	0.025161684344708	EntHL	36.85530418542171	Entropies	1.925414	0.068054	0.071304
8	C	750	0_5	C	0.02420121993916547	0.02762609917309366	EntHL	12.09483644789795	Entropies	2.129353	0.110753	0.122905
8	C	750	0_7	C	0.03524503828268881	0.0282427656661818	EntHL	12.870635762595503	Entropies	2.126656	0.096401	0.106281
8	C	750	0_9	C	0.0466200914286865	0.025758482658814724	EntHL	7.523154831900755	Entropies	2.099923	0.139532	0.159314
8	C	750	1_0	C	0.05061447965007748	0.022928620113188847	EntHL	6.30666844782663	Entropies	2.1336	0.170523	0.197958
8	C	900	0_3	C	0.0144320115135957	0.02629934571959791	EntHL	42.39357093433569	Entropies	1.81156	0.061317	0.06094
8	C	900	0_5	C	0.02371685156333371	0.02787462729237469	EntHL	13.034668782473084	Entropies	2.098476	0.1102	0.120536
8	C	900	0_7	C	0.037523921123621164	0.03129808302178356	EntHL	10.500258721159804	Entropies	2.063131	0.105802	0.11767
8	C	900	0_9	C	0.045351729499099123	0.024955945931155837	EntHL	7.782157212065323	Entropies	2.146939	0.135921	0.155834
8	C	900	1_0	C	0.049717119022703746	0.022335720006214466	EntHL	6.081350012810347	Entropies	2.165306	0.179984	0.212918
8	D	150	0_3	C	0.011500805558747386	0.01826079039706511	EntHL	29.730348496911088	Entropies	2.074941	0.07521	0.080428
8	D	150	0_5	C	0.020268474533772982	0.022239858832835222	EntHL	10.69793611296037	Entropies	2.183752	0.128447	0.14474
8	D	150	0_7	C	0.027549559602056215	0.020730234622329743	EntHL	6.18443458229506	Entropies	2.190075	0.176223	0.206728
8	D	150	0_9	C	0.03584677699510907	0.018721318465702255	EntHL	5.486558320737151	Entropies	2.124928	0.193901	0.225899
8	D	150	1_0	C	0.03955445286847873	0.018733317560357423	EntHL	5.514422023837305	Entropies	2.117594	0.193037	0.226065
8	D	300	0_3	C	0.014023507590168616	0.023801667411243465	EntHL	23.523394934001544	Entropies	2.083172	0.065746	0.070184
8	D	300	0_5	C	0.024265607061726	0.028367468957636453	EntHL	17.81147968974309	Entropies	2.17977	0.085589	0.093
8	D	300	0_7	C	0.033291368829268524	0.027318117773840588	EntHL	9.270432584088837	Entropies	2.188038	0.116005	0.130874
8	D	300	0_9	C	0.0424566216545799	0.024230307454276536	EntHL	6.953444618285089	Entropies	2.168318	0.154848	0.17827
8	D	300	1_0	C	0.04773129732823975	0.022856768315477696	EntHL	6.5222884246822055	Entropies	2.1507	0.165726	0.194355
8	D	450	0_3	C	0.014410695366472047	0.024893324075654647	EntHL	20.989398836335507	Entropies	2.0516	0.073031	0.077636
8	D	450	0_5	C	0.02415785844197349	0.028372204209560554	EntHL	18.310491414804506	Entropies	2.073027	0.069366	0.073838
8	D	450	0_7	C	0.034230476379024745	0.028769356208092442	EntHL	11.028082338548982	Entropies	2.207661	0.106445	0.1187
8	D	450	0_9	C	0.04408861069630118	0.024786139590373825	EntHL	7.064802086185692	Entropies	2.165474	0.150805	0.175986
8	D	450	1_0	C	0.046715157271992824	0.02122941408062176	EntHL	6.30957344482646	Entropies	2.159104	0.173222	0.202843
8	D	600	0_3	C	0.014104145665883548	0.02458987528926995	EntHL	30.938553154662998	Entropies	2.03907	0.072846	0.075354
8	D	600	0_5	C	0.02498121507258043	0.029253796833385626	EntHL	13.59565075819283	Entropies	2.157231	0.09004	0.098512
8	D	600	0_7	C	0.034521370394085364	0.02816448360059901	EntHL	12.0226443462323	Entropies	2.17394	0.101721	0.112898
8	D	600	0_9	C	0.04615448279911552	0.025819455142632855	EntHL	7.401163527853485	Entropies	2.172837	0.144457	0.165734
8	D	600	1_0	C	0.049736583143673435	0.02118214002820557	EntHL	5.938817778950106	Entropies	2.143323	0.182087	0.21348
8	D	750	0_3	C	0.014530597622922936	0.02584350769063865	EntHL	32.63623111928601	Entropies	1.860087	0.066671	0.067819
8	D	750	0_5	C	0.026417813799115234	0.03003384502354506	EntHL	11.117317272869798	Entropies	2.16123	0.119212	0.131831
8	D	750	0_7	C	0.03496917991077312	0.02822009185353322	EntHL	12.32537098209305	Entropies	2.131263	0.095545	0.104229
8	D	750	0_9	C	0.04481131007381262	0.025456926598190772	EntHL	7.744617978058643	Entropies	2.123814	0.136759	0.155953
8	D	750	1_0	C	0.05124006915594681	0.02250243604476306	EntHL	6.082750456624692	Entropies	2.153969	0.180624	0.212054
8	D	900	0_3	C	0.014419070260650233	0.02580692473571215	EntHL	38.931398070339725	Entropies	1.861917	0.068819	0.070457
8	D	900	0_5	C	0.025144828337996313	0.029851993192239124	EntHL	13.212956341929543	Entropies	2.086618	0.114672	0.124027
8	D	900	0_7	C	0.03645578678383034	0.03096604903587332	EntHL	10.94712305625953	Entropies	2.076374	0.104962	0.115622
8	D	900	0_9	C	0.04683990569684441	0.02638432126330138	EntHL	7.368854816525531	Entropies	2.166201	0.146756	0.169023
8	D	900	1_0	C	0.050758472051584694	0.023005898669039907	EntHL	6.423918168269081	Entropies	2.127701	0.170981	0.199415
8	E	150	0_3	C	0.010816977482474004	0.01737364590247144	EntHL	30.345898439031757	Entropies	2.065146	0.074567	0.078687
8	E	150	0_5	C	0.019179919205016653	0.020291107938754605	EntHL	10.356189770500139	Entropies	2.182183	0.127886	0.144571
8	E	150	0_7	C	0.02710770844674656	0.020095195589132166	EntHL	6.119275411262482	Entropies	2.194544	0.178158	0.212307
8	E	150	0_9	C	0.03644804103494876	0.018568409373146313	EntHL	5.258961603843031	Entropies	2.162788	0.20559	0.243642
8	E	150	1_0	C	0.040910012008286256	0.0196581159228954	EntHL	5.295414984185301	Entropies	2.134858	0.198943	0.236044
8	E	300	0_3	C	0.013599140119012084	0.023492444865299382	EntHL	24.032558049446884	Entropies	2.040905	0.065347	0.069631
8	E	300	0_5	C	0.02259735905854692	0.025476336171167426	EntHL	18.01357864677776	Entropies	2.160629	0.085061	0.092747
8	E	300	0_7	C	0.032993276691637465	0.026576300968658203	EntHL	9.200257866525417	Entropies	2.183474	0.118808	0.133763
8	E	300	0_9	C	0.04198076151858068	0.022892463823691058	EntHL	6.458029135347765	Entropies	2.203617	0.168477	0.198943
8	E	300	1_0	C	0.045964151285154436	0.021030316894856897	EntHL	6.223002851715604	Entropies	2.157281	0.174775	0.204829
8	E	450	0_3	C	0.014413717242307814	0.02552063426366091	EntHL	20.744358059720465	Entropies	2.082832	0.082256	0.086891
8	E	450	0_5	C	0.024415522419922182	0.027924527395013127	EntHL	16.718603572124945	Entropies	2.064484	0.075298	0.08117
8	E	450	0_7	C	0.03506368213996551	0.028723253550300226	EntHL	10.602297833397431	Entropies	2.163659	0.103572	0.115403
8	E	450	0_9	C	0.044616994059578044	0.024824612869729167	EntHL	7.396052750613609	Entropies	2.187568	0.148535	0.171022
8	E	450	1_0	C	0.049715051651814154	0.02234184304129914	EntHL	6.39882156835066	Entropies	2.136225	0.170571	0.197394
8	E	600	0_3	C	0.014584594562202482	0.025884861436167996	EntHL	30.61258471734264	Entropies	2.038557	0.068794	0.072115
8	E	600	0_5	C	0.024606154944787545	0.0289391064443377	EntHL	13.458603540624434	Entropies	2.176999	0.095148	0.104856
8	E	600	0_7	C	0.036373448753166567	0.030674352644029144	EntHL	12.667765053507567	Entropies	2.182786	0.098136	0.107674
8	E	600	0_9	C	0.04376358511712922	0.024831106701211626	EntHL	7.767835143877128	Entropies	2.161849	0.138158	0.158516
8	E	600	1_0	C	0.04940242231137216	0.021645810967625415	EntHL	6.40324324471456	Entropies	2.139988	0.171934	0.200078
8	E	750	0_3	C	0.01444467794071788	0.025999845052473984	EntHL	34.025146202863084	Entropies	1.896047	0.064262	0.066775
8	E	750	0_5	C	0.02569674366569127	0.02934545402838376	EntHL	12.861748112421242	Entropies	2.12424	0.109625	0.120163
8	E	750	0_7	C	0.03597772017853182	0.02900414475483444	EntHL	11.52656755677366	Entropies	2.154604	0.104567	0.115486
8	E	750	0_9	C	0.04538537715604283	0.02470353897878356	EntHL	7.437037990658614	Entropies	2.156944	0.14493	0.167027
8	E	750	1_0	C	0.050078298726084464	0.023197636053080298	EntHL	6.681900434132313	Entropies	2.130898	0.162651	0.188198
8	E	900	0_3	C	0.013720609603787234	0.024521351608483302	EntHL	40.494869152053894	Entropies	1.731308	0.057705	0.057335
8	E	900	0_5	C	0.023919217112251024	0.028556974386065664	EntHL	13.452407051551251	Entropies	2.058378	0.10588	0.113366
8	E	900	0_7	C	0.03541898186225414	0.02948138570527521	EntHL	10.358574645877104	Entropies	2.107188	0.111343	0.12405
8	E	900	0_9	C	0.046604111931741306	0.02514860188429229	EntHL	7.671848181932844	Entropies	2.117957	0.136304	0.156229
8	E	900	1_0	C	0.051558744986654685	0.022895002135543678	EntHL	6.207260903118217	Entropies	2.1209	0.173414	0.201893
8	F	150	0_3	C	0.012025779755868521	0.01942421120317717	EntHL	30.464917052717528	Entropies	2.074887	0.07606	0.081025
8	F	150	0_5	C	0.01941926516251637	0.020269760369357893	EntHL	9.995395890079438	Entropies	2.200821	0.130023	0.147589
8	F	150	0_7	C	0.027329424716862435	0.01982019715769886	EntHL	6.089757514700515	Entropies	2.20667	0.179744	0.214729
8	F	150	0_9	C	0.03650332157191567	0.01863796392999186	EntHL	5.361669005968892	Entropies	2.166514	0.200193	0.238173
8	F	150	1_0	C	0.03936642620867399	0.018890809681399473	EntHL	5.536049950453995	Entropies	2.079343	0.188669	0.218863
8	F	300	0_3	C	0.014670125001476166	0.025219784628228756	EntHL	23.900115514961094	Entropies	2.060888	0.065354	0.069288
8	F	300	0_5	C	0.024290402014774462	0.028627803641652037	EntHL	20.31889097322847	Entropies	2.154001	0.084212	0.091336
8	F	300	0_7	C	0.031067932470117583	0.02515028871906064	EntHL	9.11171233047168	Entropies	2.198093	0.121611	0.136277
8	F	300	0_9	C	0.041664176421622866	0.02449454438484027	EntHL	7.072940424074957	Entropies	2.15794	0.151822	0.173771
8	F	300	1_0	C	0.04607662120661094	0.02180643636663461	EntHL	6.529801810954568	Entropies	2.10477	0.164106	0.189161
8	F	450	0_3	C	0.01419836770069839	0.02454912889689398	EntHL	20.21156766970418	Entropies	2.094635	0.079692	0.085238
8	F	450	0_5	C	0.024238899127668957	0.028127536208395625	EntHL	17.615703831477127	Entropies	2.088786	0.071085	0.076401
8	F	450	0_7	C	0.03425856151059262	0.028270329593691492	EntHL	10.570608784609052	Entropies	2.201057	0.10887	0.122002
8	F	450	0_9	C	0.04387717474803491	0.02441658715813833	EntHL	7.068056297031647	Entropies	2.185798	0.150983	0.174721
8	F	450	1_0	C	0.049925656337541036	0.022709140548966066	EntHL	6.423918168269081	Entropies	2.134158	0.169165	0.197535
8	F	600	0_3	C	0.0133798056942213	0.023470045948346053	EntHL	30.76805193774318	Entropies	2.026409	0.074141	0.075947
8	F	600	0_5	C	0.024167606950494126	0.02871120960393597	EntHL	13.982988484725796	Entropies	2.157113	0.094263	0.103409
8	F	600	0_7	C	0.03479013545776876	0.02838921663327759	EntHL	12.826258841871494	Entropies	2.161226	0.099417	0.110148
8	F	600	0_9	C	0.043960989484936805	0.0245961356465596	EntHL	7.69484719516743	Entropies	2.147623	0.137884	0.158114
8	F	600	1_0	C	0.05026481435169424	0.022252771059173827	EntHL	6.136206975120389	Entropies	2.150672	0.177106	0.208523
8	F	750	0_3	C	0.015013374757599288	0.02759376641756674	EntHL	33.18180448288157	Entropies	1.923362	0.064545	0.067628
8	F	750	0_5	C	0.025653382447202718	0.028798891471810317	EntHL	12.894366199660997	Entropies	2.11811	0.111591	0.12364
8	F	750	0_7	C	0.036762312825181186	0.02977239315407215	EntHL	12.57476854373737	Entropies	2.158228	0.100046	0.110547
8	F	750	0_9	C	0.04546782441140423	0.025287197198014966	EntHL	7.392647526593477	Entropies	2.128153	0.145629	0.168158
8	F	750	1_0	C	0.05055768495828944	0.02207450407670236	EntHL	5.996529851576019	Entropies	2.148732	0.180168	0.21218
8	F	900	0_3	C	0.013876606164157514	0.02517755520930761	EntHL	45.289757990574586	Entropies	1.80868	0.061168	0.060225
8	F	900	0_5	C	0.02523766314035324	0.03042299101862132	EntHL	15.296779272375012	Entropies	2.056719	0.104656	0.113393
8	F	900	0_7	C	0.034754921093684804	0.02912657036439184	EntHL	10.478521287186771	Entropies	2.110078	0.109852	0.122126
8	F	900	0_9	C	0.047577811921252405	0.026258748962029194	EntHL	7.7642587471546785	Entropies	2.144626	0.138639	0.158392
8	F	900	1_0	C	0.05102568146541255	0.023008454960885837	EntHL	6.205831793014525	Entropies	2.142007	0.177868	0.207258
10	A	150	0_3	C	0.014301533554807696	0.023207470923466943	EntHL	29.026856105128157	Entropies	2.078898	0.076828	0.080651
10	A	150	0_5	C	0.024171703846207787	0.02658438218249392	EntHL	10.69793611296037	Entropies	2.169122	0.125295	0.139636
10	A	150	0_7	C	0.033804290241930324	0.024976422606322872	EntHL	6.028371389247502	Entropies	2.203417	0.182826	0.217374
10	A	150	0_9	C	0.04538489400061388	0.02390317860570656	EntHL	5.456322101683439	Entropies	2.138674	0.19485	0.230696
10	A	150	1_0	C	0.04810444245665388	0.02221122028668894	EntHL	5.029212658521598	Entropies	2.146591	0.212588	0.252219
10	A	300	0_3	C	0.017335490341241377	0.02931753157137411	EntHL	24.104603938199038	Entropies	2.065849	0.064165	0.068493
10	A	300	0_5	C	0.028392755517004556	0.03329864374651339	EntHL	19.266374595333026	Entropies	2.144144	0.086188	0.093059
10	A	300	0_7	C	0.04130793959828588	0.034324682722146775	EntHL	9.313222956687081	Entropies	2.203101	0.120654	0.136771
10	A	300	0_9	C	0.05159356024922747	0.028127311938408926	EntHL	6.366489102028591	Entropies	2.182701	0.16953	0.199596
10	A	300	1_0	C	0.05963840916632977	0.027184296262487237	EntHL	5.876246425297545	Entropies	2.123805	0.185301	0.217651
10	A	450	0_3	C	0.017372516329431948	0.030295533999750927	EntHL	20.351667563766384	Entropies	2.072384	0.079111	0.084801
10	A	450	0_5	C	0.0311842340826603	0.03639382003097039	EntHL	17.426091898342904	Entropies	2.090149	0.07502	0.080922
10	A	450	0_7	C	0.040387170391254744	0.032808688924763074	EntHL	10.51235455234585	Entropies	2.200074	0.108701	0.121825
10	A	450	0_9	C	0.05504574796581147	0.02942570921192651	EntHL	6.582638416435195	Entropies	2.176747	0.161745	0.190096
10	A	450	1_0	C	0.06102474183971563	0.026421058191079327	EntHL	5.758375744889664	Entropies	2.172134	0.192806	0.227346
10	A	600	0_3	C	0.017754051926096557	0.03164274088334764	EntHL	30.967061741854337	Entropies	2.068414	0.079584	0.084012
10	A	600	0_5	C	0.029946989455522825	0.035272521724383006	EntHL	13.289235571330712	Entropies	2.185334	0.09697	0.106874
10	A	600	0_7	C	0.04242246362920405	0.034942035466858354	EntHL	12.27721892033253	Entropies	2.178394	0.106529	0.117183
10	A	600	0_9	C	0.05517523736427191	0.03138986150785373	EntHL	7.32487132668118	Entropies	2.116523	0.143869	0.164118
10	A	600	1_0	C	0.058991243777143626	0.02637427513930364	EntHL	6.000673538663856	Entropies	2.147182	0.182848	0.213175
10	A	750	0_3	C	0.017889663400933693	0.031830987851384294	EntHL	37.376617831933295	Entropies	1.934427	0.068737	0.069281
10	A	750	0_5	C	0.030507342663422973	0.034907836642733565	EntHL	11.035702899693646	Entropies	2.152657	0.123752	0.137488
10	A	750	0_7	C	0.04404406344800034	0.03542264885379499	EntHL	12.835121968456983	Entropies	2.101887	0.095837	0.105409
10	A	750	0_9	C	0.056473998323433285	0.031143160067199575	EntHL	6.969473963591761	Entropies	2.154051	0.152206	0.176992
10	A	750	1_0	C	0.060105687268685364	0.024615111505572322	EntHL	5.25291048451887	Entropies	2.15526	0.206487	0.244875
10	A	900	0_3	C	0.018493422215617294	0.033727423873054815	EntHL	41.51451800425206	Entropies	1.732032	0.05783	0.056743
10	A	900	0_5	C	0.03203467731156738	0.03867922860554528	EntHL	15.681947659235075	Entropies	2.040708	0.099181	0.106691
10	A	900	0_7	C	0.04318936097944352	0.03557042000739882	EntHL	10.51235455234585	Entropies	2.056073	0.105006	0.116275
10	A	900	0_9	C	0.05572993483705513	0.029655908811841904	EntHL	7.0048687123456	Entropies	2.130215	0.149395	0.17262
10	A	900	1_0	C	0.06162852230597971	0.02675546160555789	EntHL	5.963483198363734	Entropies	2.17105	0.186151	0.219112
10	B	150	0_3	C	0.014645543258722823	0.023736090371699072	EntHL	29.90198367184737	Entropies	2.067278	0.075579	0.079769
10	B	150	0_5	C	0.022965262293134395	0.024319198520673088	EntHL	10.413578615334895	Entropies	2.177181	0.127625	0.142983
10	B	150	0_7	C	0.032982233312819506	0.025094754758520944	EntHL	6.151768727122266	Entropies	2.188261	0.178552	0.209915
10	B	150	0_9	C	0.04373921969181062	0.023122279160652535	EntHL	5.2143478541627495	Entropies	2.144334	0.202625	0.241194
10	B	150	1_0	C	0.048131189188407635	0.02189607824613003	EntHL	4.926063433512348	Entropies	2.160732	0.216031	0.259008
10	B	300	0_3	C	0.01669778275701899	0.028021722112385943	EntHL	24.81989843518906	Entropies	2.053941	0.065594	0.070075
10	B	300	0_5	C	0.028534230354764392	0.03272782022224561	EntHL	19.529899120850285	Entropies	2.154568	0.081388	0.088204
10	B	300	0_7	C	0.040162547964803605	0.03294173547053972	EntHL	9.139027833530221	Entropies	2.188144	0.119366	0.134239
10	B	300	0_9	C	0.05246170864465736	0.02934696839716032	EntHL	6.7639439481233055	Entropies	2.169147	0.161092	0.186588
10	B	300	1_0	C	0.05696485220613572	0.026090593507989375	EntHL	5.771650171923665	Entropies	2.159042	0.186148	0.220409
10	B	450	0_3	C	0.018416647533194292	0.03254010057788534	EntHL	20.11407198210526	Entropies	2.084825	0.078684	0.084339
10	B	450	0_5	C	0.03042672730286613	0.034516289372440494	EntHL	17.406040913115447	Entropies	2.087571	0.07548	0.081283
10	B	450	0_7	C	0.042783896926102016	0.035723699562527904	EntHL	11.112198737741208	Entropies	2.186228	0.10727	0.118867
10	B	450	0_9	C	0.055307480035488764	0.03066658693204828	EntHL	6.9294696984538655	Entropies	2.184238	0.156527	0.182838
10	B	450	1_0	C	0.060043055362617066	0.026278517273524368	EntHL	5.866782664041675	Entropies	2.155485	0.184804	0.216686
10	B	600	0_3	C	0.017403031292968794	0.030730614569183603	EntHL	32.41156488453765	Entropies	2.04975	0.072431	0.076298
10	B	600	0_5	C	0.02866061302961519	0.03430420892520573	EntHL	13.652116950730324	Entropies	2.130147	0.091214	0.099937
10	B	600	0_7	C	0.041378342005448536	0.03293707933842131	EntHL	11.857687481728991	Entropies	2.18181	0.102319	0.113716
10	B	600	0_9	C	0.05595426580113157	0.030930376443142962	EntHL	7.115411150103801	Entropies	2.16833	0.152397	0.177705
10	B	600	1_0	C	0.059834948931919076	0.02644570224218421	EntHL	6.400295121108785	Entropies	2.151472	0.169709	0.198592
10	B	750	0_3	C	0.01566081038802681	0.027920439293511325	EntHL	33.92344895430458	Entropies	1.891471	0.070959	0.071013
10	B	750	0_5	C	0.031964168096686424	0.038029021626315725	EntHL	13.200792361986295	Entropies	2.1208	0.111681	0.119893
10	B	750	0_7	C	0.045188990114046194	0.03659778814931513	EntHL	11.778771585426446	Entropies	2.14569	0.101448	0.112533
10	B	750	0_9	C	0.05787999570836622	0.0316041181295329	EntHL	7.392647526593477	Entropies	2.166541	0.147028	0.170228
10	B	750	1_0	C	0.06274822613636637	0.027141366137721903	EntHL	6.116458029569997	Entropies	2.147396	0.178885	0.208664
10	B	900	0_3	C	0.018227070523807284	0.032953014937295896	EntHL	44.99870338742624	Entropies	1.786137	0.062369	0.062458
10	B	900	0_5	C	0.029568307853577457	0.03491900186669078	EntHL	13.191676726465216	Entropies	2.08223	0.12224	0.132802
10	B	900	0_7	C	0.042868768015377215	0.03500322582744685	EntHL	10.777052536995493	Entropies	2.05744	0.106955	0.118463
10	B	900	0_9	C	0.056787760119179964	0.03204595680861451	EntHL	7.455898720309425	Entropies	2.101072	0.143213	0.162946
10	B	900	1_0	C	0.062211790762355425	0.027236365692940516	EntHL	6.154602373736762	Entropies	2.138824	0.183356	0.214588
10	C	150	0_3	C	0.01463779278596603	0.023847394642447367	EntHL	31.3617291652783	Entropies	2.057441	0.07426	0.077529
10	C	150	0_5	C	0.0243693290556758	0.025102777671049566	EntHL	10.155469355546312	Entropies	2.200449	0.131911	0.149007
10	C	150	0_7	C	0.03432451171868431	0.02557504316271075	EntHL	6.017276940273031	Entropies	2.207512	0.183522	0.217904
10	C	150	0_9	C	0.044894913360965794	0.02344554178492291	EntHL	5.299074190966191	Entropies	2.167318	0.204495	0.242395
10	C	150	1_0	C	0.0479007887582279	0.02223503187190241	EntHL	4.791814529098081	Entropies	2.139796	0.220171	0.260241
10	C	300	0_3	C	0.017224381061030723	0.0293291311284829	EntHL	24.462452760629233	Entropies	2.075113	0.065986	0.070342
10	C	300	0_5	C	0.02737762569098133	0.031044379964076226	EntHL	20.012438025287917	Entropies	2.1561	0.082609	0.089536
10	C	300	0_7	C	0.03857524068345451	0.03088360042373463	EntHL	9.007411421911348	Entropies	2.204562	0.120403	0.136367
10	C	300	0_9	C	0.05114419725016602	0.02769333819150663	EntHL	6.453569627299446	Entropies	2.188297	0.170186	0.200108
10	C	300	1_0	C	0.05726419818557246	0.027421139820437885	EntHL	6.505789391728947	Entropies	2.118497	0.168373	0.193669
10	C	450	0_3	C	0.017485410174112787	0.030402711113193537	EntHL	20.73958204463742	Entropies	2.07729	0.077189	0.082053
10	C	450	0_5	C	0.03093237997605614	0.03502168859047415	EntHL	16.718603572124945	Entropies	2.085384	0.076236	0.082215
10	C	450	0_7	C	0.04136401302461661	0.033666147640836835	EntHL	10.439988012625532	Entropies	2.200997	0.106347	0.118802
10	C	450	0_9	C	0.05375660507348635	0.029934299968977156	EntHL	7.035581528210805	Entropies	2.178125	0.152998	0.176318
10	C	450	1_0	C	0.05881342635750018	0.025095613600226552	EntHL	5.891148903317461	Entropies	2.136566	0.18642	0.217803
10	C	600	0_3	C	0.018257023351844832	0.03214271744303796	EntHL	28.464266703877257	Entropies	2.068488	0.081575	0.085806
10	C	600	0_5	C	0.02951385621881265	0.03402535838017975	EntHL	12.752637064658924	Entropies	2.162102	0.098397	0.108726
10	C	600	0_7	C	0.04279338932525886	0.033996699370060744	EntHL	12.019876348757014	Entropies	2.166581	0.102519	0.113786
10	C	600	0_9	C	0.05501331328533942	0.030743099020927554	EntHL	7.467925899340519	Entropies	2.153722	0.142544	0.1633
10	C	600	1_0	C	0.06071668629610304	0.02788162696951066	EntHL	6.202974559812028	Entropies	2.132499	0.176762	0.204721
10	C	750	0_3	C	0.01815558418555626	0.03236438645300491	EntHL	37.583740429021546	Entropies	1.934745	0.068429	0.070966
10	C	750	0_5	C	0.032607418380698514	0.03707044724259468	EntHL	11.885022274427703	Entropies	2.13661	0.115047	0.126763
10	C	750	0_7	C	0.042710481991941815	0.03483092732894022	EntHL	12.350939660208352	Entropies	2.155705	0.103469	0.113797
10	C	750	0_9	C	0.05512046802409572	0.03103370447259297	EntHL	7.289537928587551	Entropies	2.146949	0.146589	0.169844
10	C	750	1_0	C	0.06262447710429163	0.026484885890985643	EntHL	5.724004941365713	Entropies	2.183549	0.193903	0.228026
10	C	900	0_3	C	0.01711347967591918	0.030877624010468608	EntHL	41.27622774102903	Entropies	1.759862	0.060896	0.061346
10	C	900	0_5	C	0.029039529010167743	0.0345157868905608	EntHL	12.679437871003007	Entropies	2.07023	0.116954	0.127375
10	C	900	0_7	C	0.0429180534847698	0.035000732537221906	EntHL	10.730006869368664	Entropies	2.042965	0.105624	0.117266
10	C	900	0_9	C	0.05635788560861069	0.030972446125789917	EntHL	7.605013686959566	Entropies	2.142794	0.142141	0.162877
10	C	900	1_0	C	0.061272146188291056	0.02682535946945349	EntHL	6.312479779934933	Entropies	2.124539	0.174437	0.202381
10	D	150	0_3	C	0.013734692945414595	0.021470493542368997	EntHL	30.199517204163215	Entropies	2.090629	0.07642	0.081613
10	D	150	0_5	C	0.024785370417025766	0.02666620416107115	EntHL	10.16950935120883	Entropies	2.176829	0.128111	0.143916
10	D	150	0_7	C	0.03341347019860707	0.02477370787641068	EntHL	6.0799498914229835	Entropies	2.186324	0.178419	0.210772
10	D	150	0_9	C	0.04534152173557625	0.023862992382118368	EntHL	5.271084762382448	Entropies	2.162262	0.203281	0.242162
10	D	150	1_0	C	0.04970367234454114	0.02430621381963341	EntHL	5.391380704717021	Entropies	2.127174	0.199275	0.232433
10	D	300	0_3	C	0.017206494424526517	0.029400567842937503	EntHL	24.72293346074104	Entropies	2.029046	0.062023	0.066056
10	D	300	0_5	C	0.02859081388771183	0.03233621862312498	EntHL	18.762901558468872	Entropies	2.148578	0.084276	0.091917
10	D	300	0_7	C	0.03813561919377295	0.03119813499916125	EntHL	9.473271845087446	Entropies	2.183802	0.118812	0.133459
10	D	300	0_9	C	0.05208548852059339	0.027758254175306835	EntHL	5.933350443822337	Entropies	2.186748	0.184191	0.217754
10	D	300	1_0	C	0.055453890609662035	0.025923151635632958	EntHL	6.1122343890074635	Entropies	2.169027	0.178086	0.209216
10	D	450	0_3	C	0.01660804123094567	0.028593586641052274	EntHL	20.820924052300644	Entropies	2.06188	0.077921	0.082323
10	D	450	0_5	C	0.03013128618285706	0.033840406082400465	EntHL	16.881071137130238	Entropies	2.059142	0.075901	0.082024
10	D	450	0_7	C	0.04064693509407951	0.033571356157857085	EntHL	10.27306414843665	Entropies	2.186574	0.109934	0.123095
10	D	450	0_9	C	0.05567295279966695	0.03144096512384735	EntHL	7.056673112512668	Entropies	2.205791	0.156149	0.182099
10	D	450	1_0	C	0.0606088281043806	0.027066397682231024	EntHL	6.154602373736762	Entropies	2.148988	0.17394	0.204778
10	D	600	0_3	C	0.01664292252422033	0.029174714157447976	EntHL	30.605536720681563	Entropies	2.068649	0.074138	0.078698
10	D	600	0_5	C	0.02929564362181734	0.0353559529229849	EntHL	13.76575386516056	Entropies	2.144846	0.092084	0.100263
10	D	600	0_7	C	0.04222918078143213	0.03386554549578208	EntHL	11.934383792165708	Entropies	2.171294	0.103404	0.114885
10	D	600	0_9	C	0.05510725740769821	0.029910884380895605	EntHL	7.021016602432021	Entropies	2.177126	0.152383	0.177518
10	D	600	1_0	C	0.06225679163869263	0.027199340388286725	EntHL	5.89793524492283	Entropies	2.166008	0.184747	0.218355
10	D	750	0_3	C	0.01721203378513772	0.030624566745675576	EntHL	33.334964733433246	Entropies	1.893986	0.070412	0.073625
10	D	750	0_5	C	0.03101629975225825	0.03569835955546055	EntHL	11.292757442148877	Entropies	2.152679	0.121101	0.133229
10	D	750	0_7	C	0.043409011095610434	0.03476490529518123	EntHL	12.379411516610901	Entropies	2.14815	0.101166	0.111974
10	D	750	0_9	C	0.05536752804509405	0.030357392586908786	EntHL	7.231027280530806	Entropies	2.153089	0.145406	0.168573
10	D	750	1_0	C	0.06260901624533086	0.02716044373335519	EntHL	5.892505546665347	Entropies	2.160193	0.184567	0.217146
10	D	900	0_3	C	0.01675686809233154	0.030357579428482606	EntHL	42.65795188035971	Entropies	1.792767	0.061027	0.060803
10	D	900	0_5	C	0.03182925569665638	0.03845953175057332	EntHL	14.88675359499532	Entropies	2.060911	0.106406	0.113183
10	D	900	0_7	C	0.04267099054447875	0.0344572427799176	EntHL	10.242359141265421	Entropies	2.06734	0.108552	0.120532
10	D	900	0_9	C	0.05708988457313265	0.0316231082901888	EntHL	7.807284401412927	Entropies	2.093254	0.133263	0.151524
10	D	900	1_0	C	0.062413858090230104	0.02860474076718839	EntHL	6.3430772421070865	Entropies	2.122131	0.17094	0.197405
10	E	150	0_3	C	0.014564020856007292	0.023298751786505666	EntHL	28.980108025434944	Entropies	2.065894	0.075362	0.079337
10	E	150	0_5	C	0.024996864328719868	0.0268044787484109	EntHL	10.30860740067631	Entropies	2.179462	0.128648	0.144378
10	E	150	0_7	C	0.033551267267537294	0.02529343446621996	EntHL	6.12209409070598	Entropies	2.18664	0.178686	0.210553
10	E	150	0_9	C	0.04575551597860612	0.023477575781762603	EntHL	5.024582714977881	Entropies	2.161456	0.207894	0.250155
10	E	150	1_0	C	0.05007248854717717	0.02332524282891381	EntHL	5.173685200748552	Entropies	2.138576	0.207641	0.244396
10	E	300	0_3	C	0.01669817173643996	0.02881673910933299	EntHL	25.433141060000327	Entropies	2.034602	0.062934	0.066549
10	E	300	0_5	C	0.02874490409542895	0.033568337984038216	EntHL	19.21321311412922	Entropies	2.141275	0.083962	0.090011
10	E	300	0_7	C	0.04125095283561679	0.03312667023543525	EntHL	9.040657155238586	Entropies	2.209391	0.12104	0.137292
10	E	300	0_9	C	0.052919667306377545	0.029053012130804766	EntHL	6.4106194962325675	Entropies	2.178868	0.169601	0.198376
10	E	300	1_0	C	0.058010303795408946	0.02815474536844815	EntHL	6.168790197483062	Entropies	2.121043	0.174684	0.201857
10	E	450	0_3	C	0.018064930012463256	0.031688671747117904	EntHL	21.05716983921812	Entropies	2.074881	0.081036	0.086682
10	E	450	0_5	C	0.03043505904107453	0.03467404863964315	EntHL	17.766423082121353	Entropies	2.096123	0.075738	0.08156
10	E	450	0_7	C	0.040097003066531134	0.032813839765927555	EntHL	10.63163357508932	Entropies	2.19651	0.106707	0.118953
10	E	450	0_9	C	0.05296542979573037	0.028895375060534873	EntHL	6.97750248772226	Entropies	2.146955	0.155078	0.179175
10	E	450	1_0	C	0.0606297201066471	0.02730067993159318	EntHL	5.881661141452378	Entropies	2.145315	0.188211	0.21975
10	E	600	0_3	C	0.01731808166654902	0.030726869415099514	EntHL	28.72102929811454	Entropies	2.077284	0.074224	0.077665
10	E	600	0_5	C	0.0299409887059183	0.036174067515438946	EntHL	12.882495516993572	Entropies	2.180447	0.099419	0.109272
10	E	600	0_7	C	0.04310349884522819	0.03499485990785102	EntHL	11.857687481728991	Entropies	2.190586	0.103543	0.115111
10	E	600	0_9	C	0.052977955622409534	0.028603851928912755	EntHL	6.897631677214163	Entropies	2.130703	0.150556	0.175463
10	E	600	1_0	C	0.0609729536497705	0.026723284612074405	EntHL	5.885725452634029	Entropies	2.161593	0.185881	0.218754
10	E	750	0_3	C	0.018143935899128598	0.03184449501118462	EntHL	34.03298168436498	Entropies	1.902898	0.064462	0.066675
10	E	750	0_5	C	0.03105820784994505	0.03544320327956096	EntHL	11.489470119222398	Entropies	2.126	0.117756	0.129839
10	E	750	0_7	C	0.0454622520401859	0.036512005958367746	EntHL	11.7733485094584	Entropies	2.113175	0.101785	0.112706
10	E	750	0_9	C	0.05435348275958221	0.029783850134871018	EntHL	7.199461274438386	Entropies	2.133467	0.146968	0.169477
10	E	750	1_0	C	0.060468307468509654	0.0259083419301376	EntHL	5.802297599840267	Entropies	2.14484	0.188783	0.222553
10	E	900	0_3	C	0.01670471830966401	0.030011338562230188	EntHL	41.39996748216771	Entropies	1.71876	0.061745	0.060517
10	E	900	0_5	C	0.029367410716178703	0.03488453675228941	EntHL	13.446213415409778	Entropies	2.073832	0.114547	0.125433
10	E	900	0_7	C	0.04463212669722583	0.036035407672968874	EntHL	10.382453626583544	Entropies	2.078672	0.110454	0.122921
10	E	900	0_9	C	0.05671526941667764	0.03157473310353053	EntHL	7.524887301767892	Entropies	2.153266	0.143593	0.165665
10	E	900	1_0	C	0.05993004924137368	0.02632241898385795	EntHL	6.011737374855537	Entropies	2.137315	0.184041	0.215084
10	F	150	0_3	C	0.014169152073093577	0.02300530330660249	EntHL	29.51888845958597	Entropies	2.065315	0.075399	0.079257
10	F	150	0_5	C	0.024236051336672903	0.025833363598836617	EntHL	10.087882149541699	Entropies	2.184651	0.127759	0.14434
10	F	150	0_7	C	0.03327507548060619	0.024336011105381024	EntHL	5.931984396672014	Entropies	2.198962	0.183491	0.218237
10	F	150	0_9	C	0.04470105131502728	0.02303477198630567	EntHL	5.145173213834365	Entropies	2.167942	0.207829	0.248072
10	F	150	1_0	C	0.050358433332711595	0.02436270220911833	EntHL	5.3814585558863905	Entropies	2.134355	0.197001	0.232213
10	F	300	0_3	C	0.01686101442939194	0.029340934662632722	EntHL	23.74105422746269	Entropies	2.046933	0.065957	0.070301
10	F	300	0_5	C	0.02767057869838475	0.031880260291436105	EntHL	17.47833262426603	Entropies	2.187994	0.086881	0.094528
10	F	300	0_7	C	0.039976015615330186	0.032485551747531906	EntHL	9.124309325954547	Entropies	2.195296	0.119973	0.135343
10	F	300	0_9	C	0.05047405201745446	0.028030539667137543	EntHL	6.597812965165838	Entropies	2.170738	0.164708	0.193771
10	F	300	1_0	C	0.05698082662650901	0.026886565158178184	EntHL	6.054802756921633	Entropies	2.151028	0.180278	0.211269
10	F	450	0_3	C	0.018028949645617406	0.03097982071542785	EntHL	21.198249528165718	Entropies	2.093536	0.081272	0.087772
10	F	450	0_5	C	0.030458164969171586	0.03512558165688892	EntHL	16.900517380516874	Entropies	2.109465	0.074519	0.08043
10	F	450	0_7	C	0.0400578258871553	0.033258133519098995	EntHL	11.053504693882015	Entropies	2.180173	0.105471	0.117754
10	F	450	0_9	C	0.05288821917187512	0.029310785195828346	EntHL	7.066429004281235	Entropies	2.160158	0.151508	0.175376
10	F	450	1_0	C	0.05843999643860334	0.025762056227409926	EntHL	5.974478464280706	Entropies	2.161258	0.180291	0.213364
10	F	600	0_3	C	0.017545740371551037	0.031159770229143357	EntHL	31.332857243304154	Entropies	2.042903	0.070852	0.074479
10	F	600	0_5	C	0.02817230443676991	0.0332690740423945	EntHL	13.149220253525977	Entropies	2.175809	0.098238	0.107645
10	F	600	0_7	C	0.044652630651058026	0.035651776840415726	EntHL	12.73796349706349	Entropies	2.147345	0.099392	0.109745
10	F	600	0_9	C	0.05481538759563769	0.03037172764246097	EntHL	7.323184906892389	Entropies	2.150253	0.146927	0.168489
10	F	600	1_0	C	0.06012161849202418	0.024987733362028114	EntHL	5.745131848190633	Entropies	2.160488	0.189755	0.224807
10	F	750	0_3	C	0.01761963024272608	0.03147154183526297	EntHL	35.71083458100308	Entropies	1.899716	0.067107	0.068199
10	F	750	0_5	C	0.03171960834457084	0.03627645329006044	EntHL	11.561122421976975	Entropies	2.161546	0.122837	0.135944
10	F	750	0_7	C	0.04313489338235198	0.035383790446583095	EntHL	12.368014906382243	Entropies	2.100653	0.095957	0.105594
10	F	750	0_9	C	0.05531698526260457	0.030803503544961926	EntHL	7.117049722708682	Entropies	2.13314	0.151142	0.174664
10	F	750	1_0	C	0.06464903815632056	0.027532254796936224	EntHL	5.786287388200957	Entropies	2.143572	0.18691	0.219739
10	F	900	0_3	C	0.0171978442361394	0.030842103868482684	EntHL	39.5366620069989	Entropies	1.797952	0.066749	0.068791
10	F	900	0_5	C	0.028445421484416332	0.0338099876993453	EntHL	12.387965865363588	Entropies	2.091027	0.11724	0.126214
10	F	900	0_7	C	0.04266321796003641	0.035293304730898215	EntHL	10.722597402642903	Entropies	2.065616	0.107523	0.119743
10	F	900	0_9	C	0.055662704128642576	0.029690583301982067	EntHL	7.423351070397575	Entropies	2.156162	0.148098	0.171102
10	F	900	1_0	C	0.061320239774038145	0.02745894570397657	EntHL	5.973102948143901	Entropies	2.13642	0.180926	0.212625
2	A	150	0_3	E	0.0060440675524684	0.009734270911236723	EntHL	27.10815748440105	Entropies	2.077179	0.076099	0.081912
2	A	150	0_5	E	0.010511859615957528	0.010607854385746298	EntHL	8.818607228258047	Entropies	2.189684	0.129106	0.147048
2	A	150	0_7	E	0.013327637408848618	0.009460204651808284	EntHL	6.187283275556141	Entropies	2.189742	0.173594	0.206195
2	A	150	0_9	E	0.01847396488515151	0.01009133032992815	EntHL	6.431318236379778	Entropies	2.11328	0.164268	0.190715
2	A	150	1_0	E	0.019775422760595792	0.009786154051841783	EntHL	6.600852070047885	Entropies	2.132369	0.167973	0.193551
2	A	300	0_3	E	0.006454871160741728	0.010837573853048323	EntHL	23.773876373511033	Entropies	2.052267	0.061434	0.065422
2	A	300	0_5	E	0.010865586470474135	0.012279514632454826	EntHL	18.05094737140222	Entropies	2.155574	0.080903	0.087669
2	A	300	0_7	E	0.015558980022777648	0.01250391634975521	EntHL	9.375620069303086	Entropies	2.1885	0.112592	0.125499
2	A	300	0_9	E	0.020059261581124782	0.011238315728214588	EntHL	7.2710980316270515	Entropies	2.169244	0.146634	0.169933
2	A	300	1_0	E	0.02293481172031478	0.010714788989140028	EntHL	6.397348354851537	Entropies	2.152661	0.168105	0.196858
2	A	450	0_3	E	0.006796154911417523	0.012223416777266244	EntHL	20.234850497016367	Entropies	2.084046	0.075212	0.080581
2	A	450	0_5	E	0.01104251686527051	0.012916944852903177	EntHL	17.36600812991326	Entropies	2.079561	0.071047	0.076418
2	A	450	0_7	E	0.015390940933577025	0.012619883144851528	EntHL	10.784499632990626	Entropies	2.203821	0.100846	0.111962
2	A	450	0_9	E	0.020197453710768587	0.011437976885127682	EntHL	7.801893182684438	Entropies	2.17802	0.138887	0.15917
2	A	450	1_0	E	0.02382342205162121	0.010993090050542028	EntHL	6.873849195931195	Entropies	2.148309	0.157793	0.183595
2	A	600	0_3	E	0.0071548481560311985	0.012663699637361072	EntHL	31.41231906001053	Entropies	2.05199	0.068874	0.073009
2	A	600	0_5	E	0.011154905593099841	0.01349138352096433	EntHL	13.589391171073581	Entropies	2.177323	0.088258	0.096245
2	A	600	0_7	E	0.017307739610689515	0.014366732501085817	EntHL	12.139477653717009	Entropies	2.169395	0.095365	0.105094
2	A	600	0_9	E	0.0212978157777821	0.012472444283298814	EntHL	7.707259824188409	Entropies	2.109457	0.135005	0.153356
2	A	600	1_0	E	0.024008896029462237	0.011641850745557345	EntHL	7.809082302063895	Entropies	2.14416	0.141228	0.159589
2	A	750	0_3	E	0.006290259382810231	0.011249210383214463	EntHL	36.29944625844384	Entropies	1.882121	0.063044	0.065183
2	A	750	0_5	E	0.011824073602892345	0.013626359498217904	EntHL	12.402236251248839	Entropies	2.124062	0.104898	0.114726
2	A	750	0_7	E	0.017724216684897244	0.0148214344263241	EntHL	12.0226443462323	Entropies	2.158805	0.097812	0.108146
2	A	750	0_9	E	0.022192385840167517	0.012234307830943146	EntHL	8.009400305368038	Entropies	2.152747	0.129933	0.14811
2	A	750	1_0	E	0.024386144007330978	0.010819277042267456	EntHL	6.664997640469287	Entropies	2.147651	0.159257	0.184779
2	A	900	0_3	E	0.006351888271114957	0.011661109952798213	EntHL	44.50409766516263	Entropies	1.653551	0.050347	0.0501
2	A	900	0_5	E	0.011889449034432117	0.014179503278570222	EntHL	14.5110888079842	Entropies	2.029397	0.097352	0.105334
2	A	900	0_7	E	0.016325866986185836	0.013322557190979606	EntHL	11.494762434254021	Entropies	2.076496	0.098468	0.108496
2	A	900	0_9	E	0.02128441653306102	0.012112568882259006	EntHL	8.195963204854843	Entropies	2.144776	0.128411	0.144641
2	A	900	1_0	E	0.02373036132371696	0.011012290216148192	EntHL	6.870684400170265	Entropies	2.085012	0.151753	0.173973
2	B	150	0_3	E	0.00601240158408597	0.009313057320828974	EntHL	26.448436268669283	Entropies	2.082243	0.075827	0.080933
2	B	150	0_5	E	0.010144986345467682	0.010795434645887815	EntHL	9.317512842063447	Entropies	2.129476	0.120802	0.134351
2	B	150	0_7	E	0.012967759532981437	0.009282122374547936	EntHL	6.507287577574505	Entropies	2.155872	0.164076	0.190876
2	B	150	0_9	E	0.017271679951024656	0.009052046366256276	EntHL	6.178741129878145	Entropies	2.137771	0.174605	0.205408
2	B	150	1_0	E	0.01906476855365243	0.008914728347940671	EntHL	6.384104687132553	Entropies	2.149241	0.170853	0.198639
2	B	300	0_3	E	0.006571598560536339	0.011288901416098786	EntHL	23.302364967335684	Entropies	2.073354	0.064327	0.068627
2	B	300	0_5	E	0.011501067495869117	0.013126450133338295	EntHL	17.81147968974309	Entropies	2.154063	0.078913	0.085486
2	B	300	0_7	E	0.015629434805899265	0.012647215344719985	EntHL	9.16431481980932	Entropies	2.195868	0.117032	0.131547
2	B	300	0_9	E	0.020736084410829914	0.011337952975579074	EntHL	7.090877782650016	Entropies	2.149609	0.148509	0.172076
2	B	300	1_0	E	0.02268768473309895	0.011044692095329494	EntHL	7.143318261590151	Entropies	2.148611	0.153927	0.177507
2	B	450	0_3	E	0.0068589380222328356	0.01208608193419372	EntHL	20.192960698077723	Entropies	2.088803	0.076038	0.080456
2	B	450	0_5	E	0.011768207803561304	0.0137870328015773	EntHL	17.868989761889964	Entropies	2.111187	0.069767	0.074889
2	B	450	0_7	E	0.0155968333813841	0.013660325667177444	EntHL	11.75709425801937	Entropies	2.194596	0.096492	0.106199
2	B	450	0_9	E	0.020816496542795063	0.01129277358979568	EntHL	7.6789174702644765	Entropies	2.181431	0.138511	0.159191
2	B	450	1_0	E	0.023346679409331588	0.010769190871100563	EntHL	7.1531939407830745	Entropies	2.112906	0.147911	0.169748
2	B	600	0_3	E	0.006311244407621559	0.011256927552050799	EntHL	30.981325884990703	Entropies	2.030412	0.066286	0.068685
2	B	600	0_5	E	0.011611221108739	0.013910894670285702	EntHL	14.49105484008207	Entropies	2.147742	0.09003	0.098558
2	B	600	0_7	E	0.01679303187566134	0.013790876030751607	EntHL	13.23122333119759	Entropies	2.163752	0.091952	0.100747
2	B	600	0_9	E	0.02065415888622171	0.011717841039117792	EntHL	7.580537491514608	Entropies	2.14262	0.138233	0.157862
2	B	600	1_0	E	0.02451769474204415	0.010979320331062928	EntHL	7.055048440535616	Entropies	2.129882	0.151333	0.174205
2	B	750	0_3	E	0.007143186926913526	0.012841281159202161	EntHL	34.697645053049015	Entropies	1.903162	0.064504	0.066528
2	B	750	0_5	E	0.011805571453727468	0.013472953722287621	EntHL	12.075357577155113	Entropies	2.137773	0.108772	0.119634
2	B	750	0_7	E	0.01681802404492166	0.013612917004162216	EntHL	12.621181145768508	Entropies	2.15092	0.092658	0.10186
2	B	750	0_9	E	0.02065668143860774	0.01133461771446157	EntHL	8.390734899139028	Entropies	2.136979	0.121571	0.137962
2	B	750	1_0	E	0.025671999880366215	0.011899995857479652	EntHL	6.934258060194028	Entropies	2.109757	0.151576	0.174342
2	B	900	0_3	E	0.006754987353474471	0.012699428368636578	EntHL	46.68743343942079	Entropies	1.647908	0.046766	0.047393
2	B	900	0_5	E	0.01180689115168695	0.014047086076129107	EntHL	13.452407051551251	Entropies	2.073454	0.105167	0.112819
2	B	900	0_7	E	0.01694953583828222	0.013876090132258151	EntHL	11.209855128807467	Entropies	2.121161	0.101131	0.11213
2	B	900	0_9	E	0.02237908772186997	0.01262751743351921	EntHL	8.160184910233514	Entropies	2.130445	0.127165	0.143707
2	B	900	1_0	E	0.02526371268723929	0.012462786888127294	EntHL	7.194489780066955	Entropies	2.116044	0.148255	0.170485
2	C	150	0_3	E	0.006151250607618269	0.009874790536751834	EntHL	28.09959108855835	Entropies	2.060984	0.073747	0.077113
2	C	150	0_5	E	0.00968175963617176	0.010014927052520693	EntHL	9.475453397691576	Entropies	2.194732	0.129141	0.147348
2	C	150	0_7	E	0.013999961973333405	0.010164849243301044	EntHL	6.431318236379778	Entropies	2.159778	0.167137	0.196142
2	C	150	0_9	E	0.017257573378386775	0.009639759088480733	EntHL	6.581122882415165	Entropies	2.128357	0.163263	0.189979
2	C	150	1_0	E	0.019857067904266567	0.010359228437797904	EntHL	6.701931737264549	Entropies	2.081674	0.160648	0.184762
2	C	300	0_3	E	0.006481693188319376	0.011084859006465119	EntHL	23.828680818586523	Entropies	2.03094	0.061357	0.064645
2	C	300	0_5	E	0.010893825119349325	0.01238149432909225	EntHL	16.03614594095932	Entropies	2.174074	0.081552	0.088759
2	C	300	0_7	E	0.015544910426350436	0.012225667796691651	EntHL	9.10751719791402	Entropies	2.208652	0.118004	0.133463
2	C	300	0_9	E	0.020496322781957853	0.01120982767119768	EntHL	7.066429004281235	Entropies	2.16759	0.151095	0.175015
2	C	300	1_0	E	0.02226148010744727	0.010905217400997626	EntHL	7.09577767966323	Entropies	2.137809	0.149291	0.17291
2	C	450	0_3	E	0.006317051781231548	0.010956385513355588	EntHL	20.179016711628456	Entropies	2.083633	0.075654	0.080869
2	C	450	0_5	E	0.011571010305235666	0.01308749689949883	EntHL	16.43993136229219	Entropies	2.099116	0.072327	0.077893
2	C	450	0_7	E	0.01563925792783465	0.013260270185142933	EntHL	10.901844923904141	Entropies	2.181194	0.102106	0.112724
2	C	450	0_9	E	0.020222661728500346	0.010789073032843408	EntHL	7.1072239441203475	Entropies	2.149154	0.148008	0.172243
2	C	450	1_0	E	0.02345540952400689	0.011432696931085192	EntHL	7.343447595619572	Entropies	2.129438	0.147716	0.169871
2	C	600	0_3	E	0.006120294781259551	0.01082482200808316	EntHL	29.943323338814526	Entropies	2.06648	0.070936	0.07509
2	C	600	0_5	E	0.011297710232861989	0.013376869749293776	EntHL	13.097849624060109	Entropies	2.158478	0.086778	0.094929
2	C	600	0_7	E	0.016492686175694257	0.013132185601587226	EntHL	12.382262309649802	Entropies	2.191067	0.097273	0.107615
2	C	600	0_9	E	0.021035961924713433	0.01122850185248077	EntHL	7.4387506291071706	Entropies	2.146494	0.142334	0.164067
2	C	600	1_0	E	0.023782563203067143	0.010650740413739097	EntHL	6.842266727687282	Entropies	2.153728	0.16018	0.184998
2	C	750	0_3	E	0.006455315116526613	0.011874907700181344	EntHL	34.025146202863084	Entropies	1.888608	0.058801	0.061486
2	C	750	0_5	E	0.01207522050053095	0.014033538686758131	EntHL	12.282874090637547	Entropies	2.110797	0.102806	0.112768
2	C	750	0_7	E	0.01652419515128416	0.013400776430080304	EntHL	13.24646511219071	Entropies	2.162968	0.089362	0.098013
2	C	750	0_9	E	0.022112296938634105	0.01249037070193031	EntHL	8.491804750401473	Entropies	2.165323	0.125725	0.143332
2	C	750	1_0	E	0.02476830912084755	0.011476877341096977	EntHL	6.95184371281091	Entropies	2.104823	0.154243	0.176428
2	C	900	0_3	E	0.006234617912922365	0.011040640310584696	EntHL	42.21822790531175	Entropies	1.753268	0.056229	0.057137
2	C	900	0_5	E	0.011861370146385745	0.014684981168313625	EntHL	16.125010273454915	Entropies	2.047315	0.093021	0.100386
2	C	900	0_7	E	0.017474771541438498	0.014797220472976616	EntHL	11.945380829396669	Entropies	2.04129	0.092468	0.101
2	C	900	0_9	E	0.021893678324596433	0.012544921413851991	EntHL	8.400400652675417	Entropies	2.098965	0.123046	0.138243
2	C	900	1_0	E	0.023645314338833507	0.010586891822480902	EntHL	6.6236900224575015	Entropies	2.122103	0.162177	0.187666
2	D	150	0_3	E	0.005496647332754393	0.00888883314864213	EntHL	24.905771539639495	Entropies	2.077859	0.075769	0.080165
2	D	150	0_5	E	0.009809046469302625	0.009770383990701884	EntHL	8.999119108742246	Entropies	2.204346	0.13198	0.150982
2	D	150	0_7	E	0.01415418058418927	0.010648794773323719	EntHL	6.581122882415165	Entropies	2.138244	0.158604	0.184377
2	D	150	0_9	E	0.01827682237875459	0.009460795140540722	EntHL	5.749101815696257	Entropies	2.15275	0.183911	0.218067
2	D	150	1_0	E	0.019437402772179594	0.00975553721498197	EntHL	6.30086246568887	Entropies	2.11865	0.172748	0.200093
2	D	300	0_3	E	0.006543231822789999	0.010969170056596334	EntHL	23.157944032361126	Entropies	2.080227	0.063667	0.067901
2	D	300	0_5	E	0.011324693679546723	0.012869078890849822	EntHL	17.338039977624568	Entropies	2.164006	0.079996	0.086929
2	D	300	0_7	E	0.015218545123524045	0.011913712360430088	EntHL	9.067759645881237	Entropies	2.209382	0.116604	0.131784
2	D	300	0_9	E	0.018810793296522143	0.010139605011595618	EntHL	7.11868867265229	Entropies	2.161422	0.148902	0.171317
2	D	300	1_0	E	0.022275169098213067	0.010448880586419693	EntHL	6.980716486358913	Entropies	2.107625	0.151656	0.175448
2	D	450	0_3	E	0.00753985332424459	0.013611728440880376	EntHL	21.88769357441864	Entropies	2.067437	0.071597	0.074941
2	D	450	0_5	E	0.011258289965208779	0.012935071551322836	EntHL	16.978526624341704	Entropies	2.090049	0.073336	0.078883
2	D	450	0_7	E	0.01647762585019317	0.013789177489291649	EntHL	11.173777007671115	Entropies	2.185861	0.098689	0.109092
2	D	450	0_9	E	0.02145777109963334	0.012375508651564749	EntHL	7.774992880193388	Entropies	2.173438	0.14051	0.161169
2	D	450	1_0	E	0.02340457397027263	0.011156968359944102	EntHL	7.2677503381336575	Entropies	2.135914	0.147799	0.170436
2	D	600	0_3	E	0.006355839257322314	0.011247178205362626	EntHL	28.20330473814918	Entropies	2.074702	0.071133	0.074881
2	D	600	0_5	E	0.011222568295710222	0.013554695045851288	EntHL	13.390598855532003	Entropies	2.172609	0.091908	0.100676
2	D	600	0_7	E	0.016744482743520635	0.013678317425280502	EntHL	12.998702373948818	Entropies	2.18259	0.088844	0.097149
2	D	600	0_9	E	0.020294581046271708	0.011105198664519145	EntHL	7.589269933660274	Entropies	2.148081	0.139008	0.160342
2	D	600	1_0	E	0.023427481352292643	0.010391024461398814	EntHL	6.818675140313626	Entropies	2.162694	0.159381	0.185446
2	D	750	0_3	E	0.0065830681719114175	0.012159744378902514	EntHL	39.44573020771353	Entropies	1.896419	0.060681	0.061255
2	D	750	0_5	E	0.011887494715736968	0.01373400177485605	EntHL	11.601122161536713	Entropies	2.141251	0.111646	0.124103
2	D	750	0_7	E	0.01698953388678358	0.014132665936484195	EntHL	12.548736499365468	Entropies	2.161023	0.095982	0.105629
2	D	750	0_9	E	0.021504391787181845	0.012041766230014036	EntHL	7.868645865708202	Entropies	2.138312	0.134895	0.154839
2	D	750	1_0	E	0.02357267866848072	0.010306506003681161	EntHL	6.549377145959638	Entropies	2.150303	0.165095	0.192714
2	D	900	0_3	E	0.006341239350972573	0.011442498266779618	EntHL	47.28245305140128	Entropies	1.698956	0.049687	0.049595
2	D	900	0_5	E	0.012090257142508559	0.01433151121944951	EntHL	13.022668935842717	Entropies	2.089689	0.105669	0.116006
2	D	900	0_7	E	0.01707696522713865	0.01410970963420869	EntHL	11.101968736288592	Entropies	2.097069	0.100454	0.111373
2	D	900	0_9	E	0.02151303057040581	0.012164547032295877	EntHL	8.36180431759633	Entropies	2.147004	0.12582	0.142778
2	D	900	1_0	E	0.024468068842613037	0.011263618428532626	EntHL	6.779536449269331	Entropies	2.150694	0.158391	0.184314
2	E	150	0_3	E	0.00517913563740423	0.008148448035895168	EntHL	27.340093785185914	Entropies	2.089167	0.075619	0.079764
2	E	150	0_5	E	0.010050468942549186	0.01052276677960743	EntHL	9.49292391388588	Entropies	2.182469	0.127532	0.144506
2	E	150	0_7	E	0.01420700559812329	0.010113509947583952	EntHL	6.435762368401708	Entropies	2.158944	0.165302	0.193167
2	E	150	0_9	E	0.017392520146944652	0.008836796354611176	EntHL	5.951137709960406	Entropies	2.128786	0.177007	0.208717
2	E	150	1_0	E	0.020522021113098268	0.009932025356616591	EntHL	6.661929002261215	Entropies	2.134196	0.16192	0.187396
2	E	300	0_3	E	0.006774920749636845	0.01130823780227096	EntHL	21.37469862220707	Entropies	2.103971	0.066761	0.071404
2	E	300	0_5	E	0.011118449595242146	0.01251299713290811	EntHL	16.761002852928442	Entropies	2.176171	0.080897	0.087738
2	E	300	0_7	E	0.015787126530247223	0.012960166154655863	EntHL	9.31965852570232	Entropies	2.187096	0.112676	0.126385
2	E	300	0_9	E	0.02134593392488111	0.011908548236552904	EntHL	7.09577767966323	Entropies	2.143245	0.150874	0.17515
2	E	300	1_0	E	0.02253447073845429	0.010289170489689943	EntHL	6.782659260181033	Entropies	2.10609	0.157756	0.1832
2	E	450	0_3	E	0.007013149551132852	0.012126272910220236	EntHL	19.098532585753816	Entropies	2.126813	0.079489	0.086044
2	E	450	0_5	E	0.012732634239610222	0.014847117439911496	EntHL	17.43813357474204	Entropies	2.113569	0.070128	0.075272
2	E	450	0_7	E	0.015763157595146942	0.01333203527427793	EntHL	11.220184543074007	Entropies	2.196785	0.100225	0.110792
2	E	450	0_9	E	0.021428042634296523	0.012196797135171586	EntHL	7.516228940214049	Entropies	2.152126	0.142521	0.164059
2	E	450	1_0	E	0.023500909886081545	0.010988115271366351	EntHL	6.881767564581002	Entropies	2.153001	0.158487	0.183306
2	E	600	0_3	E	0.006907798969677775	0.012244272016379718	EntHL	25.92387985303677	Entropies	2.085309	0.076565	0.081329
2	E	600	0_5	E	0.011860989807186813	0.014438205111533906	EntHL	14.514430494372535	Entropies	2.147117	0.085562	0.093115
2	E	600	0_7	E	0.01682049029556991	0.014015201890067107	EntHL	11.668096170666118	Entropies	2.175925	0.100361	0.111166
2	E	600	0_9	E	0.020483818191197573	0.010909772965547236	EntHL	7.9086070944759115	Entropies	2.150595	0.135043	0.155026
2	E	600	1_0	E	0.023462856287431534	0.010745589024566089	EntHL	7.048553492281139	Entropies	2.124498	0.153747	0.177373
2	E	750	0_3	E	0.006469841937056158	0.01175382867602188	EntHL	35.87566830409543	Entropies	1.901129	0.06749	0.069529
2	E	750	0_5	E	0.011953383479209028	0.013745306824833096	EntHL	11.942630620455535	Entropies	2.144837	0.114374	0.126297
2	E	750	0_7	E	0.017312294548390388	0.014285685928288699	EntHL	13.598781632910805	Entropies	2.119366	0.087514	0.095388
2	E	750	0_9	E	0.021496352761221266	0.011829692053292764	EntHL	8.209184188735504	Entropies	2.161592	0.128182	0.146314
2	E	750	1_0	E	0.0243372951196915	0.0112717043169717	EntHL	6.955045892423818	Entropies	2.116778	0.158339	0.182276
2	E	900	0_3	E	0.006539126394755957	0.011817606418660436	EntHL	46.153006808129334	Entropies	1.797898	0.056729	0.057743
2	E	900	0_5	E	0.012312696291810078	0.014282879577761426	EntHL	16.043532559779155	Entropies	2.071308	0.1016	0.109998
2	E	900	0_7	E	0.01689144765533734	0.013934363348006297	EntHL	11.017929775495935	Entropies	2.104703	0.104333	0.115857
2	E	900	0_9	E	0.02254223918522725	0.012424627506531014	EntHL	7.941453549481527	Entropies	2.139784	0.131364	0.150158
2	E	900	1_0	E	0.024321333260610548	0.011155375239041974	EntHL	6.712742685197449	Entropies	2.153749	0.160134	0.186086
2	F	150	0_3	E	0.005673213532239396	0.00890662810710692	EntHL	27.37158835763581	Entropies	2.099239	0.077355	0.082083
2	F	150	0_5	E	0.009180100653279602	0.009569210650378438	EntHL	9.240596356420168	Entropies	2.188713	0.127332	0.14464
2	F	150	0_7	E	0.01326865190441221	0.010081632526078958	EntHL	6.526795418393141	Entropies	2.163305	0.165817	0.193239
2	F	150	0_9	E	0.018970548487620097	0.010192715173156865	EntHL	6.095368972424942	Entropies	2.122407	0.174637	0.201504
2	F	150	1_0	E	0.019288281615489275	0.009206791100051376	EntHL	6.045051428676413	Entropies	2.149141	0.179622	0.211016
2	F	300	0_3	E	0.00674072476273238	0.011598490834288263	EntHL	23.631973991652746	Entropies	2.047366	0.059934	0.063732
2	F	300	0_5	E	0.010738516020474745	0.012350729113908615	EntHL	16.86164726917586	Entropies	2.167963	0.081932	0.088016
2	F	300	0_7	E	0.015091283176437587	0.011854397075506133	EntHL	9.153770083666293	Entropies	2.204007	0.116971	0.132214
2	F	300	0_9	E	0.020209554931173733	0.011540556033187387	EntHL	7.211074791859061	Entropies	2.153346	0.1469	0.169579
2	F	300	1_0	E	0.02378470039830585	0.011308766591857049	EntHL	6.915124443347429	Entropies	2.197955	0.159161	0.18686
2	F	450	0_3	E	0.006457962749444337	0.0110358563161111	EntHL	18.940873344244118	Entropies	2.082584	0.076129	0.080584
2	F	450	0_5	E	0.011586458417214516	0.013472520210508087	EntHL	17.052968899177735	Entropies	2.092166	0.070486	0.07576
2	F	450	0_7	E	0.01619387300418197	0.013191455470432897	EntHL	10.739894123464545	Entropies	2.183435	0.103688	0.11492
2	F	450	0_9	E	0.021218643866966973	0.012203947436195703	EntHL	7.693075595093804	Entropies	2.118526	0.137075	0.154891
2	F	450	1_0	E	0.023282301605132324	0.010504408770014115	EntHL	6.455055787715465	Entropies	2.157468	0.169182	0.199337
2	F	600	0_3	E	0.007672514510005767	0.013556985119579704	EntHL	29.000133690678194	Entropies	2.047647	0.069248	0.072968
2	F	600	0_5	E	0.011941238123157236	0.014271757236927396	EntHL	13.902727164906821	Entropies	2.185549	0.087945	0.096197
2	F	600	0_7	E	0.01705028457485381	0.013623653890641975	EntHL	11.805924458196051	Entropies	2.179954	0.097981	0.108093
2	F	600	0_9	E	0.02068279776634206	0.011678883551253986	EntHL	7.930489601316634	Entropies	2.174682	0.135216	0.155033
2	F	600	1_0	E	0.024055131359094366	0.011038641192835789	EntHL	7.146608638798089	Entropies	2.141912	0.153188	0.177113
2	F	750	0_3	E	0.006772615410942025	0.011967266355057429	EntHL	38.00143529433763	Entropies	1.917172	0.062388	0.064844
2	F	750	0_5	E	0.012532432040328672	0.014844467519120951	EntHL	13.705661453181504	Entropies	2.086709	0.093811	0.100865
2	F	750	0_7	E	0.017658515007738285	0.01434466806125488	EntHL	12.505469461505754	Entropies	2.14525	0.092827	0.102204
2	F	750	0_9	E	0.020648787943159785	0.011489672921040842	EntHL	7.6506793413237775	Entropies	2.169616	0.137429	0.157415
2	F	750	1_0	E	0.02502847415449311	0.0111625603581446	EntHL	6.8375418893656565	Entropies	2.11399	0.158176	0.183567
2	F	900	0_3	E	0.006470735278208159	0.011659377270007992	EntHL	43.12210969421532	Entropies	1.709803	0.055083	0.055066
2	F	900	0_5	E	0.012035454556875083	0.014684146170880721	EntHL	15.021039909573084	Entropies	2.029587	0.094578	0.101519
2	F	900	0_7	E	0.017610889003689126	0.01431050227211158	EntHL	11.423521410418354	Entropies	2.088222	0.098812	0.109246
2	F	900	0_9	E	0.022542221038144645	0.012553740743896896	EntHL	8.031561699261879	Entropies	2.145375	0.131874	0.150622
2	F	900	1_0	E	0.023848292640120495	0.01110122379088	EntHL	7.0161683307086005	Entropies	2.148417	0.156435	0.179588
4	A	150	0_3	E	0.00865451828144774	0.014335079047762742	EntHL	28.17085316782756	Entropies	2.040354	0.072362	0.075847
4	A	150	0_5	E	0.014265023738167053	0.01433337642756304	EntHL	9.351903138310693	Entropies	2.188417	0.129188	0.146532
4	A	150	0_7	E	0.02099271747563207	0.014758087844485462	EntHL	6.123503917271152	Entropies	2.179625	0.17534	0.207257
4	A	150	0_9	E	0.02732465952549681	0.013672243626775578	EntHL	5.970352865860881	Entropies	2.153115	0.183062	0.214421
4	A	150	1_0	E	0.028954346072792667	0.01429325453976666	EntHL	6.250287580175475	Entropies	2.113566	0.174597	0.201359
4	A	300	0_3	E	0.009883461089459844	0.01669986569025625	EntHL	23.019718049963306	Entropies	2.062322	0.064884	0.06891
4	A	300	0_5	E	0.017752436975177466	0.019597069081107806	EntHL	18.910368853735434	Entropies	2.186644	0.083874	0.091094
4	A	300	0_7	E	0.023579139943581094	0.018771755426445883	EntHL	9.092849438573005	Entropies	2.184585	0.11633	0.131339
4	A	300	0_9	E	0.030108484807982297	0.016894057932286946	EntHL	7.452465942546724	Entropies	2.154064	0.144344	0.166011
4	A	300	1_0	E	0.03362359130265452	0.01693466661211396	EntHL	7.021016602432021	Entropies	2.136142	0.15409	0.17762
4	A	450	0_3	E	0.00908540821199871	0.015616274297733572	EntHL	19.51191970011718	Entropies	2.082783	0.076109	0.081417
4	A	450	0_5	E	0.017009928049356852	0.019297691490384662	EntHL	17.43813357474204	Entropies	2.10673	0.072142	0.077695
4	A	450	0_7	E	0.024307389608522505	0.02036349832241393	EntHL	10.65614202163689	Entropies	2.165671	0.101474	0.112788
4	A	450	0_9	E	0.03228489739047277	0.01659540702757014	EntHL	6.967869367649324	Entropies	2.173017	0.155694	0.181484
4	A	450	1_0	E	0.03519618713114473	0.015762069524513457	EntHL	6.588704043366949	Entropies	2.148055	0.164729	0.191138
4	A	600	0_3	E	0.010309189194485716	0.01800673812450828	EntHL	32.91546539486238	Entropies	2.046726	0.069459	0.072601
4	A	600	0_5	E	0.018068154633703964	0.021542868532474196	EntHL	13.586262458340434	Entropies	2.160441	0.089659	0.098122
4	A	600	0_7	E	0.026027973006496244	0.021291480900678925	EntHL	11.587773561607372	Entropies	2.18482	0.097558	0.108013
4	A	600	0_9	E	0.031077731848233862	0.01767836180281667	EntHL	7.462769020213096	Entropies	2.127543	0.141033	0.160704
4	A	600	1_0	E	0.035286795395149034	0.015505363901266798	EntHL	6.466957398323556	Entropies	2.137532	0.165213	0.193108
[truncated: 2,500 more rows]
