# Supplementary material for: Movement Complexity and Neuromechanical Factors Affect the Entropic Half-Life of Myoelectric Signals
Source: Front Physiol. 2017 Sep 19;8:679. doi: 10.3389/fphys.2017.00679 (PMC5610701; doi:10.3389/fphys.2017.00679)
Supplement: Supplementary file 4 [file DataSheet3.ZIP]

Archive with 1 entries (1 files):
- AllSimEMG_Results.txt
