# Supplementary material for: Movement Complexity and Neuromechanical Factors Affect the Entropic Half-Life of Myoelectric Signals
Source: Front Physiol. 2017 Sep 19;8:679. doi: 10.3389/fphys.2017.00679 (PMC5610701; doi:10.3389/fphys.2017.00679)
Supplement: Supplementary file 4 [file DataSheet3.ZIP › AllSimEMG_Results.txt]

1	6	A	150	0_3	A	0.008856907858019241	0.014173126202009289	1.600234125635238	29.25499309910939	0.077133
60	2	A	150	0_3	A	0.002503469390178407	0.004057634412977035	1.6208044839277511	28.78723810848902	0.073984
1	6	A	150	0_3	C	0.01141520116965692	0.018447961831204264	1.6160873169928296	26.841080835579785	0.074346
60	2	A	150	0_5	A	0.0043897728206056955	0.004673313478782015	1.0645911917913777	9.981596274965705	0.121206
1	6	A	150	0_3	E	0.01203768425198326	0.019326016947974527	1.6054597000075395	28.72102929811454	0.073488
60	2	A	150	0_7	A	0.006028296097863414	0.004721113441530664	0.783158850343126	6.6466069907373	0.161756
1	6	A	150	0_3	G	0.011242364179975544	0.018060901876843612	1.606503897909034	30.626685580182723	0.075711
60	2	A	150	0_9	A	0.00766303187218163	0.004246094192360726	0.5541010742464632	5.949767567612193	0.177405
1	6	A	150	0_3	I	0.00841434483406664	0.01275486503039805	1.515847672270123	27.033358263746123	0.077599
60	2	A	150	1_0	A	0.008738176054088472	0.004517121530216168	0.5169410071685004	6.218705638011498	0.174376
1	6	A	150	0_5	A	0.01419530070019629	0.015073851949537287	1.0618902880534857	10.590098510768199	0.130245
60	2	A	300	0_3	A	0.0027917969723331416	0.004786457417695132	1.7144718850006584	23.275552565653737	0.05932
1	6	A	150	0_5	C	0.01951022203103549	0.021823214476679578	1.1185528510113694	10.871763591210167	0.123453
60	2	A	300	0_5	A	0.005054525228857924	0.005771139686280841	1.1417768088942424	15.94777133649837	0.079782
1	6	A	150	0_5	E	0.020472300185466526	0.02132434923170112	1.0416196049547706	9.743163713051326	0.129349
60	2	A	300	0_7	A	0.00707131738266864	0.005888306178406193	0.8327028557419959	9.85144642808791	0.105866
1	6	A	150	0_5	G	0.01783733621518943	0.02038018931084356	1.1425578945744574	10.456828853632132	0.123206
60	2	A	300	0_9	A	0.009658337116104703	0.005546584042529204	0.5742793998441621	7.237690370775521	0.144832
1	6	A	150	0_5	I	0.013770812671567885	0.014272749613736656	1.0364493333937441	9.512616750416349	0.1228
60	2	A	300	1_0	A	0.010698092463224406	0.005335307152724879	0.4987157449858885	7.252704780942797	0.146151
1	6	A	150	0_7	A	0.024736595459010184	0.019107534590031693	0.7724399512331381	6.190133280991068	0.184085
60	2	A	450	0_3	A	0.0032762472204978894	0.005711317200686397	1.7432497660596111	19.561402981350067	0.075795
1	6	A	150	0_7	C	0.026750142749098375	0.019942565450568325	0.7455124870778679	6.254606617449078	0.177345
60	2	A	450	0_5	A	0.005508464307743384	0.006474645006867717	1.1753992846547354	17.167221078663335	0.069297
1	6	A	150	0_7	E	0.02884178438908233	0.021324960415576123	0.7393772912208718	6.154602373736762	0.175639
60	2	A	450	0_7	A	0.007044143520773019	0.006089862250310847	0.8645284174508913	11.534532578266784	0.095776
1	6	A	150	0_7	G	0.02448411741609899	0.018808679444347175	0.7681992013312248	6.2690249747859355	0.170275
60	2	A	450	0_9	A	0.009934567695549512	0.0057945402862383255	0.5832705019297583	8.256576326250048	0.12715
1	6	A	150	0_7	I	0.020291908145427563	0.01403360470785662	0.6915862523761155	6.32120682007728	0.170418
60	2	A	450	1_0	A	0.011253153634626891	0.005671703494224926	0.5040101360362327	7.643636049296468	0.136558
1	6	A	150	0_9	A	0.027883820192401893	0.015199717403949792	0.5451088587958829	5.609188048358595	0.190652
60	2	A	600	0_3	A	0.0031950490692807137	0.005767777178339943	1.8052233481467048	31.081359027541886	0.067429
1	6	A	150	0_9	C	0.038036983150720814	0.02293118010304454	0.6028653747901136	6.028371389247502	0.177868
60	2	A	600	0_5	A	0.005350432186094981	0.006318065690185494	1.180851465906858	14.67236086914819	0.082397
1	6	A	150	0_9	E	0.03773541632370526	0.019357175346286375	0.5129710291317566	5.325985748509416	0.196853
60	2	A	600	0_7	A	0.008016693509839452	0.00669429748646989	0.8350447074287557	12.540071132541907	0.092309
1	6	A	150	0_9	G	0.03461193476794114	0.019059417917572756	0.5506602865560205	5.442519578351506	0.195366
60	2	A	600	0_9	A	0.010093354999683654	0.005527287657600794	0.5476164920161859	7.717915155883407	0.132401
1	6	A	150	0_9	I	0.027597030751275974	0.014661312965530734	0.5312641456854142	6.067363295908138	0.175364
60	2	A	600	1_0	A	0.011440763129352667	0.005477590705466477	0.47877843842541	7.437037990658614	0.139916
1	6	A	150	1_0	A	0.03064855734968182	0.01665056411743997	0.5432739925558953	5.8277377479853625	0.186238
60	2	A	750	0_3	A	0.003343358289800063	0.005954132376050573	1.7808837282607355	35.867408577164305	0.061261
1	6	A	150	1_0	C	0.036479871971597605	0.01747184285498724	0.47894474159861133	5.387657756873282	0.201721
60	2	A	750	0_5	A	0.005723993880813511	0.0067486857310546725	1.1790169367014645	12.829212537155998	0.099049
1	6	A	150	1_0	E	0.04174125750062313	0.019604794969091392	0.46967427775262216	5.593710681637286	0.194959
60	2	A	750	0_7	A	0.007808188670693828	0.006501282910152485	0.8326236960120467	13.976550563057733	0.086231
1	6	A	150	1_0	G	0.03461973154472219	0.016495880367137363	0.4764878186830474	5.5590425727241595	0.191786
60	2	A	750	0_9	A	0.01046245675016196	0.005938907269343138	0.567639839395389	8.505502959009371	0.120016
1	6	A	150	1_0	I	0.02798460955385945	0.012460752795586706	0.4452716330240242	5.480245321788179	0.194112
60	2	A	750	1_0	A	0.011411219507819426	0.00540345997434944	0.4735216924577406	7.181249238864621	0.147621
1	6	A	300	0_3	A	0.010702316217176253	0.018736124182219892	1.750660679615325	24.854212089651906	0.063022
60	2	A	900	0_3	A	0.0031034134086227404	0.0056091612745571015	1.807416717016243	42.894340999879695	0.053135
1	6	A	300	0_3	C	0.012768836798600797	0.022252062153489863	1.7426851407426738	24.060242487788305	0.063237
60	2	A	900	0_5	A	0.0056111687611283935	0.006581327664916235	1.1728978302183062	12.912192736197714	0.106037
1	6	A	300	0_3	E	0.014951011805205756	0.026202801261092517	1.7525771233736185	23.577621959724873	0.062361
60	2	A	900	0_7	A	0.007955176016474528	0.006616790234414055	0.8317591239604525	11.457767359226613	0.092985
1	6	A	300	0_3	G	0.013731377728786113	0.02380256915729664	1.7334436228782444	24.96893392019248	0.063723
60	2	A	900	0_9	A	0.010434196227075587	0.006078756307352052	0.5825802174946979	8.982557377335782	0.116031
1	6	A	300	0_3	I	0.008954721841865111	0.015584317362679892	1.7403463377075656	23.593914430552893	0.061779
60	2	A	900	1_0	A	0.011415872186178908	0.005493253400469699	0.48119436788371994	7.457615702101503	0.143164
1	6	A	300	0_5	A	0.01941210639074028	0.022351520130940772	1.151421678875746	20.825718799229616	0.079207
60	2	B	150	0_3	A	0.002382628693533364	0.0037418180475991755	1.5704578970927174	28.906798823791824	0.075136
1	6	A	300	0_5	C	0.023443076427101577	0.026894222400202707	1.1472138686162965	18.176070561042106	0.079811
60	2	B	150	0_5	A	0.004235568086743452	0.004487609469555491	1.0595059216733835	10.251797048305354	0.123105
1	6	A	300	0_5	E	0.02472713884652836	0.028595405129016177	1.156438086367235	19.42227057242463	0.080783
60	2	B	150	0_7	A	0.0055643990102654415	0.004208577876276494	0.7563400590993438	6.493816315787751	0.161519
1	6	A	300	0_5	G	0.0230713155499011	0.02714864997042703	1.1767274350570534	21.51295159299468	0.07973
60	2	B	150	0_9	A	0.007947186724538938	0.004683378810377609	0.5893127936602395	5.930618664029461	0.18093
1	6	A	300	0_5	I	0.01680995618981284	0.018958969562392094	1.1278416997827512	17.963873990725034	0.079422
60	2	B	150	1_0	A	0.008680473393893648	0.004152115668327025	0.47832825237939974	5.636376558280112	0.187361
1	6	A	300	0_7	A	0.02675756209681425	0.021820740839614397	0.8154980921155134	9.44278279368953	0.118254
60	2	B	300	0_3	A	0.0028593634791480383	0.004986837314919417	1.744037563354929	23.067471887310646	0.061038
1	6	A	300	0_7	C	0.03796483590582866	0.0332127579237081	0.8748294871099132	10.101828705497402	0.111708
60	2	B	300	0_5	A	0.0052238446920602885	0.00615596096110534	1.1784349122135604	18.411959036964696	0.077938
1	6	A	300	0_7	E	0.035702319958997995	0.029921322910814098	0.8380778320618092	9.364832198987417	0.117812
60	2	B	300	0_7	A	0.007106535067128286	0.005800213847608096	0.8161802893842516	9.538937428460851	0.111559
1	6	A	300	0_7	G	0.030345436213021455	0.025459802306487842	0.8389993845454378	9.647171519007822	0.117
60	2	B	300	0_9	A	0.00962163532787358	0.005640923766290002	0.5862749495346616	7.606765007694844	0.139082
1	6	A	300	0_7	I	0.022250548451387218	0.017102838282777044	0.7686479423256986	9.160095468487105	0.118748
60	2	B	300	1_0	A	0.010502264529957873	0.005364372251185561	0.5107824351484964	7.426770437178401	0.142044
1	6	A	300	0_9	A	0.03371403121100097	0.01922258657208738	0.5701657702035645	6.751495771633635	0.158925
60	2	B	450	0_3	A	0.0031875409216837744	0.00558081759848841	1.7508222594175888	20.615790869624895	0.071582
1	6	A	300	0_9	C	0.04508947872766927	0.026469214132515656	0.5870374836751607	7.084349849544337	0.149653
60	2	B	450	0_5	A	0.005623979060152528	0.006852820547654095	1.2185003667969274	18.94959794752622	0.065078
1	6	A	300	0_9	E	0.04623266658784561	0.025777726834952757	0.5575652182201756	6.684978271642701	0.160139
60	2	B	450	0_7	A	0.007513283158045854	0.006369507922130355	0.8477662545313963	12.220810223309671	0.093909
1	6	A	300	0_9	G	0.040890642073164986	0.023126552319161074	0.5655707796855108	6.6054133523508805	0.161615
60	2	B	450	0_9	A	0.009653072887802048	0.0055465236062290394	0.5745863178178024	7.778574221305181	0.134298
1	6	A	300	0_9	I	0.03212025222585056	0.017314970585262088	0.5390670802804873	7.02748617659026	0.150535
60	2	B	450	1_0	A	0.010458125962138631	0.004835431733844791	0.4623612061425172	7.392647526593477	0.142984
1	6	A	300	1_0	A	0.0388648756568699	0.019328471158825484	0.49732491953589747	6.357699545296681	0.170389
60	2	B	600	0_3	A	0.003068278956086352	0.005506922851490162	1.7947921066845718	32.42649439915032	0.0642
1	6	A	300	1_0	C	0.04813016487126964	0.025518458708748575	0.5301967856748673	7.081088136967627	0.15413
60	2	B	600	0_5	A	0.005506971029046725	0.0067174101235095264	1.2198012461075778	15.346169828066781	0.077809
1	6	A	300	1_0	E	0.05180146964237572	0.024071046842176095	0.464678840356394	6.284923560401894	0.175411
60	2	B	600	0_7	A	0.008168194598907916	0.007008285379132658	0.8579968675170474	13.727770182151707	0.091435
1	6	A	300	1_0	G	0.04406966663297145	0.02155480583679264	0.48910753095341214	6.387045353050881	0.166762
60	2	B	600	0_9	A	0.01000247022148154	0.005652731496199582	0.5651335491166615	8.269895085716186	0.124355
1	6	A	300	1_0	I	0.0330949928691962	0.015142848816603624	0.4575570956142469	6.806126238042503	0.159575
60	2	B	600	1_0	A	0.011171754636293798	0.004977827046374788	0.44557253613530584	6.873849195931195	0.157332
1	6	A	450	0_3	A	0.011343870030597357	0.019667949736192042	1.733795405196153	22.315159738824107	0.078717
60	2	B	750	0_3	A	0.003367738593055173	0.0060645364239781535	1.8007740970407315	31.10283668699866	0.063392
1	6	A	450	0_3	C	0.014198787649701939	0.025271239437242222	1.7798167041235184	20.081678041935888	0.074973
60	2	B	750	0_5	A	0.005722954949238378	0.006681485671993368	1.1674887765598352	12.79381304163706	0.098889
1	6	A	450	0_3	E	0.015011456966267678	0.026593525541537315	1.7715485979339487	21.757049509361796	0.076723
60	2	B	750	0_7	A	0.00789575528627095	0.006598715730524556	0.8357295143123707	13.427649611443442	0.086801
1	6	A	450	0_3	G	0.014796428398464108	0.026005875255404876	1.7575778799500241	21.63714721789437	0.081668
60	2	B	750	0_9	A	0.009904906107426045	0.005538571424397121	0.5591745509071171	8.248975239390031	0.123772
1	6	A	450	0_3	I	0.009500002999225989	0.01675813023759861	1.7640131523078442	20.917029071128443	0.073522
60	2	B	750	1_0	A	0.012157573918076764	0.005659584835057378	0.4655192617535557	7.418224971838691	0.14296
1	6	A	450	0_5	A	0.02603024027736982	0.03049234341999302	1.1714199751933316	17.94733626841131	0.070276
60	2	B	900	0_3	A	0.003097350434441308	0.005607069405971808	1.8102793095748615	44.50409766516263	0.056924
1	6	A	450	0_5	C	0.027100829451823388	0.03223535322714343	1.1894600231497556	18.092559102624936	0.070643
60	2	B	900	0_5	A	0.005422034094953478	0.006412259776653558	1.1826299252934847	14.59822321605089	0.097184
1	6	A	450	0_5	E	0.02880512895779529	0.033468190969522645	1.1618830458478273	17.53476702431239	0.07261
60	2	B	900	0_7	A	0.008217771827526076	0.006983672347823604	0.8498255359720797	11.434047709257637	0.098631
1	6	A	450	0_5	G	0.025721937237404412	0.030433377717784583	1.1831681819644935	17.522658618941136	0.074427
60	2	B	900	0_9	A	0.010459116873310739	0.006116935661045018	0.5848424618577531	8.63972660688323	0.118242
1	6	A	450	0_5	I	0.017491235263929563	0.01969778115934837	1.1261515188678037	17.897814394175423	0.068896
60	2	B	900	1_0	A	0.011118615011216176	0.005130783234248363	0.46145884438597423	6.754605666362239	0.160764
1	6	A	450	0_7	A	0.028719771028718616	0.02453360958123327	0.8542411273648614	11.492115972088067	0.101281
60	2	C	150	0_3	A	0.002606248777866044	0.004322294131695796	1.6584349768922761	27.13313652163583	0.072142
1	6	A	450	0_7	C	0.03604391760701734	0.030614642186084274	0.8493705517772006	11.073884766966952	0.1001
60	2	C	150	0_5	A	0.004514550262322346	0.0050840937547627025	1.1261573045699962	10.13911385741604	0.118335
1	6	A	450	0_7	E	0.0406555752616705	0.03505625865497994	0.8622743234931048	11.394624029020886	0.104947
60	2	C	150	0_7	A	0.00609583847300592	0.004725907581734431	0.7752678491502151	6.64813760476658	0.157631
1	6	A	450	0_7	G	0.03482507160686206	0.0302394570225583	0.8683243315025893	11.8385905420754	0.098326
60	2	C	150	0_9	A	0.007765157484065391	0.004349941606974101	0.5601871714643861	6.126324544462081	0.168643
1	6	A	450	0_7	I	0.026464055793762105	0.02252936633763072	0.8513194845569046	11.598451211957832	0.097276
60	2	C	150	1_0	A	0.008639557682418494	0.004414711610340137	0.5109881515490171	6.2690249747859355	0.16925
1	6	A	450	0_9	A	0.03812771329806738	0.022401144572740683	0.5875291916307017	7.445605127759544	0.141364
60	2	C	300	0_3	A	0.002911656238028908	0.005201921530757036	1.7865850586395322	23.98832919030914	0.061251
1	6	A	450	0_9	C	0.04730070305629319	0.028067543322915067	0.5933853306474433	7.901326351575763	0.135509
60	2	C	300	0_5	A	0.005308538942606431	0.006047208355455915	1.1391474039911262	17.705165879042404	0.079813
1	6	A	450	0_9	E	0.051033258480680334	0.029652761672739992	0.5810477824763167	7.425060556953414	0.141661
60	2	C	300	0_7	A	0.006885613711383533	0.005863567553854851	0.8515678920763445	9.745407417709888	0.108772
1	6	A	450	0_9	G	0.04152905970942994	0.024052669999806105	0.5791768503331777	7.379042301322133	0.14402
60	2	C	300	0_9	A	0.009395925134771745	0.005345465678207874	0.5689131832719452	7.481695005143317	0.139987
1	6	A	450	0_9	I	0.031456822486962945	0.01725290377545008	0.5484630172866449	7.519691088684668	0.140573
60	2	C	300	1_0	A	0.010502037033537333	0.0052654980005843515	0.5013787309804227	7.2710980316270515	0.145183
1	6	A	450	1_0	A	0.03897353169780697	0.01834211347436262	0.4706300064511404	6.289266531628566	0.172088
60	2	C	450	0_3	A	0.0031771303552451872	0.00550675145307391	1.7332469358654752	20.202262041684214	0.07431
1	6	A	450	1_0	C	0.05036999910658074	0.02307385469639053	0.45808725641561454	6.381165375129153	0.168973
60	2	C	450	0_5	A	0.005322053634419517	0.006170036824271735	1.1593338301530869	17.81147968974309	0.067392
1	6	A	450	1_0	E	0.05766985457958856	0.025865166666645605	0.44850410765211496	6.029759632878417	0.17892
60	2	C	450	0_7	A	0.007196723281427975	0.006029636390003472	0.8378307952403403	11.394624029020886	0.097325
1	6	A	450	1_0	G	0.04481431053289897	0.02085736796067012	0.46541758006872297	6.708107288019217	0.162625
60	2	C	450	0_9	A	0.009731670950895157	0.005860848884779548	0.6022448677470383	8.203515443334616	0.129626
1	6	A	450	1_0	I	0.033994234808290794	0.01528291165043134	0.4495736331945327	6.817105263086149	0.157948
60	2	C	450	1_0	A	0.011042172097295166	0.00532047813817386	0.48183256802138935	7.20609527792418	0.141505
1	6	A	600	0_3	A	0.014159767947180326	0.025334427026687752	1.7891837720216786	33.75203789695208	0.076038
60	2	C	600	0_3	A	0.0030934872408534407	0.005518206927651819	1.78381434866673	29.744042981392347	0.063474
1	6	A	600	0_3	C	0.015134217012218435	0.026711191424835717	1.764953641359229	33.69767985859958	0.073176
60	2	C	600	0_5	A	0.005290485146022012	0.006400159864535912	1.209749141692285	14.050765963011596	0.083376
1	6	A	600	0_3	E	0.01778976898241098	0.031073980965805492	1.7467332485615086	29.66197059283495	0.071837
60	2	C	600	0_7	A	0.008084267406860472	0.006615739895353477	0.8183474843668862	13.390598855532003	0.088059
1	6	A	600	0_3	G	0.017035183043952927	0.03060948099092659	1.7968389838811978	30.981325884990703	0.07342
60	2	C	600	0_9	A	0.010298720659437205	0.00593479420982699	0.5762651892484002	8.6178712204433	0.122753
1	6	A	600	0_3	I	0.010506249765861467	0.018554936582365275	1.766085615312216	29.356210962053375	0.070505
60	2	C	600	1_0	A	0.011511002715984127	0.005395919304448845	0.46876188265997853	7.286181745162813	0.149071
1	6	A	600	0_5	A	0.019360719426110787	0.023424320674452007	1.209888959129321	13.734093509836255	0.088066
60	2	C	750	0_3	A	0.003121634924966042	0.005585208001174435	1.7891932065807448	35.33458541105697	0.062905
1	6	A	600	0_5	C	0.025253938541039793	0.030591112172550516	1.2113402478919224	13.94761657646719	0.088254
60	2	C	750	0_5	A	0.005685609882311133	0.00661015808511663	1.1626119663401315	12.339569261455857	0.105105
1	6	A	600	0_5	E	0.025708889752210008	0.03087781912832236	1.2010561103934103	13.45550493938926	0.089926
60	2	C	750	0_7	A	0.00843143872570579	0.0069394688688551795	0.8230468244640278	13.492735285436742	0.08647
1	6	A	600	0_5	G	0.023448279948187316	0.028366830668978993	1.2097616853628494	13.73093148199398	0.088715
60	2	C	750	0_9	A	0.009990227559821539	0.0059968990414806765	0.6002765207870603	9.414559401991799	0.109505
1	6	A	600	0_5	I	0.017194864394241446	0.020019943920127892	1.1642978659856464	14.611674870280256	0.082152
60	2	C	750	1_0	A	0.01156789335874941	0.005447254209648073	0.47089422773145	7.387542629967541	0.146749
1	6	A	600	0_7	A	0.028570589112001096	0.02379292148683205	0.8327767199185199	13.580007193697679	0.095974
60	2	C	900	0_3	A	0.0030503846236692757	0.005586674710705734	1.8314656674296967	44.87453899352382	0.05428
1	6	A	600	0_7	C	0.0380661239610476	0.03185026266330257	0.8367088463194831	13.350575895688156	0.096916
60	2	C	900	0_5	A	0.005535615653298588	0.006606156129431287	1.1933914027240637	13.106900423724058	0.100105
1	6	A	600	0_7	E	0.03885621568523982	0.031867950393521347	0.8201506459525578	12.93599979458673	0.095938
60	2	C	900	0_7	A	0.008231974948184393	0.007142611474822767	0.867666813830393	12.808550945424669	0.089776
1	6	A	600	0_7	G	0.037969523797002545	0.0323022647229183	0.8507418975180395	13.982988484725796	0.09224
60	2	C	900	0_9	A	0.010585126724435933	0.00606697751572948	0.5731605935074698	8.671615240957827	0.12512
1	6	A	600	0_7	I	0.024723242836221595	0.019737945281146148	0.7983558391550652	12.402236251248839	0.098784
60	2	C	900	1_0	A	0.011140264516781235	0.005321869374209882	0.47771481244392694	7.63835783580968	0.143126
1	6	A	600	0_9	A	0.03578824896828115	0.019965511470398507	0.5578789699404904	7.87952431454763	0.133717
60	2	D	150	0_3	A	0.0024635917672369157	0.004100761140610651	1.6645457235026935	28.5495981691395	0.070504
1	6	A	600	0_9	C	0.04492770995716845	0.025966632037107862	0.5779647362810832	7.787534792958491	0.133723
60	2	D	150	0_5	A	0.0041641853745302245	0.004508630420729476	1.082716069343601	9.810700097479254	0.119908
1	6	A	600	0_9	E	0.04888195418992617	0.029155036059082696	0.5964376126577016	8.188417919041456	0.130682
60	2	D	150	0_7	A	0.006027826695677008	0.004584347604372506	0.7605307577373241	6.472916430018786	0.164633
1	6	A	600	0_9	G	0.04392406883919614	0.025596286307717434	0.5827394179128573	8.158306174526215	0.126042
60	2	D	150	0_9	A	0.007887560788666774	0.004292570644636599	0.5442202931487223	6.127735345237385	0.169998
1	6	A	600	0_9	I	0.031940373722994284	0.017363289878457106	0.5436157394099949	7.421641977420247	0.142526
60	2	D	150	1_0	A	0.008610725806552047	0.0044347888536491135	0.5150307829189739	6.175896369514869	0.170526
1	6	A	600	1_0	A	0.041096972030101424	0.018745736164862588	0.45613424149916193	6.466957398323556	0.167704
60	2	D	300	0_3	A	0.0032421277471463223	0.005597627742541017	1.726529051012248	22.698648518946452	0.060303
1	6	A	600	1_0	C	0.05660276839092984	0.02537993901978633	0.44838688532862064	6.244533502829158	0.176378
60	2	D	300	0_5	A	0.005081663938738179	0.0059631630824233915	1.1734666350061898	18.25996749083718	0.077803
1	6	A	600	1_0	E	0.05731118012580554	0.025667447189850503	0.44786108283771325	6.489332095367304	0.168143
60	2	D	300	0_7	A	0.007146509274020298	0.0057430156845250735	0.8036113106859955	9.47109079474654	0.112866
1	6	A	600	1_0	G	0.04844742223886156	0.022557069737570566	0.465598966780046	6.5207867851615875	0.16669
60	2	D	300	0_9	A	0.00933413436408691	0.005362117529135581	0.5744632892543665	7.399459543158493	0.142064
1	6	A	600	1_0	I	0.03639788436266217	0.016144719427015106	0.44356202866496136	6.712742685197449	0.159795
60	2	D	300	1_0	A	0.010063856484689455	0.004915668782053606	0.48844782211789367	7.131813866826967	0.147257
1	6	A	750	0_3	A	0.011768509430758538	0.02081611072829081	1.768797556798925	34.50642762034547	0.064157
60	2	D	450	0_3	A	0.0032084318062929216	0.005719776119740192	1.782732644814702	20.84490883107248	0.074473
1	6	A	750	0_3	C	0.013338743197789792	0.02410767865363198	1.8073425881402816	36.16596019769518	0.058432
60	2	D	450	0_5	A	0.0057290803918021195	0.006561515230392331	1.1452999053358306	17.474308552757062	0.070484
1	6	A	750	0_3	E	0.013430837993446501	0.02393476764991658	1.7820755236267025	36.50059970725832	0.060626
60	2	D	450	0_7	A	0.007580654714501788	0.0064406354257578	0.8496146663212175	12.215183627891683	0.091746
1	6	A	750	0_3	G	0.013046963811747442	0.0234526580295521	1.7975567624733815	35.92526662493565	0.064852
60	2	D	450	0_9	A	0.00981951788746825	0.005665609714789643	0.5769743260023124	7.65772912345112	0.13629
1	6	A	750	0_3	I	0.009635750266217756	0.01715020082702628	1.779851112077245	34.74561474986842	0.060461
60	2	D	450	1_0	A	0.011227930992017349	0.005610907732948203	0.49972766460155077	7.426770437178401	0.140993
1	6	A	750	0_5	A	0.02180194315436323	0.025982030253934994	1.1917300247035643	12.638630002373613	0.103454
60	2	D	600	0_3	A	0.003104874146628981	0.005438910654948464	1.7517330487786726	28.91345562656094	0.070598
1	6	A	750	0_5	C	0.02664012278750524	0.030833918965917275	1.157424055882318	12.139477653717009	0.106811
60	2	D	600	0_5	A	0.005576162160165326	0.006909752578953304	1.239159188790241	15.272143636538855	0.074128
1	6	A	750	0_5	E	0.027266596213396516	0.03093881410203355	1.1346782656660612	11.352721916671387	0.115918
60	2	D	600	0_7	A	0.0076029900963581806	0.00633265876189058	0.8329168763384176	14.285649814014976	0.084994
1	6	A	750	0_5	G	0.02414756658981632	0.0275009731267552	1.1388714065438421	11.186648701977363	0.116116
60	2	D	600	0_9	A	0.009558234366812237	0.005244805789774843	0.5487211956201525	8.074209243881484	0.127923
1	6	A	750	0_5	I	0.01833624751081512	0.020845513614683772	1.1368473076287082	12.413664395020424	0.107943
60	2	D	600	1_0	A	0.011161344256257354	0.005158758629468654	0.462198684228964	7.241024217954381	0.148852
1	6	A	750	0_7	A	0.033335464368261465	0.027495707557574467	0.8248184952165537	13.743583963039745	0.089398
60	2	D	750	0_3	A	0.003250288016290794	0.005918035715653465	1.8207727087543109	35.164139963332616	0.061029
1	6	A	750	0_7	C	0.04357244664294098	0.036843352393735165	0.8455653797835112	14.018450098052433	0.085275
60	2	D	750	0_5	A	0.005366952625588145	0.0063718324478297126	1.1872347107091235	12.770267659839215	0.099353
1	6	A	750	0_7	E	0.037428901818169526	0.03154315355386307	0.8427485718683504	12.609561959997794	0.09318
60	2	D	750	0_7	A	0.007923566690197597	0.0064678821472013955	0.8162841811128998	13.301481048004995	0.089394
1	6	A	750	0_7	G	0.03883359572584035	0.03212058598692283	0.8271339644592683	12.664848528600416	0.095475
60	2	D	750	0_9	A	0.010214646910293593	0.006012824724229381	0.5886473391625593	8.72770382446406	0.116644
1	6	A	750	0_7	I	0.026078549551525398	0.02057567283117054	0.7889883902675491	13.16133671192084	0.091534
60	2	D	750	1_0	A	0.010927706139562704	0.005064349856940146	0.46344125585562335	7.454182133821503	0.142492
1	6	A	750	0_9	A	0.040954991723279946	0.024624815330218756	0.6012652986625152	8.156427871363999	0.130225
60	2	D	900	0_3	A	0.003053963909620808	0.005676421996622212	1.858706312389598	44.67864566933808	0.048614
1	6	A	750	0_9	C	0.05522548113643937	0.030839302505416444	0.5584252390526985	8.009400305368038	0.13023
60	2	D	900	0_5	A	0.005349765531560679	0.006407368414447339	1.1976914458488666	14.709570768040615	0.099987
1	6	A	750	0_9	E	0.05565388370322477	0.03120541938952689	0.5607051532275859	7.425060556953414	0.142855
60	2	D	900	0_7	A	0.00806136900564548	0.0068221750235868735	0.8462799580082759	12.203938207502208	0.08835
1	6	A	750	0_9	G	0.05313631777722299	0.03191369868531934	0.6006004936043804	7.959760490597703	0.13363
60	2	D	900	0_9	A	0.010275933517795406	0.00605503828522404	0.5892445951249289	9.143237480613685	0.11516
1	6	A	750	0_9	I	0.03325285237070114	0.018104004925377067	0.5444346464945179	8.192189693265034	0.127953
60	2	D	900	1_0	A	0.011576665246127922	0.005527193533955805	0.47744263278274374	7.3722490810744405	0.145431
1	6	A	750	1_0	A	0.041705257846021616	0.01961170287179586	0.47024533319524064	6.475898004675026	0.169124
60	2	E	150	0_3	A	0.002397759267004367	0.004054472438386882	1.690942245195584	27.70129039176882	0.070416
1	6	A	750	1_0	C	0.056007834477599036	0.025602914042146818	0.4571309403577635	6.51028498437435	0.166966
60	2	E	150	0_5	A	0.004426869199268323	0.004751589497757025	1.0733521330475209	9.997697680030141	0.123909
1	6	A	750	1_0	E	0.05640804557582316	0.025805882160869282	0.45748584084838145	6.441692655177095	0.1667
60	2	E	150	0_7	A	0.006223226167648962	0.004487466808471317	0.7210836771125437	6.230171474314694	0.172213
1	6	A	750	1_0	G	0.05055360604959467	0.02418296828938386	0.47836287416687173	6.872266615870442	0.160877
60	2	E	150	0_9	A	0.007906264195177903	0.004327577538461403	0.5473606031405868	5.906089174825784	0.17982
1	6	A	750	1_0	I	0.03712163350504199	0.01633214449915374	0.4399629799948176	7.0420645233410735	0.156639
60	2	E	150	1_0	A	0.009073810830568	0.004704723346272312	0.5184947575083849	6.579607697319565	0.162957
1	6	A	900	0_3	A	0.01121335808442908	0.020327048404149548	1.8127529907722988	49.07948534518544	0.050467
60	2	E	300	0_3	A	0.0031705796195484796	0.005567252098490694	1.7559098860553208	22.987937092749725	0.059146
1	6	A	900	0_3	C	0.01724871093114173	0.03233391560167828	1.8745699739973571	49.77370849812664	0.047106
60	2	E	300	0_5	A	0.005149417090290572	0.005884520541106393	1.1427546920217218	18.117572171192364	0.082013
1	6	A	900	0_3	E	0.014784493994725346	0.027014820466528304	1.827240112253173	44.18755787907927	0.053837
60	2	E	300	0_7	A	0.0074670860835708945	0.006219484182951043	0.832919844949313	9.747651639060027	0.107529
1	6	A	900	0_3	G	0.013910215894435668	0.025765952093709764	1.8523042553219176	42.86472087043976	0.055675
60	2	E	300	0_9	A	0.00929648732403797	0.00555784481091562	0.5978435313459393	7.411395679632086	0.141491
1	6	A	900	0_3	I	0.009317433171636929	0.016930263017889368	1.8170522617137252	49.52220800908403	0.051738
60	2	E	300	1_0	A	0.010170793616647078	0.004955836553541784	0.4872615392991854	6.771735710814226	0.158165
1	6	A	900	0_5	A	0.020060736964112404	0.023518228683133195	1.1723511815745384	13.658405430790944	0.11241
60	2	E	450	0_3	A	0.003218584127210563	0.005661771806361485	1.7590877176382367	20.73480712914589	0.0734
1	6	A	900	0_5	C	0.025903166356375667	0.03136728647613281	1.210944100214692	12.702815783949474	0.118242
60	2	E	450	0_5	A	0.005841480577157351	0.006923394781222176	1.1852123258434797	18.075902911508344	0.068092
1	6	A	900	0_5	E	0.027749309988979964	0.03305367900582928	1.1911531861136666	14.246231588218834	0.099473
60	2	E	450	0_7	A	0.007598075036230631	0.006530019834760592	0.8594308168349051	11.643941102030547	0.097563
1	6	A	900	0_5	G	0.0217483628907987	0.02551520325868756	1.1732010996323101	13.243415352010581	0.111852
60	2	E	450	0_9	A	0.010099404260678308	0.005784934274568567	0.5727995558205363	7.9086070944759115	0.129589
1	6	A	900	0_5	I	0.017438868070380267	0.020441926881475683	1.1722049159942944	14.86962444876108	0.104959
60	2	E	450	1_0	A	0.011242150130788015	0.005079245544707383	0.4518037462244204	7.21605774670862	0.148409
1	6	A	900	0_7	A	0.028097821545404477	0.02314398324603654	0.8236931538851574	10.932009489329314	0.108207
60	2	E	600	0_3	A	0.0030933374934192463	0.005584689269566414	1.805392810014187	29.63466348562659	0.064305
1	6	A	900	0_7	C	0.04286784651282064	0.03660688966619032	0.8539474838149886	11.906935471126575	0.094925
60	2	E	600	0_5	A	0.005550961402275172	0.006846007789875401	1.2333012776974865	14.706184154116432	0.081695
1	6	A	900	0_7	E	0.037802477264359584	0.03151591189735753	0.8336996455803951	11.545161169270216	0.101227
60	2	E	600	0_7	A	0.008096067848235456	0.006964473808885671	0.8602291803178975	13.010680136391343	0.092624
1	6	A	900	0_7	G	0.03474701514728165	0.028497702636931424	0.8201482203906908	11.284959375332296	0.10116
60	2	E	600	0_9	A	0.009951559580216648	0.00570346465517974	0.5731226959157265	8.356030182349917	0.122137
1	6	A	900	0_7	I	0.02482683625865576	0.020601360875420967	0.8298021004685363	11.303163247441734	0.099501
60	2	E	600	1_0	A	0.010944539376803265	0.0051880785798280446	0.4740335249580329	7.587522640850914	0.140835
1	6	A	900	0_9	A	0.037743419402338524	0.02103874403453509	0.5574148915938327	7.8559733226440684	0.136789
60	2	E	750	0_3	A	0.0029794071086150314	0.005373940436273575	1.8036945742442145	35.56313185706635	0.06292
1	6	A	900	0_9	C	0.05087196014700078	0.029735010632130934	0.5845068785674459	8.30041869719408	0.126383
60	2	E	750	0_5	A	0.005865109105902572	0.00687251027061799	1.171761709207009	12.192703139759375	0.10163
1	6	A	900	0_9	E	0.05375654372868523	0.030558205766071347	0.5684555525054166	8.109610578574229	0.130385
60	2	E	750	0_7	A	0.008195704844167017	0.006921850345351495	0.8445704764829178	13.683588330569084	0.083006
1	6	A	900	0_9	G	0.04612029141019509	0.026380786070189496	0.571999552985433	8.190303589032467	0.129041
60	2	E	750	0_9	A	0.010126898499731786	0.005889309125431232	0.5815511161277278	8.28132826394441	0.125668
1	6	A	900	0_9	I	0.033023777372513975	0.017577519166723263	0.5322685823746259	7.917717458217613	0.133066
60	2	E	750	1_0	A	0.011457474851204626	0.005289724216507627	0.46168324916301007	7.622545054093731	0.140452
1	6	A	900	1_0	A	0.03930105563209337	0.01814042154338254	0.4615759361071465	6.584154299460009	0.166118
60	2	E	900	0_3	A	0.003199581135697107	0.0058543929479561215	1.829737299873347	45.25848373707835	0.054486
1	6	A	900	1_0	C	0.05641127109212567	0.025858678595289685	0.45839560241533445	6.768617929224777	0.163323
60	2	E	900	0_5	A	0.005637412808836168	0.006696278793515135	1.1878283568340575	14.21673931314856	0.097753
1	6	A	900	1_0	E	0.0569491780562349	0.026781353819914526	0.4702676093668827	6.558431698093307	0.164402
60	2	E	900	0_7	A	0.00830297401823592	0.006798899633676277	0.8188511271676598	11.38675561955727	0.09897
1	6	A	900	1_0	G	0.05079528644762149	0.024162931583354395	0.4756923973304187	6.856460841259509	0.155924
60	2	E	900	0_9	A	0.009960766167788862	0.005650047190584976	0.5672301804309096	8.38687171251928	0.122927
1	6	A	900	1_0	I	0.038964476841180325	0.018187471780256745	0.4667705883589583	6.7483873087347614	0.161123
60	2	E	900	1_0	A	0.011680037859373162	0.005355383277336207	0.45850735603896553	7.254374970214316	0.149098
1	6	B	150	0_3	A	0.009036880750702176	0.014596937724761505	1.6152628464890726	29.67563358087592	0.074345
60	2	F	150	0_3	A	0.0025442847891640947	0.004103658492993444	1.61289275102795	29.349452222837044	0.075906
1	6	B	150	0_3	C	0.011860102017878182	0.019697824408566218	1.6608478054297746	29.450996900099764	0.073885
60	2	F	150	0_5	A	0.004334435574651528	0.004608438545967171	1.063215375242409	9.696165060541123	0.12347
1	6	B	150	0_3	E	0.013304583035603232	0.02156142022801638	1.6206009741393435	27.91900908291784	0.075915
60	2	F	150	0_7	A	0.006038772441012511	0.004640231268010983	0.768406379498043	6.519285491366443	0.161322
1	6	B	150	0_3	G	0.011283348254526935	0.018310970986721783	1.6228313239711742	29.275208713833194	0.077013
60	2	F	150	0_9	A	0.008216835240384834	0.004656645856954536	0.5667201204263702	5.800961725248561	0.181318
1	6	B	150	0_3	I	0.008862372643564957	0.01413642615837887	1.5951062685954023	26.853444456712623	0.073507
60	2	F	150	1_0	A	0.008334572079945358	0.004180260465283821	0.5015566996345693	6.211550208348361	0.171217
1	6	B	150	0_5	A	0.018892398039364763	0.02180844620958444	1.1543503457921918	11.63322157323168	0.126278
60	2	F	300	0_3	A	0.0034190057261749237	0.006100320695282107	1.7842382212406982	23.21132860675039	0.057317
1	6	B	150	0_5	C	0.020556499342503774	0.02278711523917106	1.1085114668359481	10.394413751538467	0.125447
60	2	F	300	0_5	A	0.005070202265727967	0.0059485728103581955	1.1732417167195823	17.53476702431239	0.075373
1	6	B	150	0_5	E	0.022089193131606302	0.023793470330707556	1.077154343707679	9.831052152865109	0.127703
60	2	F	300	0_7	A	0.006779991471741347	0.005494030691624318	0.8103300298419479	9.196021966629234	0.115816
1	6	B	150	0_5	G	0.018751163468748087	0.02082307930898467	1.1104953217270903	10.37289543578905	0.125417
60	2	F	300	0_9	A	0.008874175987491196	0.005064312970643879	0.5706797992041629	7.411395679632086	0.141562
1	6	B	150	0_5	I	0.014998581110870301	0.014941046275893845	0.9961639814759038	9.718517029448329	0.129709
60	2	F	300	1_0	A	0.010538961404007908	0.005323315332142739	0.5051081532681495	7.081088136967627	0.15143
1	6	B	150	0_7	A	0.02174276964799976	0.017654819285473435	0.811985757623919	6.543347723763517	0.165562
60	2	F	450	0_3	A	0.003392930321232659	0.006026300774787802	1.7761345516221605	21.066869257494776	0.0736
1	6	B	150	0_7	C	0.026391566703072654	0.02097158729581592	0.7946321463884253	6.419482215105547	0.17073
60	2	F	450	0_5	A	0.0055980085898111945	0.006495981356512644	1.160409322760924	17.672581778504153	0.068343
1	6	B	150	0_7	E	0.030149097332508448	0.022278981204430618	0.7389601406211314	6.127735345237385	0.179703
60	2	F	450	0_7	A	0.007989504998626525	0.006896549220168036	0.8632010645657798	11.513304741613933	0.097598
1	6	B	150	0_7	G	0.02560553545012007	0.01982311471024317	0.7741730200822734	6.127735345237385	0.178558
60	2	F	450	0_9	A	0.010329444430505597	0.0060659928096673576	0.5872525720505226	8.079788636866507	0.132111
1	6	B	150	0_7	I	0.020129289395490524	0.013805574570487202	0.6858451035822458	6.30666844782663	0.169128
60	2	F	450	1_0	A	0.011098056911123179	0.004981896056402701	0.4488980455136725	6.617592187082994	0.161258
1	6	B	150	0_9	A	0.028941320537401168	0.015671963144106505	0.5415082260622305	5.505540984867763	0.193384
60	2	F	600	0_3	A	0.0032176738481616107	0.005630540438019778	1.7498791685293826	30.633738447109348	0.068582
1	6	B	150	0_9	C	0.033871014763961246	0.01883317657298543	0.5560263459547697	5.261384002896947	0.206171
60	2	F	600	0_5	A	0.0056386315459640715	0.0069064635941054435	1.2248474719098892	14.838841637761632	0.078707
1	6	B	150	0_9	E	0.03766615016580972	0.02040052846375349	0.5416143772046934	5.534775374591593	0.190734
60	2	F	600	0_7	A	0.008048464269201111	0.0066567945734555	0.8270887899607029	12.773208461193198	0.092511
1	6	B	150	0_9	G	0.03624834224934493	0.02142587420740672	0.5910856297930128	5.7438091349843665	0.187796
60	2	F	600	0_9	A	0.01022213480119845	0.005889626338271036	0.576164025696524	8.25277490771259	0.123831
1	6	B	150	0_9	I	0.02653411945148909	0.01296904859135089	0.4887687573375671	5.817012539648506	0.185292
60	2	F	600	1_0	A	0.011568083891506663	0.0056335748531166204	0.4869929113543874	7.742834919158038	0.141298
1	6	B	150	1_0	A	0.03054085131988876	0.01739143434573162	0.5694482502655714	5.702955725741585	0.189627
60	2	F	750	0_3	A	0.003425029601113804	0.0062392470395245545	1.8216622237354037	36.98281797820098	0.053601
1	6	B	150	1_0	C	0.04036581078293461	0.02115851548242389	0.5241692182575716	5.85059451952187	0.182299
60	2	F	750	0_5	A	0.006072177542427713	0.007145864398086912	1.176820728339562	12.711593609632967	0.102172
1	6	B	150	1_0	E	0.04113718645648935	0.020165295365104727	0.4901962701419429	5.841172070950059	0.182223
60	2	F	750	0_7	A	0.00839758375927058	0.006921728978574905	0.8242524489182507	12.968806188099116	0.088474
1	6	B	150	1_0	G	0.03745863176906241	0.018966518397746955	0.5063323859418608	5.548811863600962	0.193004
60	2	F	750	0_9	A	0.009876482686463746	0.005707799503374627	0.5779182411970888	8.582227050579084	0.118944
1	6	B	150	1_0	I	0.030128098969429844	0.01406366082771916	0.4667954935354258	6.153185387311704	0.176661
60	2	F	750	1_0	A	0.011480736159374822	0.005419680470249212	0.47206733044062377	7.455898720309425	0.144023
1	6	B	300	0_3	A	0.011093805522384887	0.019302174736574557	1.739905634511707	24.2884611515378	0.064044
60	2	F	900	0_3	A	0.003244136622320918	0.005908646449289153	1.8213309540157383	46.334021942638195	0.051398
1	6	B	300	0_3	C	0.014912553072681595	0.026162895466224786	1.754420945810598	24.423055704089467	0.062724
60	2	F	900	0_5	A	0.0057477403104867816	0.006942711050969611	1.2079027019196742	14.06371315820069	0.098704
1	6	B	300	0_3	E	0.014818450015985288	0.025679679773015426	1.7329531594271785	23.828680818586523	0.061757
60	2	F	900	0_7	A	0.008314725202090572	0.006930372270550866	0.8335058708624985	11.8385905420754	0.092584
1	6	B	300	0_3	G	0.013329605228884794	0.02311552147960115	1.7341489926131206	22.667310829413463	0.06559
60	2	F	900	0_9	A	0.0106526865988481	0.0060604377681226776	0.5689116742416891	8.786178052016314	0.11651
1	6	B	300	0_3	I	0.010869226752036106	0.018943139963914054	1.7428231461235715	23.878112829245502	0.061707
60	2	F	900	1_0	A	0.01136389017537124	0.0050679448760269615	0.4459691881755976	6.8045592499739165	0.162268
1	6	B	300	0_5	A	0.017916131858054737	0.020970491786745968	1.1704809918173298	18.663796908436098	0.079999
60	4	A	150	0_3	A	0.005428259232664213	0.008815363893516571	1.6239762169924874	28.926773831338075	0.075685
1	6	B	300	0_5	C	0.02303221755168463	0.02620956509645068	1.137952306921209	17.75824322555855	0.08359
60	4	A	150	0_5	A	0.008929587704940562	0.010012699438593852	1.1212947080472737	10.814339513031829	0.122543
1	6	B	300	0_5	E	0.025157827243640837	0.02845343266541143	1.1309972196666398	17.729643374216977	0.084604
60	4	A	150	0_7	A	0.012239472412095437	0.009370675035299005	0.7656110263411849	6.332861644546642	0.17365
1	6	B	300	0_5	G	0.019976058227315015	0.02354880038048912	1.1788512084075116	19.3241322039029	0.077496
60	4	A	150	0_9	A	0.01693258163775749	0.009647737069050009	0.5697735451950687	5.5795606148420065	0.193199
1	6	B	300	0_5	I	0.01565238036338819	0.017365255155619014	1.1094322238831695	18.22636234866504	0.079218
60	4	A	150	1_0	A	0.017985575702789913	0.009500934967040787	0.5282530358795803	6.046443513470556	0.176576
1	6	B	300	0_7	A	0.026094913560427962	0.0218534478994093	0.8374600608966684	9.34544530319748	0.118122
60	4	A	300	0_3	A	0.006032490833039067	0.010599295170052408	1.7570346086564481	22.044487164615774	0.062155
1	6	B	300	0_7	C	0.03333815675663061	0.02757757375563511	0.827207513509283	9.11171233047168	0.118512
60	4	A	300	0_5	A	0.011860337746149955	0.014165446610911119	1.194354403230164	18.64232178261429	0.081101
1	6	B	300	0_7	E	0.04043241422008676	0.03332700276625631	0.8242644771308142	9.47109079474654	0.117058
60	4	A	300	0_7	A	0.015394024811832956	0.012416888815967095	0.8066044434605938	9.291803138280324	0.118573
1	6	B	300	0_7	G	0.03261042308819801	0.02721267047791309	0.8344776884468447	9.438435232649853	0.117251
60	4	A	300	0_9	A	0.019791620170442885	0.011774421323848734	0.5949195276813588	6.877015449470073	0.152879
1	6	B	300	0_7	I	0.024580758680467885	0.019269770252512395	0.7839371641455618	9.04690437742324	0.118688
60	4	A	300	1_0	A	0.022143540253967007	0.010738701618980696	0.4849586604407966	6.585670531569977	0.162502
1	6	B	300	0_9	A	0.03402312803119309	0.018770647235368036	0.5517025717964182	6.765501583096259	0.162777
60	4	A	450	0_3	A	0.006562219847648587	0.011580254826689682	1.764685593525061	21.747032324507327	0.073487
1	6	B	300	0_9	C	0.049344399554918025	0.02970487060460824	0.6019907197684734	7.014552984228549	0.153063
60	4	A	450	0_5	A	0.01252159250351092	0.014760969018876906	1.1788411909058762	17.676651509367044	0.07087
1	6	B	300	0_9	E	0.04718020290307404	0.0261044443788408	0.5532923296762668	6.762386671767769	0.157802
60	4	A	450	0_7	A	0.01620367882078435	0.013737991125273142	0.8478316114024375	10.804383723764703	0.104701
1	6	B	300	0_9	G	0.040743728346643714	0.02490107288407518	0.6111633346909063	7.247696519960252	0.148783
60	4	A	450	0_9	A	0.021317297121056126	0.01280237786995687	0.6005629042582206	7.70016444360189	0.139021
1	6	B	300	0_9	I	0.029524108263198682	0.016221427151445002	0.5494298763178818	7.269423992171626	0.14862
60	4	A	450	1_0	A	0.024631345097746882	0.011949581530062519	0.48513718932692756	6.703475091754234	0.162146
1	6	B	300	1_0	A	0.03781220440044912	0.01848598790966453	0.48888945256640365	6.729766562870254	0.157951
60	4	A	600	0_3	A	0.006740054334569043	0.011977373952629808	1.7770441242883004	28.74087593628652	0.071497
1	6	B	300	1_0	C	0.046466040610421	0.02331102435270249	0.5016787323918125	6.684978271642701	0.161445
60	4	A	600	0_5	A	0.012232415738263532	0.014803368557880427	1.2101753958193917	13.264778427529237	0.090853
1	6	B	300	1_0	E	0.05186769187704795	0.024683217156637058	0.47588809648882147	6.388516193923019	0.17135
60	4	A	600	0_7	A	0.0172403881824897	0.01449638270462983	0.8408385328210397	12.288531865844487	0.096819
1	6	B	300	1_0	G	0.04089053888706488	0.01936154798455077	0.4734970120600566	6.233041235043521	0.170945
60	4	A	600	0_9	A	0.021545136891348564	0.012015102297285364	0.5576711978149473	7.483417927433385	0.141536
1	6	B	300	1_0	I	0.031615165028741295	0.014786113368131047	0.46769053252415466	6.899220098468595	0.155297
60	4	A	600	1_0	A	0.024693117618217936	0.011545272735537645	0.46755022650602224	6.8045592499739165	0.158372
1	6	B	450	0_3	A	0.011563082330708237	0.020243547718690257	1.7507051441577293	22.238218856264805	0.074054
60	4	A	750	0_3	A	0.0066497785735816954	0.011954074986484608	1.7976651183508383	35.84264080454055	0.06324
1	6	B	450	0_3	C	0.015195866345237464	0.026780788639234384	1.762373268545347	20.16508235401772	0.074099
60	4	A	750	0_5	A	0.012710122899837058	0.01456330702681509	1.1458037928965887	12.717448862942133	0.104156
1	6	B	450	0_3	E	0.014980224275894094	0.026472701222621204	1.7671765612495265	21.26179859872676	0.0738
60	4	A	750	0_7	A	0.01716326276738688	0.014403333703745132	0.8391955480116473	12.841034121778373	0.091396
1	6	B	450	0_3	G	0.012577429613835081	0.021927952758363997	1.7434367300488336	20.611044454823396	0.078332
60	4	A	750	0_9	A	0.021382644196808662	0.012517239622500523	0.5853925037189137	8.6020111271693	0.121949
1	6	B	450	0_3	I	0.009311215746964693	0.016338287298586576	1.7546889410131643	19.44464416457435	0.075267
60	4	A	750	1_0	A	0.02491324904309305	0.011511149759714063	0.46204931921175546	6.840691418921417	0.155155
1	6	B	450	0_5	A	0.019103596226028793	0.02258215593239989	1.1820892603263637	16.653288277930212	0.076045
60	4	A	900	0_3	A	0.0064208072349057075	0.011854891230073338	1.8463241141434814	43.251383103704036	0.054478
1	6	B	450	0_5	C	0.028008121256983248	0.03259723141960732	1.1638492678790395	17.737810057028373	0.069064
60	4	A	900	0_5	A	0.01234302772460284	0.014854661525458824	1.2034860373723093	14.900471117942734	0.098608
1	6	B	450	0_5	E	0.026978278378982572	0.031206905693404802	1.1567419260421208	16.676311546181335	0.076564
60	4	A	900	0_7	A	0.01714953442584941	0.014206041402967096	0.8283630943096858	11.87681522683217	0.099248
1	6	B	450	0_5	G	0.02721096036495725	0.032316585661653206	1.1876312055222817	17.422079854320838	0.072207
60	4	A	900	0_9	A	0.02211187539742683	0.01240164596733886	0.560859074340752	8.100279416839264	0.128622
1	6	B	450	0_5	I	0.01616741827903848	0.018530306767417803	1.146151256038379	16.565326493259747	0.073963
60	4	A	900	1_0	A	0.025759805831042388	0.012597075633255093	0.4890205972777452	6.701931737264549	0.163346
1	6	B	450	0_7	A	0.032968706456263534	0.027849552989003042	0.844726893545199	10.834278621553937	0.110917
60	4	B	150	0_3	A	0.0053989876347211654	0.00889574553205279	1.6476691805781878	29.12057861543504	0.075102
1	6	B	450	0_7	C	0.03771768322057437	0.03274121441059684	0.8680600613543794	11.321396484385264	0.100826
60	4	B	150	0_5	A	0.009113922899928106	0.009715810070051772	1.0660404061711355	10.254157883602115	0.129015
1	6	B	450	0_7	E	0.03525971682656855	0.02967196204120481	0.8415258178944502	11.36841712098814	0.100238
60	4	B	150	0_7	A	0.012228113961248137	0.009802980802744835	0.8016756168458405	6.468446641742705	0.170151
1	6	B	450	0_7	G	0.035964046406602335	0.03138255826922192	0.8726092140583119	11.426152076284243	0.106029
60	4	B	150	0_9	A	0.016826886540562688	0.00967419227080053	0.5749246747150781	5.651971978196675	0.190936
1	6	B	450	0_7	I	0.024056118919416572	0.019257705153102423	0.8005325055804753	10.942082880419877	0.099306
60	4	B	150	1_0	A	0.018609497137203692	0.009483897434974563	0.5096267440786763	5.327212243248426	0.201045
1	6	B	450	0_9	A	0.03712202144708956	0.02202948528889806	0.5934344205984833	7.313074538655539	0.150338
60	4	B	300	0_3	A	0.006262139332002789	0.0106086248998164	1.694089565462207	23.23806702528719	0.065133
1	6	B	450	0_9	C	0.04409536938199185	0.02604802656915167	0.5907202260514332	7.392647526593477	0.145195
60	4	B	300	0_5	A	0.011051984391449138	0.012884620735085013	1.165819664480686	20.169726070427547	0.07746
1	6	B	450	0_9	E	0.04503875385809562	0.024368674329331614	0.5410601369236462	7.1072239441203475	0.153633
60	4	B	300	0_7	A	0.015807000230313364	0.012886266869817562	0.8152253230885226	9.523574861964493	0.116422
1	6	B	450	0_9	G	0.04113735827793013	0.02366389696680429	0.575241045060003	7.15154704662251	0.148366
60	4	B	300	0_9	A	0.020239017185828517	0.011571803518956012	0.5717571862658756	7.2011192025279005	0.1482
1	6	B	450	0_9	I	0.029213727954851318	0.015709358643096832	0.5377389242268237	7.194489780066955	0.150234
60	4	B	300	1_0	A	0.022592040116686925	0.01117809960618849	0.49478044251223363	6.634374757958208	0.16484
1	6	B	450	1_0	A	0.0386097548082344	0.017407045552611442	0.4508457937396432	6.102390566469925	0.178025
60	4	B	450	0_3	A	0.006669357916724932	0.011847966953083768	1.7764779010243694	20.539979225204448	0.076117
1	6	B	450	1_0	C	0.04971461429147794	0.025212955569087793	0.5071538003144035	7.022633437386527	0.155095
60	4	B	450	0_5	A	0.011973128161600285	0.01405023547195809	1.1734807547637731	17.462241896197227	0.069963
1	6	B	450	1_0	E	0.053197304135407464	0.02541353700820848	0.47772227223246727	6.496807517413597	0.163421
60	4	B	450	0_7	A	0.016895966440437327	0.01432931225992257	0.8480907150494835	10.53173687134827	0.103223
1	6	B	450	1_0	G	0.04776824356653748	0.02444048516371711	0.5116471391641897	7.05992357896579	0.149936
60	4	B	450	0_9	A	0.020342101227731144	0.011584955631736627	0.5695063406696436	7.762471166320488	0.137926
1	6	B	450	1_0	I	0.033930042946538765	0.015545725325278672	0.4581699277473065	7.15978531084936	0.152524
60	4	B	450	1_0	A	0.024385559194437193	0.01057768482892778	0.43376839319480315	6.2690249747859355	0.174405
1	6	B	600	0_3	A	0.012866725864167202	0.023003568486267195	1.7878338847904023	30.860289794506755	0.067457
60	4	B	600	0_3	A	0.006919804685277187	0.012262212118771458	1.772045986335562	29.52568621742961	0.074156
1	6	B	600	0_3	C	0.015626883519348298	0.027449336556348902	1.7565457963747366	30.436870744956263	0.074242
60	4	B	600	0_5	A	0.01196800582876555	0.014197415768515397	1.1862808200169301	14.079913930460496	0.087864
1	6	B	600	0_3	E	0.016682552472157466	0.029483753034098545	1.7673406442632678	29.573314374339095	0.070597
60	4	B	600	0_7	A	0.01759058182981817	0.014607237901562774	0.8304010659159514	12.58345788696367	0.098235
1	6	B	600	0_3	G	0.01482108580022486	0.026038924819591802	1.7568837513373514	34.11143580964823	0.068912
60	4	B	600	0_9	A	0.02209411666544817	0.013146511801118537	0.595023191023413	7.87952431454763	0.13432
1	6	B	600	0_3	I	0.01034216143208523	0.017549774314421465	1.6969155267655698	30.83897962265285	0.07296
60	4	B	600	1_0	A	0.023476850431345484	0.010634731059528205	0.45298798025007125	6.6466069907373	0.167387
1	6	B	600	0_5	A	0.02378724900425052	0.02957226917007362	1.2431983692098814	13.902727164906821	0.090201
60	4	B	750	0_3	A	0.007022894292586044	0.012613845966466353	1.7961036349048547	37.59239540146891	0.064907
1	6	B	600	0_5	C	0.023344967573775473	0.02879543940806396	1.2334752368819422	15.293257464261377	0.083332
60	4	B	750	0_5	A	0.012525124083504603	0.014939014896514639	1.1927239041239595	12.425103069350161	0.105492
1	6	B	600	0_5	E	0.025908918640729802	0.03139918396683648	1.2119063864547315	13.533184417124545	0.092165
60	4	B	750	0_7	A	0.01665745034538952	0.013698223355964045	0.8223481428390068	12.711593609632967	0.093855
1	6	B	600	0_5	G	0.023585358514009887	0.028525061022113475	1.2094393648995994	13.835663789784538	0.090601
60	4	B	750	0_9	A	0.022762947270340173	0.01331149548124501	0.5847878714102069	8.26228173747281	0.127664
1	6	B	600	0_5	I	0.016546983778926612	0.01979694274320867	1.1964079380086805	14.641986429423296	0.08342
60	4	B	750	1_0	A	0.024207126589847472	0.011389613612470375	0.47050663242481683	6.806126238042503	0.153766
1	6	B	600	0_7	A	0.03151881598280974	0.025978646626361467	0.8242266029450515	13.387515911151612	0.096188
60	4	B	900	0_3	A	0.006775514314069287	0.012211185013886188	1.8022521166444572	43.241425251189575	0.058189
1	6	B	600	0_7	C	0.03889028501712276	0.03319041012078656	0.853437050054361	12.673600118372532	0.098285
60	4	B	900	0_5	A	0.011682195813316427	0.013926060858056	1.1920756235040857	14.23967246653106	0.10086
1	6	B	600	0_7	E	0.03967646189087163	0.03263949539052262	0.8226412798675476	13.167399127279772	0.092716
60	4	B	900	0_7	A	0.01754639639634526	0.01478718239156431	0.8427475395827905	11.326611380822744	0.101996
1	6	B	600	0_7	G	0.03270868941158839	0.027341373063173066	0.8359054904072759	12.11155762988592	0.100962
60	4	B	900	0_9	A	0.02297771972000394	0.013663381245815764	0.5946360827928762	8.184647881384208	0.125142
1	6	B	600	0_7	I	0.025977152953007024	0.02107003726833918	0.8110987877099206	11.890496789908527	0.099137
60	4	B	900	1_0	A	0.025418525159053657	0.011767164283555268	0.46293654765268705	6.735967762256544	0.160915
1	6	B	600	0_9	A	0.04379060648533024	0.025451339913248158	0.5812054674733564	7.136742051254341	0.149566
60	4	C	150	0_3	A	0.005631574834449371	0.009432422375494695	1.6749173459961582	31.710274389628964	0.073882
1	6	B	600	0_9	C	0.04732686994474387	0.028018978544402086	0.5920310930580331	7.890417802906075	0.134376
60	4	C	150	0_5	A	0.009143471952251427	0.009805135662197243	1.0723646021337543	10.329992352482455	0.126655
1	6	B	600	0_9	E	0.053550432764857187	0.03034618234304735	0.5666841662381901	7.606765007694844	0.140337
60	4	C	150	0_7	A	0.012508273341839302	0.009642087302561896	0.7708567792734259	6.256046959664231	0.175304
1	6	B	600	0_9	G	0.04302791297626625	0.02384692305407184	0.5542198402052536	7.540497494885225	0.139472
60	4	C	150	0_9	A	0.01793389374871073	0.010238952331924399	0.5709274558772535	5.4992061438947575	0.190697
1	6	B	600	0_9	I	0.035010490317135316	0.02012460815604311	0.5748165185276897	8.038962448606618	0.132306
60	4	C	150	1_0	A	0.018115682279744305	0.009193207962945512	0.507472355773468	5.627299110155048	0.191671
1	6	B	600	1_0	A	0.0395708120512441	0.017759430393688286	0.44880126216995164	6.468446641742705	0.165405
60	4	C	300	0_3	A	0.006736016946458742	0.012189524628189525	1.8096042104819525	24.620677530329367	0.062103
1	6	B	600	1_0	C	0.05120375298863321	0.02496364906180961	0.4875355341111681	6.934258060194028	0.15708
60	4	C	300	0_5	A	0.010744172402272429	0.012682613058953563	1.1804178659932103	18.281002161515033	0.081685
1	6	B	600	1_0	E	0.050548250801386696	0.022680880442261953	0.4486976321174648	6.231606189482401	0.172961
60	4	C	300	0_7	A	0.015487096006642756	0.012816854376425716	0.8275828064169218	9.414559401991799	0.115589
1	6	B	600	1_0	G	0.047795489886346874	0.022945974784200764	0.48008661149334614	6.815535747294647	0.155839
60	4	C	300	0_9	A	0.020367317123488056	0.012149902601586281	0.5965391773457849	6.911940644008689	0.154367
1	6	B	600	1_0	I	0.031333285346494634	0.014168872544526886	0.45219875247177066	7.030723198867271	0.160288
60	4	C	300	1_0	A	0.023366848170799273	0.011133412465958361	0.47646188243185467	6.423918168269081	0.168237
1	6	B	750	0_3	A	0.011797447992274938	0.021450352819820946	1.8182197398849993	34.817693670717816	0.069048
60	4	C	450	0_3	A	0.006975518038306581	0.012210950740855514	1.7505439271747505	19.561402981350067	0.080293
1	6	B	750	0_3	C	0.016372231976663522	0.02966427020472324	1.8118647626667996	35.98321800405779	0.060724
60	4	C	450	0_5	A	0.01230234733706426	0.014577414658682428	1.1849295308679744	17.406040913115447	0.070607
1	6	B	750	0_3	E	0.015980233286165862	0.028400807152933458	1.7772460917401078	35.10750771864874	0.065974
60	4	C	450	0_7	A	0.015642281828627598	0.013225745549086265	0.8455125469534291	10.653688636727322	0.10412
1	6	B	750	0_3	G	0.013696717544195674	0.02470593326623767	1.8037849715830219	37.739835253836425	0.062889
60	4	C	450	0_9	A	0.021639506977461268	0.012720356146362714	0.5878302199588772	7.428480711163191	0.14463
1	6	B	750	0_3	I	0.009590074202729655	0.01713120099686895	1.7863470745609915	33.09024631937776	0.061591
60	4	C	450	1_0	A	0.023236762699374008	0.011420893288735046	0.4915010510066758	6.792036326199304	0.161639
1	6	B	750	0_5	A	0.0203732841555186	0.023594596571725277	1.1581145382166629	12.542958923083809	0.107776
60	4	C	600	0_3	A	0.006682091720928124	0.011823372378156649	1.7694118656177942	30.619634337051767	0.070049
1	6	B	750	0_5	C	0.028502567296687355	0.033698075171160836	1.182282101832887	12.586355668825217	0.104067
60	4	C	600	0_5	A	0.011668832281342053	0.013793127272241225	1.1820486351745605	13.237317937945841	0.093308
1	6	B	750	0_5	E	0.03031553829340619	0.035348785338185994	1.1660286218923768	11.71655673916975	0.112602
60	4	C	600	0_7	A	0.016836458926461094	0.013956670602214734	0.8289552252748155	12.711593609632967	0.098043
1	6	B	750	0_5	G	0.02337987898794574	0.027564321791811515	1.1789762387574034	12.37656137991579	0.114264
60	4	C	600	0_9	A	0.022213107766524912	0.013591831471360477	0.6118833804895741	8.162064078585507	0.130299
1	6	B	750	0_5	I	0.017492932405674948	0.019864471537547196	1.1355712739793635	12.195510936655824	0.109388
60	4	C	600	1_0	A	0.023392317537131314	0.010851331725089465	0.4638844230745768	6.438726829039917	0.166537
1	6	B	750	0_7	A	0.027171539743326405	0.022530821110184174	0.8292066376443743	13.137114949664065	0.092009
60	4	C	750	0_3	A	0.006819418824059297	0.012187776443187602	1.7872162947652421	33.02174352686376	0.068956
1	6	B	750	0_7	C	0.045972477611406805	0.039622703309917025	0.8618787885403362	12.950901491191853	0.089105
60	4	C	750	0_5	A	0.013161863586778299	0.015424227277261608	1.1718877935154988	12.069797949734946	0.111935
1	6	B	750	0_7	E	0.03892075466575847	0.03278554595038571	0.842366655835418	12.586355668825217	0.098594
60	4	C	750	0_7	A	0.018587593719896094	0.01565726647885825	0.8423503716943614	13.046679686461959	0.092869
1	6	B	750	0_7	G	0.03522905114895284	0.029235790692687728	0.8298773239470784	13.019670700704275	0.091497
60	4	C	750	0_9	A	0.02240091067919711	0.012683202791705024	0.5661913916510296	7.930489601316634	0.13296
1	6	B	750	0_7	I	0.024996226945772103	0.020176796462289592	0.8071936819129546	12.215183627891683	0.095499
60	4	C	750	1_0	A	0.024059674744964486	0.010972292669194961	0.456044929347658	6.8076935869649695	0.159804
1	6	B	750	0_9	A	0.043590626499944975	0.024848708283662996	0.5700470554992909	8.068633703673742	0.13266
60	4	C	900	0_3	A	0.006733220186372855	0.01229846788071202	1.8265358239141631	39.78322628251683	0.061988
1	6	B	750	0_9	C	0.05086966267460557	0.02894912201201267	0.5690842142435562	8.09282221847945	0.126887
60	4	C	900	0_5	A	0.012978602043710638	0.01576503937764507	1.2146947201670866	14.818355175235668	0.099547
1	6	B	750	0_9	E	0.048044261544639096	0.026914331989221846	0.5601986818803549	7.592765726497739	0.139496
60	4	C	900	0_7	A	0.017223849752551916	0.014014340000845367	0.8136589788104125	11.305766196625557	0.099614
1	6	B	750	0_9	G	0.05144637469448945	0.02960209264839424	0.5753970580859024	7.979946872714742	0.134721
60	4	C	900	0_9	A	0.023313965777976706	0.013562235377980512	0.581721510065522	8.511380382062228	0.125415
1	6	B	750	0_9	I	0.037344315645127794	0.020893530761921863	0.5594835626515968	8.329136893750336	0.127625
60	4	C	900	1_0	A	0.02501019470467563	0.01137673195537121	0.4548837819820868	6.423918168269081	0.170619
1	6	B	750	1_0	A	0.04371225278811051	0.019867598920063127	0.4545086938522419	6.40914356647289	0.166582
60	4	D	150	0_3	A	0.005682308549934582	0.009696085896028493	1.7063638503298313	31.01701499492373	0.073131
1	6	B	750	1_0	C	0.059204587565500136	0.027057670983146632	0.4570198374106022	6.7873461738283005	0.156377
60	4	D	150	0_5	A	0.009060888822936637	0.009664173743103018	1.066581207644799	10.174193661855462	0.127637
1	6	B	750	1_0	E	0.06380488731940971	0.029928216939613107	0.46905837776644455	6.886522963470803	0.156828
60	4	D	150	0_7	A	0.012616754906098749	0.00976490561486837	0.7739633279353126	6.243095811380221	0.174007
1	6	B	750	1_0	G	0.05047443011298323	0.02430281241559221	0.4814876039450507	7.176290320577552	0.151332
60	4	D	150	0_9	A	0.01729210692049359	0.009708507948917021	0.5614415868208095	5.376504331241627	0.199765
1	6	B	750	1_0	I	0.03961668355239934	0.01749106878298013	0.44150764815650007	6.832820313719698	0.155661
60	4	D	150	1_0	A	0.018253381761918097	0.009177698493832539	0.5027944198800415	5.4112799184621165	0.198897
1	6	B	900	0_3	A	0.010281606919678912	0.01859404179098438	1.8084762368609462	41.00152405085417	0.060084
60	4	D	300	0_3	A	0.006450287507640684	0.011189173502172866	1.7346782587471856	23.922138475234487	0.064545
1	6	B	900	0_3	C	0.014389394315589436	0.026259101333235325	1.824892747902966	40.897805010480646	0.056765
60	4	D	300	0_5	A	0.011542111775048257	0.013835938924446841	1.198735482215428	18.862532453600988	0.079337
1	6	B	900	0_3	E	0.014430477185506997	0.02621566833010572	1.8166875560036904	48.11716152544184	0.048906
60	4	D	300	0_7	A	0.015311626601944647	0.013120656440202102	0.8569080726234349	9.70957006533482	0.113393
1	6	B	900	0_3	G	0.01252284367387225	0.02337512125541989	1.866598503037286	50.52426449425208	0.050541
60	4	D	300	0_9	A	0.020466711309446217	0.01178979974728444	0.5760475910872388	6.880183161458384	0.15441
1	6	B	900	0_3	I	0.0089371387908646	0.01613774277544366	1.8056945464402323	44.96763011790174	0.05184
60	4	D	300	1_0	A	0.023207699573726558	0.011218551143576824	0.483397809762987	6.416526614899224	0.168868
1	6	B	900	0_5	A	0.022656898415129766	0.02701318315909083	1.1922718928311933	13.350575895688156	0.106269
60	4	D	450	0_3	A	0.007046248111520355	0.012302828894426548	1.7460113098078223	19.874673370942787	0.079144
1	6	B	900	0_5	C	0.028582572171139946	0.034397303576103905	1.2034362537474896	13.642689658882876	0.106138
60	4	D	450	0_5	A	0.011750729673528873	0.013587107608553873	1.1562777790014054	19.151376754766396	0.067365
1	6	B	900	0_5	E	0.032829113399806036	0.039475245287167615	1.2024462801179652	12.488204445964326	0.108397
60	4	D	450	0_7	A	0.01567886533520647	0.01316785753307784	0.8398476070529013	11.337048381109033	0.097789
1	6	B	900	0_5	G	0.026676552499048573	0.03192893693439325	1.1968914249894924	13.18256738562772	0.107661
60	4	D	450	0_9	A	0.021833299348276214	0.012766399906446351	0.5847215165606331	7.5509222766865545	0.140497
1	6	B	900	0_5	I	0.021177471869493005	0.02461863575067233	1.1624917224485354	12.699891189242487	0.106565
60	4	D	450	1_0	A	0.023418811627789853	0.010755104477259829	0.4592506506392203	6.489332095367304	0.170515
1	6	B	900	0_7	A	0.029041730497449667	0.024552460874240425	0.8454200370875464	10.97994083654928	0.104728
60	4	D	600	0_3	A	0.007090828136553376	0.012676622055935527	1.7877491615665115	28.820399726856675	0.071382
1	6	B	900	0_7	C	0.04428578323714454	0.037306221731118	0.8423972436334273	11.025543321075684	0.102542
60	4	D	600	0_5	A	0.01204388963981592	0.014717625885726551	1.221999397692214	14.180776099757482	0.087306
1	6	B	900	0_7	E	0.04070604974159982	0.034277512582308246	0.8420741585071596	11.07133520430887	0.101162
60	4	D	600	0_7	A	0.016618012906091176	0.013832833926135841	0.832399998983365	13.693043883978131	0.093904
1	6	B	900	0_7	G	0.03410962584239677	0.0286503764376394	0.8399498889263171	11.743566191906751	0.099243
60	4	D	600	0_9	A	0.02131646217187142	0.01200243693227221	0.5630595187652796	7.912249981377663	0.132495
1	6	B	900	0_7	I	0.02462696037990053	0.019796408960096663	0.8038510906223589	11.912420080331398	0.095894
60	4	D	600	1_0	A	0.024423815203397918	0.011178050378224268	0.4576701176755195	6.407667976519476	0.170483
1	6	B	900	0_9	A	0.035879709866148336	0.01968099980676634	0.5485272840886292	7.559620603421484	0.140087
60	4	D	750	0_3	A	0.007367702401960036	0.01359520358012913	1.8452433117429372	37.21345560056253	0.059916
1	6	B	900	0_9	C	0.0438872120064951	0.024518387564959943	0.5586681505612919	7.673614893651189	0.137512
60	4	D	750	0_5	A	0.012730654596208334	0.014877700431858503	1.168651644691518	11.553139039213013	0.112182
1	6	B	900	0_9	E	0.054361220795659894	0.030587324080375542	0.562668086416808	7.9086070944759115	0.13704
60	4	D	750	0_7	A	0.017034911380323866	0.014182953949653358	0.8325816103766378	12.184283627142934	0.096491
1	6	B	900	0_9	G	0.04205923571224944	0.023648403184555272	0.5622642157919159	7.6789174702644765	0.138424
60	4	D	750	0_9	A	0.02288794465365792	0.013265773768343345	0.5795965504584191	7.803689841818488	0.130261
1	6	B	900	0_9	I	0.031053447614519385	0.017122322406743055	0.5513823334300996	8.029712576733926	0.131987
60	4	D	750	1_0	A	0.024985677176317587	0.011330186387536625	0.45346725276174715	6.942246017169579	0.155889
1	6	B	900	1_0	A	0.0421127141940376	0.019394285037998747	0.4605327728020111	6.375290810373991	0.173384
60	4	D	900	0_3	A	0.006829012015692028	0.012302188425963765	1.8014594787203788	42.6186805426163	0.058216
1	6	B	900	1_0	C	0.05524573965549723	0.026822412413011174	0.48551096573728664	6.913532360403837	0.157236
60	4	D	900	0_5	A	0.012380765718482643	0.015085107912061807	1.2184309319044768	15.258083948148318	0.097087
1	6	B	900	1_0	E	0.05854132620045754	0.027170988457267686	0.4641334629869613	6.6054133523508805	0.163952
60	4	D	900	0_7	A	0.017199070720833584	0.014400246287521382	0.8372688572108765	11.290157487996638	0.102547
1	6	B	900	1_0	G	0.049272878649677915	0.022646108043868535	0.4596059468105902	6.496807517413597	0.168754
60	4	D	900	0_9	A	0.021912740564911794	0.01238656645060014	0.5652677908501492	8.29468695098966	0.126966
1	6	B	900	1_0	I	0.03559409156845513	0.01684439340503471	0.47323565970603015	7.136742051254341	0.150919
60	4	D	900	1_0	A	0.025058806267116342	0.01184582845619347	0.4727211795295401	6.732866448623947	0.161152
1	6	C	150	0_3	A	0.009009382319051844	0.014780579650894913	1.640576360006269	27.707669584003558	0.077209
60	4	E	150	0_3	A	0.005694932542777018	0.009579605071888458	1.682127926877455	30.528115771771258	0.073478
1	6	C	150	0_3	C	0.01157109023047677	0.01940779286134336	1.6772657091745529	28.64177969920165	0.073869
60	4	E	150	0_5	A	0.008852594403594817	0.009639293311172716	1.0888664804589308	10.522041248903497	0.127993
1	6	C	150	0_3	E	0.014016882454089979	0.02303686334015025	1.6435083489929914	27.669416454246452	0.076091
60	4	E	150	0_7	A	0.012671218172085332	0.009579234487600615	0.7559837071311462	6.18158720060368	0.177536
1	6	C	150	0_3	G	0.011086684842063859	0.018730500141993033	1.6894590591163794	26.49110048528861	0.075756
60	4	E	150	0_9	A	0.016249539636445782	0.009192410731649428	0.5657028406535252	5.58341617027953	0.189403
1	6	C	150	0_3	I	0.0081631846175784	0.012822303670975914	1.5707477255095617	26.44234699224152	0.076452
60	4	E	150	1_0	A	0.018003536955442476	0.008793449375942257	0.4884289902426086	5.222759166805931	0.202659
1	6	C	150	0_5	A	0.015025951608371708	0.016251793826562905	1.0815816695102505	10.38006325350105	0.12626
60	4	E	300	0_3	A	0.0070293079645126835	0.012250487102839654	1.7427728539830645	24.015962678971334	0.063689
1	6	C	150	0_5	C	0.020549387062478813	0.023089483302715003	1.1236093433109817	10.648783561321295	0.126111
60	4	E	300	0_5	A	0.011410505007701681	0.013478650000481773	1.181249207759356	19.556899320382808	0.082867
1	6	C	150	0_5	E	0.02091118650430901	0.02247370195772532	1.074721511048373	9.896918638738903	0.126679
60	4	E	300	0_7	A	0.01565881283850567	0.012804260146509698	0.8177031221053676	9.475453397691576	0.116438
1	6	C	150	0_5	G	0.017707862631395316	0.01876892138352957	1.0599202046131213	10.377673430758934	0.130461
60	4	E	300	0_9	A	0.020665767970764467	0.011934385826613995	0.5774953944850915	6.756161150868784	0.159622
1	6	C	150	0_5	I	0.014630217080849826	0.014380701342837508	0.9829451786919197	9.453660459624468	0.130058
60	4	E	300	1_0	A	0.022775201240577334	0.011025330652583641	0.4840936655672843	6.450598332873692	0.168158
1	6	C	150	0_7	A	0.020805802787916154	0.01580615704552099	0.759699455322199	6.238784722744078	0.176596
60	4	E	450	0_3	A	0.006413989030644777	0.01130951253662063	1.763257230810032	21.51295159299468	0.075441
1	6	C	150	0_7	C	0.02674170422937002	0.019930151151788898	0.7452835085170042	6.082750456624692	0.181651
60	4	E	450	0_5	A	0.012119317909283129	0.01414487549258857	1.167134619164822	17.13957307516651	0.073348
1	6	C	150	0_7	E	0.030652495070394387	0.024718954396974267	0.806425523932275	6.737518954732952	0.161087
60	4	E	450	0_7	A	0.016550365051177983	0.014116135019327498	0.852919858605945	11.392000621920431	0.100695
1	6	C	150	0_7	G	0.026639814031185913	0.020863269121981137	0.7831612149228045	6.338697112593971	0.174255
60	4	E	450	0_9	A	0.021133990179033686	0.012199781596848291	0.5772587899161267	7.645396264183261	0.139266
1	6	C	150	0_7	I	0.019738199716213777	0.013826575239152726	0.7004982945731876	6.367955209104036	0.167388
60	4	E	450	1_0	A	0.02383282420116689	0.011374670788188672	0.47726910970256525	6.6466069907373	0.160443
1	6	C	150	0_9	A	0.027516047134821545	0.014724031923818378	0.535107090479763	5.391380704717021	0.198899
60	4	E	600	0_3	A	0.007418869975596898	0.013419257573505752	1.8088007496621588	29.566505650969546	0.065696
1	6	C	150	0_9	C	0.03712272224801218	0.021746966587807903	0.5858128195049703	5.390139436344671	0.201601
60	4	E	600	0_5	A	0.012401506258347841	0.01490851361364952	1.2021534564492224	14.050765963011596	0.084903
1	6	C	150	0_9	E	0.038020201740728225	0.0217828140913725	0.5729273674010569	5.62859499284782	0.189629
60	4	E	600	0_7	A	0.017607195489469166	0.014438358493433156	0.8200260230011482	13.140140230453824	0.095134
1	6	C	150	0_9	G	0.033161876815545284	0.018527972303243097	0.5587130187564578	5.432503314943734	0.199672
60	4	E	600	0_9	A	0.022347304623224658	0.012721830305590317	0.5692780637343184	7.755324957619431	0.134246
1	6	C	150	0_9	I	0.025077696470073855	0.012536505396240167	0.499906576794262	5.941553335444491	0.182204
60	4	E	600	1_0	A	0.024788976533317346	0.011446449067335945	0.46175561350632904	6.869102548746777	0.158442
1	6	C	150	1_0	A	0.03222345254734396	0.016415090290734864	0.509414385892299	5.7226870922494975	0.190719
60	4	E	750	0_3	A	0.006954773752253113	0.012898176125965048	1.854578823903002	37.90530539446716	0.060795
1	6	C	150	1_0	C	0.04099337617616824	0.022362946701271785	0.5455258577670562	5.7226870922494975	0.193928
60	4	E	750	0_5	A	0.013103530380530356	0.015252446156623784	1.1639951763905059	13.234270283737951	0.103891
1	6	C	150	1_0	E	0.043173974057850784	0.02137035775090728	0.4949824105205641	5.601444019305707	0.193034
60	4	E	750	0_7	A	0.018286517448747364	0.01557434798917494	0.8516847471272772	13.146192882224328	0.091453
1	6	C	150	1_0	G	0.03543503543906018	0.01764776707029938	0.498031590814953	5.638972803370079	0.194926
60	4	E	750	0_9	A	0.022173842996129327	0.0123615684084146	0.5574842579417758	8.260379495808595	0.125174
1	6	C	150	1_0	I	0.02890570327622277	0.013168580842288847	0.45557033213999143	5.910170366124598	0.180049
60	4	E	750	1_0	A	0.024304117553780084	0.010819572917778297	0.44517448098400514	6.519285491366443	0.16556
1	6	C	300	0_3	A	0.01171272122757816	0.01994953520382518	1.7032365763861133	23.388372386704994	0.063557
60	4	E	900	0_3	A	0.007003756883068129	0.01284830856609327	1.834488086980087	42.00490433981738	0.05525
1	6	C	300	0_3	C	0.01411677977201252	0.024108437386004097	1.7077858956049399	22.171751377858097	0.068408
60	4	E	900	0_5	A	0.01204752225292509	0.014474903491224208	1.2014838559613168	14.015222602223616	0.109113
1	6	C	300	0_3	E	0.017091960278324075	0.030246691367451506	1.769644375186747	23.933157564167857	0.064176
60	4	E	900	0_7	A	0.01706889183899632	0.014560000436037352	0.8530138085925972	11.689609406450227	0.097447
1	6	C	300	0_3	G	0.013613592858669513	0.02398614207673394	1.7619259166737091	25.49764087811408	0.062212
60	4	E	900	0_9	A	0.02208784195659334	0.012860580699496485	0.5822470445401541	8.482033824562311	0.126764
1	6	C	300	0_3	I	0.009806734683348028	0.016549550258193872	1.6875698989078638	24.50755579255488	0.062916
60	4	E	900	1_0	A	0.024887455389740683	0.01180661576032068	0.4744002781894569	7.030723198867271	0.15409
1	6	C	300	0_5	A	0.01842781909907436	0.021230280646087934	1.1520777652497327	17.7705144232308	0.085398
60	4	F	150	0_3	A	0.005266237833495353	0.008598132051560436	1.6326896588059354	30.276104809374715	0.076907
1	6	C	300	0_5	C	0.02341790408647303	0.027926799735950275	1.1925405293670894	18.23055960689806	0.08084
60	4	F	150	0_5	A	0.009394069202406423	0.01038681932059778	1.1056783909934418	10.351421666843693	0.124535
1	6	C	300	0_5	E	0.023850100925909064	0.027350362381411586	1.146760865556761	18.693903651464378	0.082471
60	4	F	150	0_7	A	0.012737076673750809	0.009907405282699008	0.7778398086522219	6.419482215105547	0.17237
1	6	C	300	0_5	G	0.021124683027641616	0.024831933882689318	1.1754937979517501	19.164610627445605	0.080795
60	4	F	150	0_9	A	0.016128672925534028	0.009384397696559453	0.5818456199023412	5.810319310140646	0.184955
1	6	C	300	0_5	I	0.01661428508758445	0.018542457092067588	1.1160550691358984	17.799180204038706	0.081258
60	4	F	150	1_0	A	0.01745211404011567	0.008749114991035109	0.5013212136320145	5.691149576309294	0.190804
1	6	C	300	0_7	A	0.027915250038845173	0.02384639845472752	0.8542426960727314	9.79039017452765	0.113962
60	4	F	300	0_3	A	0.006641632113986678	0.012227723028300696	1.8410720164024463	23.784827169499522	0.060426
1	6	C	300	0_7	C	0.034942445340254785	0.02943277775347603	0.8423216368194058	9.59400631520511	0.114571
60	4	F	300	0_5	A	0.010521381932770042	0.012121226819887455	1.152056535666148	19.160198320776303	0.080334
1	6	C	300	0_7	E	0.0368057787416298	0.03047739950883393	0.8280601729087165	9.826525828342705	0.114462
60	4	F	300	0_7	A	0.015543775375262114	0.012846855861280728	0.8264952079612828	9.490738339009834	0.112045
1	6	C	300	0_7	G	0.03172736197862044	0.027206747832112268	0.8575168603820766	9.949471217558164	0.116046
60	4	F	300	0_9	A	0.0201574437322193	0.011561441579062637	0.5735569317543491	7.0161683307086005	0.15453
1	6	C	300	0_7	I	0.0229285583691288	0.018309123563999975	0.7985292083889378	9.414559401991799	0.114455
60	4	F	300	1_0	A	0.02287711519984809	0.01089668674042666	0.47631384662079324	6.15743732559427	0.176896
1	6	C	300	0_9	A	0.036850183360461544	0.021623963514005175	0.5868074875634578	7.084349849544337	0.153485
60	4	F	450	0_3	A	0.007061574726683914	0.01222958637396711	1.7318497427711952	19.6381240930768	0.080804
1	6	C	300	0_9	C	0.04296774984368884	0.025250749104869956	0.5876674761124085	7.099046158582236	0.147359
60	4	F	450	0_5	A	0.012035283553305277	0.014302048282446791	1.1883432757609593	17.807378917118328	0.071885
1	6	C	300	0_9	E	0.04778915137535146	0.02726288450740597	0.5704827083719158	7.179595885476617	0.153094
60	4	F	450	0_7	A	0.01583435692222594	0.013594921733384991	0.8585711311270521	11.74897554945217	0.102849
1	6	C	300	0_9	G	0.050006515692464955	0.031343137563288284	0.6267810730114737	7.029104501390785	0.151942
60	4	F	450	0_9	A	0.021772197760409458	0.012620897030102416	0.5796795146263205	7.521422760903626	0.143627
1	6	C	300	0_9	I	0.03370737456656469	0.019595430906907494	0.5813395780264881	7.302978128764296	0.146831
60	4	F	450	1_0	A	0.024505773713918582	0.011381565794424021	0.4644442541293694	6.645076729104353	0.165102
1	6	C	300	1_0	A	0.037386655246251455	0.01794544827650538	0.4799960883985381	6.0228216101691645	0.181985
60	4	F	600	0_3	A	0.0066931852064791904	0.011727826450568834	1.7522040835230392	30.88872626527378	0.073767
1	6	C	300	1_0	C	0.048437718752088174	0.023652697816315064	0.48831155607003857	6.35916362826887	0.172802
60	4	F	600	0_5	A	0.011695642583792246	0.013904889262665183	1.18889485233881	14.554590805889774	0.087652
1	6	C	300	1_0	E	0.05312335581740864	0.026460002463685687	0.49808605003478884	6.684978271642701	0.16382
60	4	F	600	0_7	A	0.016544070688606742	0.013688466015670453	0.827394072070616	14.321878992804454	0.089379
1	6	C	300	1_0	G	0.04962459717701721	0.024184627136651055	0.4873516061073792	6.337237741668657	0.173922
60	4	F	600	0_9	A	0.022658903975580492	0.012762101013796323	0.5632267574614396	7.5509222766865545	0.13858
1	6	C	300	1_0	I	0.03288388750034737	0.014721218703536395	0.44767269999269055	6.6054133523508805	0.159777
60	4	F	600	1_0	A	0.024283315270520356	0.011465766204256676	0.4721664268871877	6.759273194578708	0.161969
1	6	C	450	0_3	A	0.011954364998054568	0.020685409535060054	1.7303645604284592	20.950770523751885	0.078395
60	4	F	750	0_3	A	0.006817437678535698	0.012097501178313746	1.7744938419315541	33.65890629508425	0.069687
1	6	C	450	0_3	C	0.0133899219083112	0.023843570502323743	1.7807101987296807	20.24417113603077	0.074257
60	4	F	750	0_5	A	0.013644295070454605	0.015967046758010053	1.1702361078796324	11.558460681618207	0.110832
1	6	C	450	0_3	E	0.015263624772634168	0.026718150763095493	1.750445989146556	21.827299118534192	0.071325
60	4	F	750	0_7	A	0.017190575317419795	0.01399331261984088	0.8140107216575225	12.670682250046717	0.09347
1	6	C	450	0_3	G	0.013069914246180139	0.02310390614974903	1.7677167358998902	21.173858184965148	0.077739
60	4	F	750	0_9	A	0.02277209127300783	0.012767794233227736	0.5606772816847803	8.061205638674416	0.132223
1	6	C	450	0_3	I	0.009997488326931274	0.017347100706643855	1.7351458825827448	20.342297432214526	0.071383
60	4	F	750	1_0	A	0.02361123278305248	0.010625193492331354	0.4500058760149888	6.68959768634292	0.162338
1	6	C	450	0_5	A	0.022730207586003588	0.027027697313524685	1.189065133314811	17.50249652114183	0.073398
60	4	F	900	0_3	A	0.00642781146821822	0.01169965192977508	1.8201610279988822	42.795686753206354	0.062163
1	6	C	450	0_5	C	0.025891050033372984	0.030977392201303314	1.1964517530719747	16.553887522441975	0.075558
60	4	F	900	0_5	A	0.012316067723638385	0.014854719386370669	1.2061251788880487	14.983042106298722	0.097608
1	6	C	450	0_5	E	0.027644134559322072	0.03197022627038178	1.1564922100120827	16.466450767285465	0.075117
60	4	F	900	0_7	A	0.01682801092247018	0.013918828779734297	0.8271226375987611	10.725066656209064	0.102313
1	6	C	450	0_5	G	0.024073975916477107	0.028089833575316175	1.1668132290557984	17.6197604642008	0.072433
60	4	F	900	0_9	A	0.023080349701384235	0.012953714732309555	0.56124430088391	8.063062013582794	0.129404
1	6	C	450	0_5	I	0.017080010536807542	0.019601888999065245	1.1476508727452501	17.34602627887609	0.071134
60	4	F	900	1_0	A	0.026548129614198113	0.01190994775847648	0.4486172069955151	6.32120682007728	0.172393
1	6	C	450	0_7	A	0.0300260782190867	0.02548425403073643	0.848737349073341	11.17892390717162	0.103989
60	6	A	150	0_3	A	0.007805046127344751	0.013100277312815368	1.6784368854552865	30.945677840020505	0.07187
1	6	C	450	0_7	C	0.042631182635835096	0.03660578058944793	0.8586620948835159	11.439314495448478	0.09958
60	6	A	150	0_5	A	0.014562400054379053	0.015614821425758981	1.072269774724631	10.629185832808462	0.12983
1	6	C	450	0_7	E	0.038262441715907584	0.03241176909076037	0.8470909758298358	11.321396484385264	0.100675
60	6	A	150	0_7	A	0.019637435747530355	0.015792516790887005	0.8042046321079933	6.4342806499482394	0.166996
1	6	C	450	0_7	G	0.03916803569782558	0.033980448770966676	0.867555601539985	11.360566808364108	0.099821
60	6	A	150	0_9	A	0.025889396409783796	0.015155378890071361	0.5853894254693411	5.799626158217937	0.18314
1	6	C	450	0_7	I	0.026399249893329323	0.02149614208731728	0.8142709423251082	11.215018646722992	0.094708
60	6	A	150	1_0	A	0.028518336559674073	0.013575432908602608	0.47602471063472707	5.2071489403580475	0.204974
1	6	C	450	0_9	A	0.03885231835940778	0.021955115464236234	0.5650915155471019	7.379042301322133	0.14587
60	6	A	300	0_3	A	0.010164152438349412	0.017976018551262535	1.7685703417275507	23.078097297094036	0.065264
1	6	C	450	0_9	C	0.04476254015540579	0.02617044357102433	0.5846505466438288	7.890417802906075	0.134269
60	6	A	300	0_5	A	0.016810369798455745	0.019676486053455605	1.1704969188282313	18.590882243009272	0.080874
1	6	C	450	0_9	E	0.05306330172021912	0.03029738612328559	0.5709668479174401	7.356987192592585	0.146393
60	6	A	300	0_7	A	0.023405828508866754	0.01963345007578604	0.838827391576776	9.55872571889245	0.113635
1	6	C	450	0_9	G	0.04544659209224753	0.02662468167112618	0.585845504478826	7.70016444360189	0.137811
60	6	A	300	0_9	A	0.03019343398944387	0.016927480206831744	0.5606344814157235	6.6988460941921515	0.161964
1	6	C	450	0_9	I	0.03556796403069923	0.018984056513451156	0.5337403202799502	7.545708085489923	0.143702
60	6	A	300	1_0	A	0.03428622588868131	0.016768511037793896	0.48907427409003845	6.498303634868042	0.166421
1	6	C	450	1_0	A	0.043167260508458496	0.02132062114455303	0.4939072086906075	6.731316327303334	0.163922
60	6	A	450	0_3	A	0.010648090491995438	0.01834423766284179	1.7227725174416793	21.149494907177356	0.07896
1	6	C	450	1_0	C	0.05107312419734298	0.02259967171657345	0.4424963632389102	5.921067335668835	0.18154
60	6	A	450	0_5	A	0.017014107551187804	0.019755344053138873	1.1611155033376814	18.21797073100601	0.06888
1	6	C	450	1_0	E	0.0590649811381105	0.0282679669810183	0.47859097618129876	6.809261296824416	0.160286
60	6	A	450	0_7	A	0.02500394131899712	0.021167712383070025	0.8465750304328038	11.171204446622488	0.104727
1	6	C	450	1_0	G	0.04862445141124909	0.02302439308426279	0.47351471154975705	6.799860450060731	0.15965
60	6	A	450	0_9	A	0.03157293317793573	0.017837851954143075	0.5649729106134741	7.092510705587863	0.151892
1	6	C	450	1_0	I	0.03442534752290458	0.014919894544475287	0.433398516443399	6.5207867851615875	0.166399
60	6	A	450	1_0	A	0.03474684091614326	0.01647653980835175	0.47418813837251045	6.573550444575088	0.158764
1	6	C	600	0_3	A	0.01174830406966467	0.020920904454713486	1.7807595318147593	31.81266117611223	0.07144
60	6	A	600	0_3	A	0.010455171174343962	0.018428489977516522	1.762619632927518	27.10815748440105	0.078638
1	6	C	600	0_3	C	0.014241032352982358	0.025371649913123857	1.781587829046012	26.47280740030141	0.07628
60	6	A	600	0_5	A	0.018642239403247055	0.022601208635834983	1.2123655397268616	13.800664559769885	0.089122
1	6	C	600	0_3	E	0.015128645642743504	0.027016366450105554	1.7857756132363394	31.239206936789017	0.073262
60	6	A	600	0_7	A	0.025960570888939542	0.021518284402028406	0.8288833282628709	12.817401835602825	0.098404
1	6	C	600	0_3	G	0.01342445059165715	0.024230563200258497	1.804957531395511	28.953428647735347	0.069981
60	6	A	600	0_9	A	0.03246148399880738	0.018415118598533068	0.5672913351468969	7.514498463778826	0.141652
1	6	C	600	0_3	I	0.009757224022870143	0.017046923699195516	1.7471079539876204	27.682161625877303	0.070691
60	6	A	600	1_0	A	0.03605465998359043	0.016691625095945746	0.4629533353952752	6.44020957138183	0.168008
1	6	C	600	0_5	A	0.02128072241844381	0.025007226004709147	1.1751117049971769	13.341356829095453	0.093159
60	6	A	750	0_3	A	0.011250863051988063	0.01984800228266481	1.7641315329278324	36.99133456720924	0.065118
1	6	C	600	0_5	C	0.0253412934242587	0.029685282877908226	1.1714194055103404	14.070191228971165	0.089121
60	6	A	750	0_5	A	0.01866219155507784	0.02144142686618185	1.1489233085461392	12.32253328725838	0.111693
1	6	C	600	0_5	E	0.029157913535963368	0.03430869155456878	1.1766511177918284	14.066951820678199	0.091482
60	6	A	750	0_7	A	0.026179927725199066	0.021851561474704257	0.834668517960475	12.650275973133802	0.093446
1	6	C	600	0_5	G	0.022879742524646612	0.02723100887466247	1.1901798652379312	14.723125024398097	0.085848
60	6	A	750	0_9	A	0.03319569643715313	0.018337893371293452	0.5524177932525435	7.561361470809574	0.139945
1	6	C	600	0_5	I	0.018853541647956888	0.022096301168175413	1.1719973669016153	13.702505971308549	0.089492
60	6	A	750	1_0	A	0.03596990270120289	0.015888588049713576	0.4417189610352278	6.450598332873692	0.16784
1	6	C	600	0_7	A	0.02855837850329738	0.023391020293511675	0.8190598177978111	12.861748112421242	0.095495
60	6	A	900	0_3	A	0.009873673995628572	0.017919204108866223	1.814846643387223	48.16149948423035	0.054588
1	6	C	600	0_7	C	0.03963418935221481	0.034034264924395624	0.8587097523793241	12.430826358506323	0.093758
60	6	A	900	0_5	A	0.01810277143320412	0.021879318306213036	1.2086170555123936	15.328512063703112	0.098485
1	6	C	600	0_7	E	0.04119336128216314	0.0336118212084503	0.8159523807299583	11.83313992480189	0.102692
60	6	A	900	0_7	A	0.024880378315608236	0.02065848754640821	0.8303124367465304	10.565741960080562	0.10788
1	6	C	600	0_7	G	0.041264512646275904	0.03498703309898053	0.8478721995069556	13.630130062144032	0.094088
60	6	A	900	0_9	A	0.03393061411802344	0.019057976037406943	0.5616749514499246	7.65596606914545	0.140811
1	6	C	600	0_7	I	0.025536019848071922	0.020962847571552548	0.8209128789949359	14.054001643943991	0.086563
60	6	A	900	1_0	A	0.03719288535939006	0.019121407494631537	0.5141146568722442	6.899220098468595	0.158148
1	6	C	600	0_9	A	0.03956445857836165	0.022977444274053693	0.5807597298101377	7.471365798316024	0.14336
60	6	B	150	0_3	A	0.008772910896971096	0.014417442344979254	1.6434046252489545	29.8469528831548	0.07517
1	6	C	600	0_9	C	0.05244286731234752	0.030506556489217917	0.5817103078579237	8.288959162768057	0.127982
60	6	B	150	0_5	A	0.013758394773438699	0.01574380027625502	1.144305025078162	10.705328538385555	0.120985
1	6	C	600	0_9	E	0.05164306404021466	0.03077853474909895	0.5959858370357649	7.992819398656561	0.133233
60	6	B	150	0_7	A	0.018465884287035238	0.01450784919142949	0.7856568884499805	6.279137596825283	0.17406
1	6	C	600	0_9	G	0.04681522843841797	0.027342115142637794	0.5840431854050303	8.020473348041895	0.13257
60	6	B	150	0_9	A	0.025589553547305077	0.013805764294138326	0.5395078217608161	5.425003216330862	0.191505
1	6	C	600	0_9	I	0.03668833165860309	0.02128656174995184	0.5801997743596042	8.013089619948312	0.130929
60	6	B	150	1_0	A	0.02901702037350212	0.014231231780118618	0.49044428397322115	5.468900223157551	0.195854
1	6	C	600	1_0	A	0.04225786655616029	0.01906795452593337	0.45122851861421465	6.455055787715465	0.168546
60	6	B	300	0_3	A	0.010387413887152511	0.017776360744376996	1.7113365210529805	23.248771015127243	0.065355
1	6	C	600	1_0	C	0.04836045523170671	0.022384507771454627	0.4628680119780718	6.720475466309982	0.161704
60	6	B	300	0_5	A	0.015993647706592326	0.01879648046757066	1.1752466236844177	20.132606261068084	0.081557
1	6	C	600	1_0	E	0.05193314529763167	0.024126346567082284	0.46456547988404867	6.549377145959638	0.166754
60	6	B	300	0_7	A	0.023653942265860834	0.01983029558458484	0.8383505532270377	9.423234526075289	0.114414
1	6	C	600	1_0	G	0.044771097773704076	0.02049456177558678	0.4577632176717384	6.64813760476658	0.16384
60	6	B	300	0_9	A	0.030885983620581852	0.017265329904488598	0.5590021064760036	6.709652064645737	0.161645
1	6	C	600	1_0	I	0.03335017049846599	0.014350387040006258	0.43029426313326746	6.5599420066734835	0.164067
60	6	B	300	1_0	A	0.0351598709430614	0.01738556784065932	0.49447189009350623	6.4209605257011395	0.16783
1	6	C	750	0_3	A	0.011283398866146606	0.020093082014286362	1.7807650205977654	33.37336513067258	0.068849
60	6	B	450	0_3	A	0.010336902857862457	0.017596889558393513	1.7023367444155637	19.53889504299559	0.079072
1	6	C	750	0_3	C	0.013955353534092966	0.024594374372942856	1.762361255331779	35.84264080454055	0.071473
60	6	B	450	0_5	A	0.018309698496433716	0.021406261537783803	1.1691214654328264	17.021585084031212	0.072542
1	6	C	750	0_3	E	0.015150779780533549	0.02736030597183953	1.8058678410066633	37.68773174471235	0.063141
60	6	B	450	0_7	A	0.02521566051899855	0.021175164057247745	0.8397624183310002	10.977412902790359	0.102684
1	6	C	750	0_3	G	0.013686953334983556	0.024284692489003157	1.774294972346549	35.35900211020556	0.066466
60	6	B	450	0_9	A	0.030482104852753305	0.017771929517972785	0.5830282916426466	7.617281404719443	0.137739
1	6	C	750	0_3	I	0.01036527876832486	0.018106753134411912	1.7468660070913034	35.6861749285165	0.064675
60	6	B	450	1_0	A	0.03463421319943348	0.016101664711318218	0.46490632308002294	6.41209576587676	0.170901
1	6	C	750	0_5	A	0.021007784348807845	0.02428393369142362	1.1559493037542385	11.942630620455535	0.113493
60	6	B	600	0_3	A	0.010348369348079502	0.018354949884207317	1.77370455835283	29.13399222583977	0.071382
1	6	C	750	0_5	C	0.03208074748766125	0.037288180962640964	1.162322697654803	12.548736499365468	0.107746
60	6	B	600	0_5	A	0.01765161001132012	0.02122654743326458	1.2025275552571024	14.233116364735043	0.089013
1	6	C	750	0_5	E	0.02734352045359214	0.03177371153732677	1.1620197769066942	11.882285961957509	0.106909
60	6	B	600	0_7	A	0.025593647217785384	0.02082327853005428	0.8136112197242403	13.502058956687545	0.092105
1	6	C	750	0_5	G	0.028454905728715767	0.03338116490405565	1.1731251272559464	12.217996601707812	0.10519
60	6	B	600	0_9	A	0.03245131713766637	0.018359491949797652	0.565754908249555	7.488589075248256	0.141078
1	6	C	750	0_5	I	0.018223347247553486	0.020724367460456094	1.1372426359947883	11.975674959759013	0.10604
60	6	B	600	1_0	A	0.03651230846159048	0.016515719783162	0.45233293864549506	6.362092805760024	0.174491
1	6	C	750	0_7	A	0.03186732819768056	0.02679711483945385	0.84089618913845	12.46522149782425	0.094912
60	6	B	750	0_3	A	0.01014125231652282	0.01849478688591388	1.823718245899563	34.970351694511024	0.063505
1	6	C	750	0_7	C	0.040699405045127	0.03457824410540588	0.8496007267690018	13.822926539128044	0.085446
60	6	B	750	0_5	A	0.018024650780309234	0.021006269194831444	1.1654189282701353	11.8385905420754	0.11686
1	6	C	750	0_7	E	0.03773547231680945	0.030651537361392617	0.8122738494978037	12.493956801070485	0.092394
60	6	B	750	0_7	A	0.02566248151279918	0.02150960022508624	0.8381730431781632	12.548736499365468	0.093812
1	6	C	750	0_7	G	0.04085614474685068	0.034526823504983685	0.8450827585156605	12.773208461193198	0.092529
60	6	B	750	0_9	A	0.03279025275928773	0.019184915902110654	0.5850798419562835	8.128305161676934	0.131397
1	6	C	750	0_7	I	0.024142703321239484	0.019256595171272418	0.7976155327366126	13.52695359019566	0.085899
60	6	B	750	1_0	A	0.037230155147900165	0.01700297548864088	0.45669902317342004	6.740622411417208	0.163996
1	6	C	750	0_9	A	0.039740290443142805	0.022383691479444086	0.563249317753952	7.985461129065754	0.1331
60	6	B	900	0_3	A	0.010346660631580728	0.0187479950556396	1.8119851151216648	47.50069893853459	0.050676
1	6	C	750	0_9	C	0.04721676772331539	0.02603709639968237	0.5514375010220234	7.816278045917214	0.134484
60	6	B	900	0_5	A	0.01809330717046232	0.021780454624486564	1.203785157643462	12.540071132541907	0.109501
1	6	C	750	0_9	E	0.05041960893428286	0.028309831844463507	0.5614845581480544	8.145167130262243	0.129919
60	6	B	900	0_7	A	0.0253368375300319	0.021035310909877706	0.8302263802632995	11.29795914678272	0.098021
1	6	C	750	0_9	G	0.044069269798654345	0.025046486551766448	0.568343579691698	8.308067187056265	0.127586
60	6	B	900	0_9	A	0.034103507346279975	0.01940951843731875	0.5691355507877389	8.035261221891508	0.134085
1	6	C	750	0_9	I	0.0332183682857603	0.01787125914667846	0.537993287115771	8.040813701241508	0.129583
60	6	B	900	1_0	A	0.036595673567842026	0.015499701383072995	0.42353917476991476	6.218705638011498	0.178459
1	6	C	750	1_0	A	0.04302947719050357	0.019995360010872636	0.4646898200121644	6.519285491366443	0.171168
60	6	C	150	0_3	A	0.008047290285500101	0.013221961885077188	1.6430327993636562	29.342695039698775	0.076236
1	6	C	750	1_0	C	0.05826970418727015	0.02787302669576158	0.47834508660249625	6.572037002897011	0.162155
60	6	C	150	0_5	A	0.014089379380185669	0.01655589295713642	1.1750619037499614	10.919430790556483	0.118796
1	6	C	750	1_0	E	0.05609002073409687	0.024222829431557156	0.43185631088262744	6.376758944351025	0.1673
60	6	C	150	0_7	A	0.018795923207037105	0.014332805989900473	0.7625486565370908	6.247409879039693	0.174913
1	6	C	750	1_0	G	0.05277699564874046	0.024851072156186076	0.470869397750176	7.131813866826967	0.154575
60	6	C	150	0_9	A	0.02584982714418669	0.014558263305765257	0.5631860988687204	5.666305684116777	0.183773
1	6	C	750	1_0	I	0.036452613923800864	0.015816267188931813	0.43388568024212276	6.593256931211391	0.162045
60	6	C	150	1_0	A	0.028903833972113553	0.014613085963752829	0.5055760414985621	6.063173557075578	0.180652
1	6	C	900	0_3	A	0.010307674960014404	0.018634030932892797	1.8077821628231434	38.949330770548855	0.05667
60	6	C	300	0_3	A	0.009848893272952384	0.017145471469940415	1.7408526008730676	24.564051543364123	0.062817
1	6	C	900	0_3	C	0.014743307402307082	0.026816030407876838	1.8188612416560328	42.77598314840477	0.059099
60	6	C	300	0_5	A	0.01593905430751409	0.018474072743251798	1.159044469441492	16.553887522441975	0.085297
1	6	C	900	0_3	E	0.015965000605558003	0.029159410343621333	1.8264584552204697	42.35454298833912	0.058174
60	6	C	300	0_7	A	0.024420866362411447	0.01964389754345545	0.8043898710199447	8.840971692045617	0.124376
1	6	C	900	0_3	G	0.014121084912865746	0.02582091157635186	1.8285359613429122	46.462224613475634	0.054275
60	6	C	300	0_9	A	0.030012506087352762	0.016541563320505732	0.5511556839792305	6.784221205010014	0.159357
1	6	C	900	0_3	I	0.00988822604801747	0.017733090112437632	1.7933540380575148	42.84498548157144	0.057939
60	6	C	300	1_0	A	0.03378372660900897	0.016362178336536696	0.48432129841393695	6.329945925403564	0.172624
1	6	C	900	0_5	A	0.01904891276746573	0.02266036165743721	1.1895881898382985	14.404560102533175	0.105683
60	6	C	450	0_3	A	0.010090719202200624	0.017858984750176752	1.7698426041111117	21.276490802801145	0.075148
1	6	C	900	0_5	C	0.02453383086653517	0.029613530541212203	1.2070487769444065	12.915166220770862	0.104206
60	6	C	450	0_5	A	0.01838578906323826	0.021790392930262553	1.185175836365472	18.017726904111562	0.071668
1	6	C	900	0_5	E	0.028150418690336066	0.03306306440042339	1.1745141258511307	14.461055736617014	0.107492
60	6	C	450	0_7	A	0.024850976412042335	0.021063134864313566	0.8475777577136466	11.24087193475177	0.103643
1	6	C	900	0_5	G	0.02232200735893874	0.02663333238732995	1.1931423531524263	14.578068950633012	0.105538
60	6	C	450	0_9	A	0.03269307321850663	0.01881241660378637	0.5754251513172884	7.350214276498883	0.144648
1	6	C	900	0_5	I	0.016263573091239162	0.018988659322001975	1.1675576587921357	12.540071132541907	0.110027
60	6	C	450	1_0	A	0.03699157279645685	0.01786304175207182	0.48289489745034003	6.622165037044038	0.164663
1	6	C	900	0_7	A	0.029884454226004133	0.02493219372496531	0.8342863997586548	11.313578641250448	0.10207
60	6	C	600	0_3	A	0.010020188728634914	0.01752993780006369	1.749461838973951	31.996317673334858	0.07513
1	6	C	900	0_7	C	0.03547890225633232	0.0299791215474344	0.84498447361301	11.3788926435215	0.099594
60	6	C	600	0_5	A	0.017560307764218304	0.021179661468686873	1.2061099243285207	13.693043883978131	0.089643
1	6	C	900	0_7	E	0.04047689470581742	0.033533492366323234	0.8284601032278234	11.415633046243755	0.100753
60	6	C	600	0_7	A	0.02509745027657968	0.020522455132892234	0.8177107597277833	12.21237130171215	0.09944
1	6	C	900	0_7	G	0.033867047867825996	0.028390449238118808	0.8382912307243051	10.826797151325506	0.107495
60	6	C	600	0_9	A	0.03222957654214105	0.01833432154544033	0.5688663492512135	7.659492583761788	0.138566
1	6	C	900	0_7	I	0.024021772555122497	0.019757590595974314	0.8224867898751763	12.206748591666468	0.093511
60	6	C	600	1_0	A	0.03626794981415383	0.01719155830149749	0.47401516737481425	6.64813760476658	0.165304
1	6	C	900	0_9	A	0.03914038322910437	0.021917325144947295	0.5599670554234586	8.003869518130104	0.13042
60	6	C	750	0_3	A	0.010665873533091735	0.019153602441638114	1.7957837566902057	35.326450258723476	0.067999
1	6	C	900	0_9	C	0.04499856211009503	0.024889155601800782	0.5531100202914511	7.821679204790004	0.133984
60	6	C	750	0_5	A	0.01824666456689195	0.02074024511558245	1.1366595269808943	11.29535799503161	0.115329
1	6	C	900	0_9	E	0.048094122046889294	0.02736104815983899	0.56890628200185	7.810880616744452	0.137631
60	6	C	750	0_7	A	0.02730341077957719	0.022912531699043302	0.839182030553551	12.422242412997395	0.095311
1	6	C	900	0_9	G	0.04254058979015064	0.02356569450002664	0.5539578697962192	8.040813701241508	0.129538
60	6	C	750	0_9	A	0.03305825102879954	0.018859747404649654	0.5705004595742074	7.570071823031988	0.142474
1	6	C	900	0_9	I	0.03348904947807789	0.018941798815147126	0.5656117181691445	8.113346052318477	0.128827
60	6	C	750	1_0	A	0.03666269930361391	0.01698763774678308	0.46334934605070327	6.919902892313066	0.156949
1	6	C	900	1_0	A	0.04410952453522977	0.020015780469621523	0.4537745686565982	6.4150493251317915	0.168933
60	6	C	900	0_3	A	0.01050414568712566	0.01921568531389934	1.829342993352703	43.75221051603067	0.057861
1	6	C	900	1_0	C	0.05446091997929315	0.023902448133860964	0.4388917437118034	6.413572375483739	0.173424
60	6	C	900	0_5	A	0.018318036856063633	0.02205738571882591	1.2041348039718829	14.784273904077892	0.099124
1	6	C	900	1_0	E	0.05640181983596292	0.02578815851220732	0.4572221000529539	6.700388738104458	0.164462
60	6	C	900	0_7	A	0.026166402547104103	0.021681314186987953	0.8285936191632685	10.522041248903497	0.106944
1	6	C	900	1_0	G	0.05250020760704931	0.02411544327073467	0.4593399601623031	6.5222884246822055	0.165113
60	6	C	900	0_9	A	0.032977803503857324	0.018463065886194396	0.5598634209835964	7.979946872714742	0.138265
1	6	C	900	1_0	I	0.036124033080308454	0.01586834727375303	0.4392739658519195	6.701931737264549	0.161772
60	6	C	900	1_0	A	0.03758867468988224	0.017631373340968617	0.4690607872300021	6.701931737264549	0.16328
1	6	D	150	0_3	A	0.009412408231029219	0.016121721237708934	1.7128157685045575	29.45777902353421	0.07367
60	6	D	150	0_3	A	0.008189524915300402	0.013339228065869915	1.6288158597513243	29.9571159244219	0.075434
1	6	D	150	0_3	C	0.010224109574637017	0.017124040706456636	1.674868660341464	30.14393884293748	0.072316
60	6	D	150	0_5	A	0.013869346912947786	0.015222850113591754	1.097589541103799	10.375284158230492	0.124768
1	6	D	150	0_3	E	0.011955315043924946	0.019434918198164026	1.6256299500898401	28.59565178941065	0.076698
60	6	D	150	0_7	A	0.01999584352252554	0.015437349530840876	0.7720279223754942	6.163111147443493	0.176561
1	6	D	150	0_3	G	0.010052572464336221	0.017153276659650524	1.7063569270955927	31.717576790827138	0.071531
60	6	D	150	0_9	A	0.025405982902354407	0.013781903491119943	0.5424668490130629	5.250491986765998	0.200296
1	6	D	150	0_3	I	0.007921584299245787	0.012213340150173597	1.5417799885480519	27.874045203369985	0.075509
60	6	D	150	1_0	A	0.029153141853553735	0.015140803018031886	0.5193540749086102	5.903369946420944	0.178533
1	6	D	150	0_5	A	0.015122546108470431	0.016864962407419765	1.1152197709599558	10.66105048651952	0.126864
60	6	D	300	0_3	A	0.010686526634786187	0.018973701477939933	1.7754787992740124	22.516454167553565	0.065355
1	6	D	150	0_5	C	0.018396149132016502	0.019499454206924484	1.059974784232848	10.197647600496694	0.127866
60	6	D	300	0_5	A	0.017239591904163135	0.020169289126116086	1.1699400564839049	18.180256237829774	0.084438
1	6	D	150	0_5	E	0.02093564253902435	0.02211819770168792	1.0564852576394188	9.68054927716699	0.128219
60	6	D	300	0_7	A	0.02311168146320893	0.019253341187711707	0.8330567041762302	9.227838815394053	0.116821
1	6	D	150	0_5	G	0.0173040156911447	0.01874182901634127	1.0830913096046468	10.2896357230175	0.129737
60	6	D	300	0_9	A	0.030013285868917907	0.01725578471440878	0.574938205359216	7.001643593758503	0.155476
1	6	D	150	0_5	I	0.013243159619972928	0.013239045541052645	0.9996893430995063	9.210856154527367	0.126908
60	6	D	300	1_0	A	0.03496123758295674	0.01702223215654272	0.48688871828841934	6.109420249079054	0.176164
1	6	D	150	0_7	A	0.020465174631625605	0.015913875937410813	0.7776076297349792	6.356235799403245	0.174124
60	6	D	450	0_3	A	0.010355046096201845	0.018011103647915847	1.739355236141555	20.587328767433654	0.081426
1	6	D	150	0_7	C	0.025137450575059683	0.018379494494353263	0.7311598461217312	6.031148196201045	0.178957
60	6	D	450	0_5	A	0.018158011591199542	0.02151920386128351	1.1851079482575615	17.434118758340716	0.071674
1	6	D	150	0_7	E	0.027891575217927508	0.02069851462279399	0.7421063335816858	6.127735345237385	0.176465
60	6	D	450	0_7	A	0.023997621391214988	0.020499474952143507	0.8542294512425269	11.457767359226613	0.103241
1	6	D	150	0_7	G	0.024918661478081857	0.019368373902992075	0.7772638157161151	6.137620051671443	0.176777
60	6	D	450	0_9	A	0.032524404861939346	0.018643131251717945	0.5732043777850792	7.232692477798692	0.149841
1	6	D	150	0_7	I	0.018993171676215826	0.012994872776913559	0.6841865591720193	6.190133280991068	0.172745
60	6	D	450	1_0	A	0.03487539993020535	0.015383565343275878	0.4411007579572521	6.221570117311574	0.173625
1	6	D	150	0_9	A	0.028488055905998705	0.015882611711684102	0.5575182723626892	5.226368167387606	0.204115
60	6	D	600	0_3	A	0.010222284677662407	0.018187845628668736	1.7792348973035903	27.720432375908587	0.073299
1	6	D	150	0_9	C	0.03521066723197824	0.020048424457297393	0.5693849629492241	5.702955725741585	0.189072
60	6	D	600	0_5	A	0.0182089189521601	0.02216924032789782	1.2174934924002128	13.71829064894899	0.092378
1	6	D	150	0_9	E	0.03828788399847733	0.021632484991259335	0.5649955738509769	5.75042574772761	0.186205
60	6	D	600	0_7	A	0.02628080858330221	0.022103611425769016	0.8410552268857047	13.301481048004995	0.093534
1	6	D	150	0_9	G	0.03109916949312835	0.0171725696326236	0.5521874028313856	5.676753024319027	0.187179
60	6	D	600	0_9	A	0.032532876221154826	0.018387760814375712	0.5652055074804265	7.30634204899086	0.144128
1	6	D	150	0_9	I	0.02613522073613635	0.01331074659602292	0.509303010309707	6.13903345363286	0.175969
60	6	D	600	1_0	A	0.035216894267063655	0.015636805989196683	0.4440143378520715	6.108013665025003	0.176967
1	6	D	150	1_0	A	0.03053401466368748	0.01632505940436356	0.5346515872273456	5.887080847042461	0.182107
60	6	D	750	0_3	A	0.010292067822359335	0.01861911016606988	1.8090737923063618	35.694392920053076	0.065205
1	6	D	150	1_0	C	0.043746616469640995	0.0233421897499823	0.5335770314072442	5.147543199330422	0.2082
60	6	D	750	0_5	A	0.01918366806495293	0.022972740177562453	1.1975155168333977	12.075357577155113	0.103009
1	6	D	150	1_0	E	0.041429696240458995	0.02178284263332233	0.525778478000277	5.68721962696905	0.184491
60	6	D	750	0_7	A	0.02606500859678504	0.021666318707390796	0.8312415715091384	12.399380859569378	0.094754
1	6	D	150	1_0	G	0.035327273239160996	0.01825229191483165	0.5166629134172352	5.796955946556708	0.191325
60	6	D	750	0_9	A	0.031729040147797476	0.01817749942005482	0.5728978669188215	7.780365510431726	0.134388
1	6	D	150	1_0	I	0.030254242029815557	0.01524597212086885	0.5039284112900249	6.1206845887279995	0.17517
60	6	D	750	1_0	A	0.03702554709866973	0.016552920598191363	0.44706754917298935	6.432799272633776	0.169987
1	6	D	300	0_3	A	0.010981499958793972	0.018931057667104748	1.7239045429258304	23.08872760118633	0.064951
60	6	D	900	0_3	A	0.009852380532813055	0.017961007126007428	1.8230119173928412	45.07129121112242	0.055793
1	6	D	300	0_3	C	0.015402485565630586	0.026754101182684977	1.7369989453120875	22.583955011563216	0.065891
60	6	D	900	0_5	A	0.017940992161421206	0.02187974497998879	1.2195392976670012	14.594862237896502	0.099843
1	6	D	300	0_3	E	0.014854390330430291	0.02574346848380855	1.7330545321049762	22.85598803386327	0.064312
60	6	D	900	0_7	A	0.02575594483340433	0.021564249218791496	0.8372532771860736	10.612067408939666	0.107658
1	6	D	300	0_3	G	0.01287742313005765	0.02198669038805969	1.707382771071627	25.072636247890472	0.065998
60	6	D	900	0_9	A	0.03375391123041776	0.019182687446051155	0.5683100638353411	7.691304402899209	0.13684
1	6	D	300	0_3	I	0.009838827338751374	0.017073464929751068	1.7353150270769795	23.067471887310646	0.063952
60	6	D	900	1_0	A	0.037065827166066885	0.01726063684375229	0.46567520984811855	6.700388738104458	0.162863
1	6	D	300	0_5	A	0.018793047306757463	0.022197624763166474	1.1811615434600018	17.59543467305901	0.082972
60	6	E	150	0_3	A	0.007643961584105142	0.01262981609593498	1.6522605401625023	30.192564308862597	0.074216
1	6	D	300	0_5	C	0.023046760685551546	0.02716524112283711	1.1787010544986274	17.498466886330508	0.081223
60	6	E	150	0_5	A	0.014067320873387518	0.014723135195502505	1.046619703070515	9.660508789944371	0.130102
1	6	D	300	0_5	E	0.025113664250551872	0.029617358585360503	1.1793324259604874	18.163519311852177	0.078865
60	6	E	150	0_7	A	0.01880848496524084	0.014821387578394163	0.7880160260533977	6.360628048397437	0.173538
1	6	D	300	0_5	G	0.02171526291431012	0.02532384808842224	1.1661773651257108	18.340028237480595	0.079447
60	6	E	150	0_9	A	0.025003500303035026	0.01349192619112977	0.5396014968948993	5.451298956908616	0.197149
1	6	D	300	0_5	I	0.01846444722618749	0.021723995275919724	1.1765310388013852	17.31410312898462	0.082492
60	6	E	150	1_0	A	0.028401466942505726	0.014548303000857988	0.5122377316041007	5.633781508529937	0.18958
1	6	D	300	0_7	A	0.027153013869742434	0.023375329181492318	0.8608742032699463	9.458015033754979	0.115612
60	6	E	300	0_3	A	0.010323630780099161	0.01788401453115563	1.732337673837639	24.705861360501892	0.061938
1	6	D	300	0_7	C	0.039048360273031386	0.03452704509285243	0.8842124189449875	9.906038236753984	0.113357
60	6	E	300	0_5	A	0.01662092786526083	0.019203366068989057	1.15537268584901	17.78688921158425	0.08176
1	6	D	300	0_7	E	0.03916382456851897	0.03396006458791541	0.8671284013260928	9.667184338390829	0.112908
60	6	E	300	0_7	A	0.02330418698088009	0.019498374393460895	0.8366897506211364	9.462371613702807	0.117787
1	6	D	300	0_7	G	0.03291785877960711	0.027810998864969693	0.8448605072149724	9.499483658808593	0.115394
60	6	E	300	0_9	A	0.03013199703622628	0.017103947589149994	0.567634052551735	6.7982949045770535	0.156085
1	6	D	300	0_7	I	0.02574234979771843	0.021284691560616548	0.8268356124390412	9.47763545267459	0.11411
60	6	E	300	1_0	A	0.034076307813183035	0.016005799555784416	0.4697046300770967	5.962110213689013	0.179857
1	6	D	300	0_9	A	0.03524378930484204	0.019135433926403773	0.5429448508187176	6.669603248270274	0.161631
60	6	E	450	0_3	A	0.010511804621766785	0.018211707210376515	1.7325005425486646	21.4190399073235	0.076426
1	6	D	300	0_9	C	0.04698193804429434	0.02673627421892702	0.5690755922780407	7.077827926119255	0.153832
60	6	E	450	0_5	A	0.017559528959629693	0.02088144303975998	1.1891801361965657	17.19095486201135	0.073175
1	6	D	300	0_9	E	0.047920396095985876	0.027539889773864734	0.5747007958511355	6.892868607346528	0.15525
60	6	E	450	0_7	A	0.024607141954282465	0.02086771713646279	0.8480349800571256	11.160920123923301	0.099577
1	6	D	300	0_9	G	0.04256354201529665	0.025094885611210378	0.5895864024237382	7.146608638798089	0.151772
60	6	E	450	0_9	A	0.03189380915328708	0.01828331400903363	0.5732558917989666	7.345138681602058	0.145591
1	6	D	300	0_9	I	0.031013237875377065	0.016316619998744633	0.5261179133991424	6.979109302027954	0.157926
60	6	E	450	1_0	A	0.035232330308499114	0.01639489092888467	0.4653365470103384	6.2690249747859355	0.173015
1	6	D	300	1_0	A	0.04133513901209536	0.020064056621523964	0.4853995196593601	6.077150615632291	0.177531
60	6	E	600	0_3	A	0.010368981614543955	0.018233870193472283	1.7585015454069968	33.44259735353146	0.073695
1	6	D	300	1_0	C	0.04936277745031552	0.02467395353041395	0.49984937649119743	6.465468497775901	0.173165
60	6	E	600	0_5	A	0.018738915877213262	0.02296141223755496	1.2253330122195758	13.67099108210346	0.089926
1	6	D	300	1_0	E	0.0485318251028189	0.0237019171640127	0.4883788547782434	6.535818751156638	0.166452
60	6	E	600	0_7	A	0.02535805669959097	0.02122525345309181	0.8370220835350596	13.292295883221	0.094649
1	6	D	300	1_0	G	0.045227567720707566	0.02299209263416187	0.5083645615467152	6.5690111647887575	0.166538
60	6	E	600	0_9	A	0.032211479963873635	0.018480951526528958	0.5737380445498322	7.7767833445907195	0.136748
1	6	D	300	1_0	I	0.034803252575537354	0.016316493178539674	0.4688209282487659	6.555412124017002	0.16455
60	6	E	600	1_0	A	0.03666684580475765	0.017324159274019944	0.47247476279435174	6.745280277006391	0.162796
1	6	D	450	0_3	A	0.012530823369665486	0.022439607366086647	1.7907528263791719	21.409178345806875	0.076674
60	6	E	750	0_3	A	0.01092445549812766	0.01990778786924309	1.8223139700331135	34.8658293354519	0.065871
1	6	D	450	0_3	C	0.013853327258256564	0.02502106206336177	1.806140979485578	21.237334134055097	0.07225
60	6	E	750	0_5	A	0.01840272781053831	0.021291526406436917	1.1569766518116047	12.268741046442738	0.108275
1	6	D	450	0_3	E	0.0156506605160191	0.027400175548417265	1.7507360485119494	20.74913517464824	0.078672
60	6	E	750	0_7	A	0.02491311964332445	0.020569739655267674	0.8256589278966273	12.436552283941522	0.094134
1	6	D	450	0_3	G	0.014292763511470364	0.02525968705146551	1.7673060238626257	20.100182471233047	0.079948
60	6	E	750	0_9	A	0.0338814622075735	0.01894700051760915	0.559214369248029	7.726805850990364	0.139543
1	6	D	450	0_3	I	0.01025906992728907	0.017519204158208915	1.7076795735262442	19.669802532278013	0.076644
60	6	E	750	1_0	A	0.03691846244680732	0.016347199490364568	0.44279199096977184	6.552393940185806	0.16498
1	6	D	450	0_5	A	0.021232295725704536	0.02488950400773944	1.1722474257744706	16.811249744850315	0.075325
60	6	E	900	0_3	A	0.010903318085404404	0.01997928369155055	1.83240400170436	41.11497211064558	0.060675
1	6	D	450	0_5	C	0.02496233991356525	0.029282797315226514	1.1730790229049561	17.123794212531465	0.073424
60	6	E	900	0_5	A	0.01734185293516682	0.020879406640447466	1.203989372906455	14.969248567672434	0.104619
1	6	D	450	0_5	E	0.024698129855786045	0.02840436590047131	1.1500614040952175	16.982436524698965	0.07234
60	6	E	900	0_7	A	0.026561713521198935	0.021931220768007274	0.8256704052810425	10.53173687134827	0.105094
1	6	D	450	0_5	G	0.023944033823390914	0.027910427186550426	1.1656526795950624	17.135626996946677	0.074564
60	6	E	900	0_9	A	0.033563479088753755	0.018814680835760256	0.5605700406089477	7.881338850968497	0.136514
1	6	D	450	0_5	I	0.01686169088334452	0.018988780006443894	1.1261492182376827	17.111969599091676	0.071539
60	6	E	900	1_0	A	0.03771361142872439	0.01758533045615183	0.4662860381161495	6.671139157993198	0.164342
1	6	D	450	0_7	A	0.02653022888911607	0.022081566578133413	0.8323172284123148	10.199995965986739	0.109364
60	6	F	150	0_3	A	0.008271482336424852	0.013563149562375908	1.6397483559444137	30.09539168887459	0.075416
1	6	D	450	0_7	C	0.0364695107452097	0.03171179904616349	0.869542760464064	11.537188808341773	0.099536
60	6	F	150	0_5	A	0.014215598697436506	0.015726430424971276	1.106279852132237	10.387236024276643	0.123404
1	6	D	450	0_7	E	0.03757355393687948	0.03243528518524326	0.8632477310965022	11.035702899693646	0.104785
60	6	F	150	0_7	A	0.01981496347272017	0.01697839104998541	0.8568469517170723	6.657328693811025	0.156937
1	6	D	450	0_7	G	0.03131558738056483	0.025892996208301104	0.8268405089655413	10.72012871757793	0.103355
60	6	F	150	0_9	A	0.025861918458073778	0.014561480791381783	0.5630472006548248	5.2347988701089765	0.199418
1	6	D	450	0_7	I	0.022975418746128164	0.018002763092515302	0.7835662666887907	10.51235455234585	0.102179
60	6	F	150	1_0	A	0.028344215814747897	0.014751622979129731	0.520445620212017	6.011737374855537	0.18278
1	6	D	450	0_9	A	0.03705064520406361	0.02194657560458555	0.5923399034945419	7.4903135851394005	0.142681
60	6	F	300	0_3	A	0.009643591305610075	0.01636284028493229	1.6967579573196294	24.660393372460756	0.065414
1	6	D	450	0_9	C	0.046167310609459826	0.027203363011771082	0.5892343013412834	7.512768385754657	0.138507
60	6	F	300	0_5	A	0.016938666353970195	0.019563268741336362	1.154947404507498	19.257504144598705	0.080896
1	6	D	450	0_9	E	0.047697163979782464	0.027874777847740208	0.584411640481509	7.457615702101503	0.145291
60	6	F	300	0_7	A	0.022919208456074487	0.018730049329334156	0.8172206018908109	9.168536114662103	0.119308
1	6	D	450	0_9	G	0.04160305193958193	0.02483514051468554	0.5969547751148737	7.8559733226440684	0.138702
60	6	F	300	0_9	A	0.030081415461737173	0.01791627437525845	0.5955927970892032	6.985540260355597	0.154459
1	6	D	450	0_9	I	0.030188317672977423	0.016236583330029	0.5378432646004289	7.452465942546724	0.142047
60	6	F	300	1_0	A	0.03330302473950493	0.015450376026408131	0.4639331156031748	6.151768727122266	0.176183
1	6	D	450	1_0	A	0.0415968860974508	0.019624172867482408	0.47177023831803233	6.081350012810347	0.17753
60	6	F	450	0_3	A	0.010108941974542436	0.01769866535863809	1.750793050668311	20.634787461630577	0.080003
1	6	D	450	1_0	C	0.050892355456549285	0.023631779784638336	0.4643483205412766	6.594775259521101	0.163704
60	6	F	450	0_5	A	0.018079855964414613	0.02100448533089084	1.1617617624959282	18.201199084688266	0.070357
1	6	D	450	1_0	E	0.05386488638386522	0.025863444948565937	0.4801540796772778	6.643546819786605	0.160333
60	6	F	450	0_7	A	0.02472133063589198	0.020953650761918272	0.8475939693754367	10.59497655448591	0.107474
1	6	D	450	1_0	G	0.04563799481536661	0.020489116877125596	0.44894866568999164	6.218705638011498	0.174642
60	6	F	450	0_9	A	0.03249297347824582	0.017721509887325407	0.5453951420971069	6.983931965437494	0.152882
1	6	D	450	1_0	I	0.038639246974908066	0.01748569024588294	0.4525370346176252	6.888108826554859	0.153295
60	6	F	450	1_0	A	0.03649808362556982	0.017444206773583142	0.47794856717797873	6.628267086109185	0.160693
1	6	D	600	0_3	A	0.011649667291315785	0.020728335009099246	1.779307038626857	32.86245466597582	0.073302
60	6	F	600	0_3	A	0.01029683930861269	0.01836012291994641	1.7830833685623575	27.835562375906374	0.072547
1	6	D	600	0_3	C	0.014117509468559846	0.025486535163559	1.8053138352992322	29.066985903126117	0.068279
60	6	F	600	0_5	A	0.01770903267156663	0.02177854052335337	1.2297984270095499	14.083156323733181	0.092863
1	6	D	600	0_3	E	0.014857940686346022	0.025828354578999357	1.738353593155396	30.019261222559145	0.074649
60	6	F	600	0_7	A	0.02601309713152893	0.02145232074057505	0.8246738414924829	12.18147841513243	0.099871
1	6	D	600	0_3	G	0.014001909580817467	0.025780930533264378	1.8412438949458794	28.41188184996722	0.068351
60	6	F	600	0_9	A	0.03406803003686479	0.019369251065068323	0.5685462600599149	7.345138681602058	0.143742
1	6	D	600	0_3	I	0.009937100906829846	0.0174814827795309	1.759213571788905	30.276104809374715	0.066483
60	6	F	600	1_0	A	0.03731841494191223	0.016647848508159008	0.446102776178252	6.401769013204037	0.168356
1	6	D	600	0_5	A	0.02104076198257525	0.025384543618760136	1.206446023189757	14.164459272453414	0.091428
60	6	F	750	0_3	A	0.010171518283560561	0.01830841199331885	1.7999684494407606	32.74160765391232	0.067642
1	6	D	600	0_5	C	0.025339598936909687	0.030947466258596432	1.2213084483163748	13.807021464286644	0.090321
60	6	F	750	0_5	A	0.01846107194242802	0.021898607212520422	1.1862045324785346	12.758511223530464	0.10214
1	6	D	600	0_5	E	0.028439490129563132	0.034684861614751955	1.2196020904993896	13.228177080163212	0.090589
60	6	F	750	0_7	A	0.026538699633125894	0.02198015646269728	0.8282303491336633	11.849499309819132	0.099593
1	6	D	600	0_5	G	0.023319580050519206	0.02798763491193359	1.2001774839556105	12.864709980353153	0.095481
60	6	F	750	0_9	A	0.033712971787399515	0.018422333568317323	0.546446444546393	7.4954894979514455	0.141084
1	6	D	600	0_5	I	0.016517732656038408	0.019668213373356995	1.190733243049969	13.62071795305661	0.086478
60	6	F	750	1_0	A	0.03882607522860237	0.01764152475247058	0.4543731151964192	6.652731562044019	0.164694
1	6	D	600	0_7	A	0.028373823980061337	0.023220209191479716	0.8183672813293289	12.699891189242487	0.095466
60	6	F	900	0_3	A	0.009481846542988878	0.01750384898859101	1.8460379957882578	45.248063785767165	0.061321
1	6	D	600	0_7	C	0.03491008580122323	0.029022317110091043	0.8313447659608478	13.440022630886496	0.093303
60	6	F	900	0_5	A	0.016713698655381172	0.01982986742098645	1.1864439960213111	13.234270283737951	0.113028
1	6	D	600	0_7	E	0.04279515042244533	0.035761510719357834	0.8356440009287016	13.307608017078655	0.090303
60	6	F	900	0_7	A	0.02621119009462525	0.02142163372967457	0.8172705494233623	11.233109696797676	0.100242
1	6	D	600	0_7	G	0.034688871309737974	0.029519441519184605	0.8509772847782975	13.18863958032481	0.091239
60	6	F	900	0_9	A	0.03300625969895426	0.018590649447380876	0.5632461726031286	7.685993272650652	0.138428
1	6	D	600	0_7	I	0.02320734052952737	0.019264274693590284	0.8300940243057919	13.576880641456425	0.089319
60	6	F	900	1_0	A	0.037400472020718376	0.0170317250166103	0.4553879696271053	6.579607697319565	0.170623
1	6	D	600	0_9	A	0.037171889231452586	0.021180796356158917	0.5698068296791603	7.542233958507867	0.139099
60	8	A	150	0_3	A	0.012652057491633272	0.021498243863378286	1.6991895490195916	29.11387412632557	0.072598
1	6	D	600	0_9	C	0.044361890814973534	0.026359295443694433	0.5941878256189509	8.180879579493759	0.132088
60	8	A	150	0_5	A	0.022925890123229146	0.025508217547708007	1.1126380441761943	11.497409505860567	0.130122
1	6	D	600	0_9	E	0.04776097816582004	0.02697274645091148	0.5647444312649028	7.411395679632086	0.146139
60	8	A	150	0_7	A	0.029928724099031568	0.024225796315430467	0.8094496857022503	6.254606617449078	0.178524
1	6	D	600	0_9	G	0.04264718366582471	0.02456069230532504	0.5759042026732174	7.814478488575733	0.135116
60	8	A	150	0_9	A	0.04071303728867681	0.02391025420764546	0.5872874096351299	5.019957033806563	0.210139
1	6	D	600	0_9	I	0.030492304327326872	0.017198393337791294	0.5640240617163944	8.08164929116101	0.128043
60	8	A	150	1_0	A	0.042149082799985825	0.0210832135675939	0.5002057498532564	5.190390101988861	0.209279
1	6	D	600	1_0	A	0.04207724770111181	0.01824226192301747	0.4335421853776679	6.543347723763517	0.17208
60	8	A	300	0_3	A	0.016367756114515908	0.02901679549329363	1.7728022882476722	23.911124459610836	0.063965
1	6	D	600	1_0	C	0.05304009097425661	0.02317352140719782	0.4369057628209057	6.429837541107721	0.169419
60	8	A	300	0_5	A	0.026662840228838997	0.031185118246859708	1.169609763221299	19.142559250302497	0.08164
1	6	D	600	1_0	E	0.057819069030489174	0.024964932399804157	0.4317767964516973	6.271912632333541	0.175648
60	8	A	300	0_7	A	0.03922406896581105	0.03282863720796935	0.8369513432322342	9.323951375450262	0.116884
1	6	D	600	1_0	G	0.04790773705088039	0.021066494927369075	0.43973053673972146	6.40324324471456	0.172269
60	8	A	300	0_9	A	0.04693006428316884	0.027517272351354597	0.5863463596665791	6.631320218862002	0.163718
1	6	D	600	1_0	I	0.037504747810750166	0.016780775152359786	0.44743068896332727	6.68959768634292	0.162798
60	8	A	300	1_0	A	0.05347854127201376	0.027486760551790182	0.5139773804222008	6.620640402731018	0.1636
1	6	D	750	0_3	A	0.01398740430059292	0.025516602305546317	1.8242557201599354	36.39988403105969	0.064988
60	8	A	450	0_3	A	0.016549292594805982	0.029244267501079984	1.7671007587513643	21.517905703500272	0.076068
1	6	D	750	0_3	C	0.015408003989583514	0.027713836516325134	1.7986649364227125	35.28580258301923	0.061459
60	8	A	450	0_5	A	0.02815204383602971	0.03367688971255234	1.1962502583720684	17.906058540438792	0.074636
1	6	D	750	0_3	E	0.01853893554428925	0.033740606880787415	1.8199862014829058	34.697645053049015	0.064336
60	8	A	450	0_7	A	0.04174262016617619	0.03708294587632518	0.8883713032075854	11.339659133531567	0.105433
1	6	D	750	0_3	G	0.013670191457868793	0.02511131359715172	1.8369394221393458	35.302056037832656	0.061656
60	8	A	450	0_9	A	0.05206503454672548	0.03024864097966748	0.5809780257136101	7.082718805496714	0.153036
1	6	D	750	0_3	I	0.010038926359625765	0.018464359104031276	1.8392762774205267	33.46570666212613	0.065388
60	8	A	450	1_0	A	0.056184540813789166	0.026354148513877552	0.4690640544918283	6.419482215105547	0.170485
1	6	D	750	0_5	A	0.020650688211728198	0.023879689160117613	1.1563628734927855	12.385113759183637	0.104786
60	8	A	600	0_3	A	0.018149619625288133	0.0329195398642856	1.8137867648982748	30.415852959621482	0.074609
1	6	D	750	0_5	C	0.026511364132322104	0.030933016856364626	1.1667832972295733	12.629902560760398	0.10956
60	8	A	600	0_5	A	0.029132463259828753	0.03497134438593684	1.2004252463662906	13.082778844515532	0.095674
1	6	D	750	0_5	E	0.029029887880161875	0.03342218183655448	1.151302477450978	11.638580103499773	0.115298
60	8	A	600	0_7	A	0.041467131771862835	0.035188941772374534	0.8485984023677202	12.285702652553297	0.100751
1	6	D	750	0_5	G	0.02326043429844701	0.026339327392590883	1.132366105234305	11.926142658615928	0.111546
60	8	A	600	0_9	A	0.052662454332625196	0.030378215566201006	0.5768476982543755	7.277798045398724	0.147746
1	6	D	750	0_5	I	0.01775391178803318	0.020271941943993302	1.1418295971064456	12.331048332348718	0.102599
60	8	A	600	1_0	A	0.0578908231618118	0.026113982660591888	0.45109019416773827	5.996529851576019	0.177299
1	6	D	750	0_7	A	0.03437229896213422	0.02847942240137138	0.8285573924730887	12.560299637009459	0.096886
60	8	A	750	0_3	A	0.015648401702795803	0.027816737606916126	1.7776088660828717	37.03394693992819	0.06578
1	6	D	750	0_7	C	0.03958517643990551	0.032398549140170055	0.8184515531806329	12.422242412997395	0.095497
60	8	A	750	0_5	A	0.03025103731549214	0.03540107183262724	1.1702432370640614	12.664848528600416	0.111449
1	6	D	750	0_7	E	0.039434611189079996	0.033016289176553734	0.8372414024382828	12.142273193581296	0.095984
60	8	A	750	0_7	A	0.042155220122992006	0.03597667912719397	0.8534335492076299	12.282874090637547	0.098133
1	6	D	750	0_7	G	0.0420342649199317	0.03509887637028463	0.8350063082378665	12.971792709902212	0.094999
60	8	A	750	0_9	A	0.05312439276870084	0.029903356596436965	0.5628931464051491	7.502396279106543	0.140065
1	6	D	750	0_7	I	0.030000819917011076	0.024237028422145087	0.807878867617288	12.425103069350161	0.095665
60	8	A	750	1_0	A	0.05967079595172128	0.02604397153132077	0.4364609373133308	6.150352393093341	0.177401
1	6	D	750	0_9	A	0.03615233803960183	0.019957998950270308	0.5520527864175204	7.596263129578043	0.141481
60	8	A	900	0_3	A	0.016218656399044445	0.029346372593677013	1.809420698708804	43.6515832242216	0.052372
1	6	D	750	0_9	C	0.0480128302929309	0.027043093977828926	0.5632472364748423	7.705485366330355	0.136031
60	8	A	900	0_5	A	0.029037445610396877	0.03438584943274915	1.1841898868830691	13.784785100231208	0.111484
1	6	D	750	0_9	E	0.05116138636931997	0.028478033650084764	0.556631390801447	7.8577824356242765	0.137371
60	8	A	900	0_7	A	0.040810150918742495	0.03418657629253603	0.8376978649406436	10.524464317391617	0.105936
1	6	D	750	0_9	G	0.04065164364111732	0.023244416717951123	0.5717952494899968	8.115214434383098	0.132246
60	8	A	900	0_9	A	0.05432349437695501	0.031230978101480265	0.574907385095039	7.703711317009286	0.142112
1	6	D	750	0_9	I	0.030541364197926368	0.016444984392421376	0.5384495691105351	7.771413187970425	0.13516
60	8	A	900	1_0	A	0.061371656927380516	0.028487969127549303	0.4641877139028261	6.2129806353174475	0.176314
1	6	D	750	1_0	A	0.03965257514596705	0.01823351227250064	0.45983173111406656	6.634374757958208	0.167041
60	8	B	150	0_3	A	0.0120108781779691	0.020695606944803137	1.723071921815339	33.311945706977454	0.070822
1	6	D	750	1_0	C	0.05056189672887525	0.023676736211385066	0.46827231063631336	6.77485492852581	0.160931
60	8	B	150	0_5	A	0.022266048017615957	0.02514111912415775	1.129123547396788	11.670783158435764	0.125054
1	6	D	750	1_0	E	0.05207879756497632	0.022838678884569162	0.4385408256800552	6.431318236379778	0.169361
60	8	B	150	0_7	A	0.0309645615901221	0.025200874333607397	0.8138618162010938	6.329945925403564	0.174179
1	6	D	750	1_0	G	0.04591912308606932	0.02084978158911019	0.4540544371901448	6.711197197011174	0.167658
60	8	B	150	0_9	A	0.039411424183015104	0.023007335900478418	0.5837732682188569	5.0535899475489545	0.20982
1	6	D	750	1_0	I	0.03373508768893012	0.014521934002571537	0.43046972743861533	6.6374307040456	0.159749
60	8	B	150	1_0	A	0.04507956531761916	0.023294068702277643	0.5167323273450743	4.998043135799364	0.213631
1	6	D	900	0_3	A	0.011484667348042899	0.021195556640744777	1.8455525091335545	49.05688861040973	0.049588
60	8	B	300	0_3	A	0.015597114019070215	0.027613241258040957	1.7704070909707341	21.88769357441864	0.067493
1	6	D	900	0_3	C	0.016543821732622047	0.03085854729024854	1.865261110097669	46.16363515426326	0.051015
60	8	B	300	0_5	A	0.02638603374048618	0.03085880156222326	1.1695127000036447	19.019539604514147	0.084114
1	6	D	900	0_3	E	0.016634820746533215	0.030507083762715517	1.8339292155626838	41.754183932177384	0.053868
60	8	B	300	0_7	A	0.03728445512406905	0.03123856739951084	0.8378442784146984	9.702865247975748	0.116351
1	6	D	900	0_3	G	0.013760512263194831	0.025075341358705726	1.8222680143801484	49.95741981783024	0.053795
60	8	B	300	0_9	A	0.04902515006502839	0.0289886086515422	0.5913007632427615	6.599332342661923	0.164587
1	6	D	900	0_3	I	0.010606091949574377	0.01893593827813318	1.7853831899781973	44.04534336804744	0.051174
60	8	B	300	1_0	A	0.05288939055823651	0.026238856100345077	0.49610811967011553	6.119275411262482	0.180254
1	6	D	900	0_5	A	0.022059535020780844	0.026803035267596895	1.21503174216263	14.706184154116432	0.104719
60	8	B	450	0_3	A	0.016499275225127945	0.02956636851141592	1.7919798359619548	20.69188232958784	0.083205
1	6	D	900	0_5	C	0.02396416928988273	0.028606631041711624	1.193725127529827	14.743479830684658	0.101853
60	8	B	450	0_5	A	0.026944451312925815	0.031391353485435515	1.1650396261873934	16.553887522441975	0.073731
1	6	D	900	0_5	E	0.024947289982561738	0.02899085244241611	1.1620842369123396	12.829212537155998	0.108898
60	8	B	450	0_7	A	0.03868180750106271	0.032836937449832085	0.8488987348621171	10.826797151325506	0.104992
1	6	D	900	0_5	G	0.025239114000468653	0.029885092133099957	1.1840784954870063	13.511389070727283	0.112206
60	8	B	450	0_9	A	0.0504989238297691	0.028901059884734195	0.5723104116467731	7.046930689700507	0.149546
1	6	D	900	0_5	I	0.016205165305208605	0.019207969907000407	1.1852992268352025	15.066070661939941	0.099487
60	8	B	450	1_0	A	0.05842946139331589	0.026898612390070326	0.4603604371603437	6.234476611074138	0.171503
1	6	D	900	0_7	A	0.02890664401752403	0.023806156487687358	0.8235531067963263	10.64143018229479	0.107369
60	8	B	600	0_3	A	0.017739026932126808	0.03167146554238416	1.7854116611675348	32.7566891938396	0.076674
1	6	D	900	0_7	C	0.03777239852168942	0.03194598729301588	0.8457495034283317	11.253820919430854	0.097988
60	8	B	600	0_5	A	0.02857451448093895	0.0341308914866301	1.1944521930336773	13.307608017078655	0.09018
1	6	D	900	0_7	E	0.038862941571597164	0.03164619353713513	0.8143025786875493	10.831784223898365	0.103342
60	8	B	600	0_7	A	0.042368491139905366	0.03639310809376329	0.8589663477415159	13.393682509868304	0.093101
1	6	D	900	0_7	G	0.037230347165676185	0.031086957850264323	0.8349897386647083	11.405123700127675	0.101652
60	8	B	600	0_9	A	0.05230736337080789	0.0318651393212955	0.6091903179176309	7.476528617938917	0.143007
1	6	D	900	0_7	I	0.02411893980628103	0.019611293414074436	0.8131076063702967	11.55047913688444	0.096669
60	8	B	600	1_0	A	0.06141111432454377	0.02863897788081195	0.46634844841703194	6.299411805510052	0.175554
1	6	D	900	0_9	A	0.04322013138620655	0.02478760137751328	0.5735198062221555	8.08164929116101	0.13246
60	8	B	750	0_3	A	0.016591517497431256	0.029863122621818405	1.799903030355234	38.212020318553485	0.067048
1	6	D	900	0_9	C	0.05386578384451839	0.030760741149529997	0.5710627220856889	8.703621573777932	0.126753
60	8	B	750	0_5	A	0.03204732472561674	0.03744189896509814	1.1683314999198449	11.251229929712185	0.122863
1	6	D	900	0_9	E	0.050852481432470883	0.028613465716061003	0.5626758991900525	7.76068399704461	0.134752
60	8	B	750	0_7	A	0.042104544268823985	0.03532598853507399	0.8390065525832295	12.723306813316071	0.096334
1	6	D	900	0_9	G	0.049069113430166886	0.02741109720304438	0.558622222552578	7.467925899340519	0.139622
60	8	B	750	0_9	A	0.055322199086471055	0.03370675408113354	0.6092808065790802	8.102144789853462	0.128433
1	6	D	900	0_9	I	0.03817325643088427	0.021066101779789348	0.5518549830280057	7.917717458217613	0.133421
60	8	B	750	1_0	A	0.060557055371522436	0.027452467263240195	0.45333226813650507	6.127735345237385	0.179492
1	6	D	900	1_0	A	0.039518607600229565	0.018652184981029576	0.47198487278993156	6.303764788319366	0.171424
60	8	B	900	0_3	A	0.01582399874980738	0.029093423520383344	1.8385633100948953	44.22827487189631	0.057808
1	6	D	900	1_0	C	0.056033670907952006	0.026716638232240745	0.47679614416354893	6.672675421413125	0.164303
60	8	B	900	0_5	A	0.028883487268489442	0.03492094789063248	1.2090281054368954	13.319870423195919	0.118102
1	6	D	900	1_0	E	0.052922963358807994	0.024044910948859324	0.45433795507328706	6.335778706737233	0.176594
60	8	B	900	0_7	A	0.04361876546916042	0.03670385597268662	0.8414693900183209	10.866758111696946	0.103128
1	6	D	900	1_0	G	0.05511796158316138	0.02582880344036675	0.46860955482536365	6.499800096855926	0.165112
60	8	B	900	0_9	A	0.05388437271926646	0.030232312067709436	0.5610589961809059	7.523154831900755	0.14066
1	6	D	900	1_0	I	0.03482368225188317	0.016584796811989582	0.47625052089638575	7.294575102576276	0.149435
60	8	B	900	1_0	A	0.05964653581817136	0.02709194836586863	0.4542082451939321	6.17305291891055	0.176333
1	6	E	150	0_3	A	0.009083179894729005	0.01486002386065267	1.6359935653455444	28.20979953676813	0.075137
60	8	C	150	0_3	A	0.013518396970537246	0.02302103090155218	1.7029408850565277	29.52568621742961	0.073881
1	6	E	150	0_3	C	0.01081569838958613	0.01732794272168888	1.6021103859897805	30.227344800529707	0.075328
60	8	C	150	0_5	A	0.020312613607924804	0.022150038775736854	1.0904573484869122	11.598451211957832	0.126222
1	6	E	150	0_3	E	0.014128632639704238	0.0227223672570809	1.608249562185273	28.32696200294338	0.076416
60	8	C	150	0_7	A	0.03006686003374575	0.024253252894358188	0.8066440215951177	6.4106194962325675	0.17464
1	6	E	150	0_3	G	0.010675096656578772	0.016874573266191843	1.5807419650661898	28.880186935277496	0.076102
60	8	C	150	0_9	A	0.04041621910353821	0.02395781530003955	0.5927772520894261	5.442519578351506	0.195938
1	6	E	150	0_3	I	0.0082559268642032	0.012766223052859085	1.5463100948982529	27.176905234551846	0.076378
60	8	C	150	1_0	A	0.043286442800882036	0.022467169373543323	0.5190347813261643	5.062907583477548	0.212191
1	6	E	150	0_5	A	0.01776794603888534	0.020120977522448378	1.1324312601137692	11.331828679361847	0.12447
60	8	C	300	0_3	A	0.01613621653946014	0.028753338313655653	1.781913265934496	25.917911346282658	0.063432
1	6	E	150	0_5	C	0.023521540537112123	0.02742276417648961	1.1658574885102515	10.861754936761535	0.120106
60	8	C	300	0_5	A	0.02577728073045648	0.030660430532802787	1.1894361881459727	20.54944041355124	0.080227
1	6	E	150	0_5	E	0.02322310267620799	0.02547096991633044	1.0967944409265082	10.439988012625532	0.126435
60	8	C	300	0_7	A	0.03723887535671446	0.03145150494518812	0.8445879378448299	9.360520527258757	0.118389
1	6	E	150	0_5	G	0.019578463747149638	0.02180804902623886	1.1138794804272536	10.59497655448591	0.12685
60	8	C	300	0_9	A	0.04968085622347005	0.02860179727446305	0.575710634812914	6.475898004675026	0.165087
1	6	E	150	0_5	I	0.016269630670329136	0.017213496427843127	1.058013963355377	9.662733460412246	0.123216
60	8	C	300	1_0	A	0.055164154197797355	0.02834624660241896	0.5138526460639687	6.495311744413267	0.169504
1	6	E	150	0_7	A	0.024296018224385117	0.020218721337315167	0.8321825062273908	6.438726829039917	0.176305
60	8	C	450	0_3	A	0.01640626789857112	0.029217876360191092	1.7808971876374018	21.72701178874115	0.07766
1	6	E	150	0_7	C	0.02791633573376352	0.02200187193185047	0.7881360985797367	6.345999009837615	0.175925
60	8	C	450	0_5	A	0.028193641789488483	0.032659121735034234	1.1583860637404646	16.846124267821388	0.077247
1	6	E	150	0_7	E	0.030045779655333678	0.02256001001183471	0.7508545383288097	6.16453041962243	0.176996
60	8	C	450	0_7	A	0.03975956951944952	0.03361413097357677	0.8454349828192547	11.053504693882015	0.105208
1	6	E	150	0_7	G	0.028395180922577156	0.023824075265972855	0.8390182591522145	6.529801810954568	0.171981
60	8	C	450	0_9	A	0.05163205943592789	0.030517203757420654	0.5910514531245954	7.620790100286781	0.141273
1	6	E	150	0_7	I	0.02004060442792189	0.014227264604719162	0.7099219315409869	6.375290810373991	0.1704
60	8	C	450	1_0	A	0.05645757553145295	0.027007545067022628	0.47836884267154756	6.34015681959055	0.178866
1	6	E	150	0_9	A	0.028352261041030676	0.016008815502681528	0.5646398175974033	5.8277377479853625	0.191261
60	8	C	600	0_3	A	0.015910844188032968	0.02834823541749132	1.7816927299692176	28.860244097706573	0.078623
1	6	E	150	0_9	C	0.0354524490375184	0.0194272105126826	0.5479793650397267	5.735879248442485	0.185257
60	8	C	600	0_5	A	0.027669623390117068	0.033287765899668	1.2030436927290307	13.25256673965496	0.09667
1	6	E	150	0_9	E	0.03839539783211807	0.021517793922561597	0.5604263827828289	5.826396016257423	0.184606
60	8	C	600	0_7	A	0.03974924423586433	0.03270377427744261	0.8227521027414945	12.740896859252675	0.098503
1	6	E	150	0_9	G	0.03325090155707002	0.018607328457021285	0.5596037275886997	5.42000890403557	0.19941
60	8	C	600	0_9	A	0.052535297386235545	0.030371183086241822	0.5781100440520052	7.365462114733346	0.143174
1	6	E	150	0_9	I	0.024728117277446466	0.01252956952461047	0.5066932263394833	6.178741129878145	0.175984
60	8	C	600	1_0	A	0.05918409819967796	0.027010806274490685	0.4563862100823166	6.024208575769089	0.179981
1	6	E	150	1_0	A	0.030052781464398753	0.014702283066432878	0.4892153853995031	5.4462804364911825	0.194095
60	8	C	750	0_3	A	0.01651904988874025	0.029495165950494406	1.7855243581895692	36.34963045477958	0.069811
1	6	E	150	1_0	C	0.03950104906571764	0.020441422307721578	0.51749061838113	5.452554309402432	0.198661
60	8	C	750	0_5	A	0.03035437789663938	0.03567335612500012	1.1752293605381257	12.838077704786777	0.108243
1	6	E	150	1_0	E	0.040459291392191385	0.020229529614407056	0.49999713090158915	5.746454865997937	0.187991
60	8	C	750	0_7	A	0.04254879968351341	0.03482360174659499	0.8184391100482268	12.59215323464925	0.095566
1	6	E	150	1_0	G	0.03740013465334641	0.019148018762445703	0.5119772679944727	5.784955199672328	0.189303
60	8	C	750	0_9	A	0.05327577751303987	0.029932021666651324	0.5618317191020836	7.29289565794781	0.143755
1	6	E	150	1_0	I	0.027908746472015876	0.013315695068821293	0.47711548356974587	6.215842477549192	0.175108
60	8	C	750	1_0	A	0.05778023058374097	0.026046559962444073	0.45078670852126074	6.175896369514869	0.168723
1	6	E	300	0_3	A	0.012246144660787812	0.021307874980202538	1.7399659705499322	24.104603938199038	0.063946
60	8	C	900	0_3	A	0.016305765080525274	0.030316847619969105	1.8592717036122342	45.40461526069771	0.055734
1	6	E	300	0_3	C	0.01462802819418432	0.02540301975455748	1.7365990424230238	24.43993238161317	0.0592
60	8	C	900	0_5	A	0.029483736996571478	0.03541990392880191	1.2013369924213042	12.551626285411547	0.10916
1	6	E	300	0_3	E	0.01414839758521801	0.02410640907217686	1.7038260995268326	23.426100386037113	0.06567
60	8	C	900	0_7	A	0.043976128029516726	0.03665103404451387	0.833430219684501	10.784499632990626	0.106169
1	6	E	300	0_3	G	0.013672880090902392	0.023988516602086014	1.7544596634067902	23.713737056729517	0.061325
60	8	C	900	0_9	A	0.05363733604003049	0.03039734087527444	0.5667198097345546	7.7965056867919404	0.135355
1	6	E	300	0_3	I	0.010266336020614142	0.01781032727075051	1.7348280082581087	23.8946129435218	0.060847
60	8	C	900	1_0	A	0.05922872186453214	0.02704572896683323	0.4566319872424765	6.303764788319366	0.174281
1	6	E	300	0_5	A	0.02292250725639308	0.027330399907260015	1.1922953977749349	19.43569163656994	0.081515
60	8	D	150	0_3	A	0.012753136933486916	0.02074160704884242	1.6263925618472383	32.49376236202983	0.075106
1	6	E	300	0_5	C	0.028258810790533707	0.032672364179886296	1.1561832669487657	18.64232178261429	0.082175
60	8	D	150	0_5	A	0.02171484470757119	0.025237513632586184	1.1622239980277993	11.585105685303377	0.124445
1	6	E	300	0_5	E	0.02371340139987484	0.027333464810104985	1.1526589690439453	18.668094901295827	0.084447
60	8	D	150	0_7	A	0.030783949791418568	0.025488600299099336	0.827983428760809	6.395875480533307	0.174858
1	6	E	300	0_5	G	0.02315684387981944	0.026813073139153328	1.1578897918174502	17.131681827240328	0.084524
60	8	D	150	0_9	A	0.03868833299164691	0.021453519679789448	0.5545216870528233	5.204751511723342	0.201867
1	6	E	300	0_5	I	0.018218329088053712	0.02042301880165688	1.1210149241978973	18.113400926282846	0.079808
60	8	D	150	1_0	A	0.043348739314679315	0.02207135054206363	0.5091578415197312	4.928332491988104	0.21888
1	6	E	300	0_7	A	0.027525042652238988	0.022755127149005697	0.8267063356268664	9.499483658808593	0.119955
60	8	D	300	0_3	A	0.016425320988234814	0.02778435325574023	1.691556181802578	24.535787407177093	0.062384
1	6	E	300	0_7	C	0.03510282693286048	0.030408716985439982	0.8662754439578698	9.689469499833809	0.113
60	8	D	300	0_5	A	0.027200011080118113	0.03181865812225885	1.1698031309081613	18.64661483007422	0.082703
1	6	E	300	0_7	E	0.036119216306110695	0.031060320720807163	0.8599389437902155	9.63829023628579	0.113611
60	8	D	300	0_7	A	0.03767977227812136	0.03209902556504611	0.8518901156864026	9.499483658808593	0.116334
1	6	E	300	0_7	G	0.03247682252403206	0.027124008303815707	0.8351804824423509	9.12641051771769	0.117615
60	8	D	300	0_9	A	0.04899205374396006	0.029762142688508957	0.6074891827162513	6.700388738104458	0.161291
1	6	E	300	0_7	I	0.02403811948597355	0.019547627268741357	0.813192865612785	9.315367652429611	0.11185
60	8	D	300	1_0	A	0.053683422650173486	0.026059627664724354	0.48543156114581565	6.422439176729519	0.171573
1	6	E	300	0_9	A	0.03426590683919979	0.01933578783553366	0.5642864765339801	6.603892574811762	0.164525
60	8	D	450	0_3	A	0.016504419306969595	0.029447869168773736	1.7842414580644044	22.60476518479122	0.075401
1	6	E	300	0_9	C	0.041867052818291534	0.025352527242892952	0.605548409459969	7.355293378703694	0.146884
60	8	D	450	0_5	A	0.029090552003458548	0.0342100605634589	1.1759852669482413	17.656312222718448	0.075388
1	6	E	300	0_9	E	0.0456233938853869	0.026280831775860675	0.5760385087063499	7.09577767966323	0.153348
60	8	D	450	0_7	A	0.037649475488502976	0.03246971552936482	0.8624214576184495	11.57710574120877	0.100383
1	6	E	300	0_9	G	0.04008658693529302	0.024181600254522227	0.6032342013440978	7.227698036051871	0.144333
60	8	D	450	0_9	A	0.05189353625216419	0.0313822991846286	0.6047438939627057	7.426770437178401	0.147824
1	6	E	300	0_9	I	0.02890050915656894	0.015289166533583308	0.5290275839347335	6.958249547034539	0.152985
60	8	D	450	1_0	A	0.055597530342534125	0.025223509439769715	0.4536803934341813	6.215842477549192	0.172732
1	6	E	300	1_0	A	0.036867783113008104	0.018089945200829332	0.49067081536688967	6.253166606846797	0.173181
60	8	D	600	0_3	A	0.01630905004624249	0.028949159505628055	1.7750365241105979	30.366867884801675	0.07696
1	6	E	300	1_0	C	0.04649068722509991	0.02425204444814433	0.5216538170477047	6.972684264104958	0.153239
60	8	D	600	0_5	A	0.02871729469008104	0.03447610406990284	1.200534536486506	13.44930987694616	0.100172
1	6	E	300	1_0	E	0.049606925086420256	0.023284160403808464	0.46937318455528365	6.367955209104036	0.171945
60	8	D	600	0_7	A	0.04105843792460874	0.03378645808934918	0.8228870799076106	12.080919765467947	0.100393
1	6	E	300	1_0	G	0.040824148184356146	0.020223756982410628	0.49538711478027586	6.745280277006391	0.156509
60	8	D	600	0_9	A	0.05163627001974766	0.029772727472552087	0.576585556260471	7.582283175748708	0.142446
1	6	E	300	1_0	I	0.030499775831749707	0.014683038963682343	0.48141465185450866	6.864359179297853	0.156253
60	8	D	600	1_0	A	0.059088626297832354	0.026423539381883857	0.44718486513288924	6.161692202026431	0.179999
1	6	E	450	0_3	A	0.011042427048052486	0.019681131682688608	1.7823193757172884	20.763473121033044	0.074718
60	8	D	750	0_3	A	0.01640004297579434	0.029281370268962093	1.7854447279302839	35.018698409854075	0.064464
1	6	E	450	0_3	C	0.01580181689629242	0.028952122631166866	1.8322021335381948	21.622205967222005	0.072
60	8	D	750	0_5	A	0.030249043127421583	0.03444959485830839	1.138865606862086	11.17892390717162	0.120948
1	6	E	450	0_3	E	0.015354682212859343	0.027071142777845756	1.7630545785684861	20.067810900277856	0.078164
60	8	D	750	0_7	A	0.04263510607549953	0.035285831220515165	0.8276238637246487	12.161860006522508	0.098455
1	6	E	450	0_3	G	0.013160846260941238	0.023464087503185335	1.7828707241130883	19.683394644514674	0.077299
60	8	D	750	0_9	A	0.05343999873112756	0.03072479888000254	0.5749401124537463	7.789328145570464	0.136543
1	6	E	450	0_3	I	0.010283486191982385	0.017767742663691032	1.727793700694986	19.0370653175119	0.076495
60	8	D	750	1_0	A	0.06196568050474151	0.028124043586160826	0.4538648386829033	6.277691938406513	0.172079
1	6	E	450	0_5	A	0.02189738578035977	0.02583690818505162	1.1799083435898219	18.167702098275157	0.069545
60	8	D	900	0_3	A	0.017737567743868938	0.03294958770961978	1.8576158910518574	44.81258533272585	0.061489
1	6	E	450	0_5	C	0.02658860252819925	0.031273405928824265	1.1761959243873918	17.6197604642008	0.068721
60	8	D	900	0_5	A	0.029621744710275833	0.03536188028980652	1.1937811440775608	13.097849624060109	0.108445
1	6	E	450	0_5	E	0.02576309524212522	0.02993516024713499	1.1619395870643692	17.17117443252694	0.074099
60	8	D	900	0_7	A	0.04111001417603878	0.03473086748278387	0.8448274265744954	10.358574645877104	0.110008
1	6	E	450	0_5	G	0.02517830572088784	0.030380459581228758	1.2066125464520525	17.672581778504153	0.06972
60	8	D	900	0_9	A	0.054909311742131456	0.03069958790580412	0.5590962066685053	7.296254933955685	0.145586
1	6	E	450	0_5	I	0.017021669941629687	0.020091326573150832	1.180338159654578	17.98042695186057	0.068541
60	8	D	900	1_0	A	0.06202054819790015	0.028241287278435508	0.455353719033907	6.221570117311574	0.175007
1	6	E	450	0_7	A	0.027571355846821813	0.023585672295053654	0.8554411479104828	11.002718453010695	0.103125
60	8	E	150	0_3	A	0.013198995083853129	0.022569888432641978	1.709970212827236	28.96009618865444	0.072958
1	6	E	450	0_7	C	0.03528221772475368	0.02964583776125167	0.840248705240896	11.331828679361847	0.09835
60	8	E	150	0_5	A	0.021852117788884226	0.024643242516868218	1.1277278822560524	11.16863247785974	0.125985
1	6	E	450	0_7	E	0.03672850342038431	0.03179527124947753	0.865683822876136	11.017929775495935	0.10141
60	8	E	150	0_7	A	0.02919686654494002	0.02435773952291382	0.8342586861306579	6.3110264450786	0.173492
1	6	E	450	0_7	G	0.0314739037081912	0.02645482781144388	0.8405321455107241	10.995120668846806	0.100785
60	8	E	150	0_9	A	0.040333194701145665	0.022560208899867203	0.5593459448732034	4.8797772728811815	0.217295
1	6	E	450	0_7	I	0.02264723251271941	0.01862252236842865	0.8222868890479067	11.762509846904173	0.097468
60	8	E	150	1_0	A	0.045172930732681686	0.023494618840032348	0.520103930804615	5.192780915426884	0.206808
1	6	E	450	0_9	A	0.03948985711728209	0.02313731466073236	0.585905251366602	7.450750146394098	0.148377
60	8	E	300	0_3	A	0.016949826967276406	0.030204707835379457	1.7820068543291403	23.168611115701975	0.064673
1	6	E	450	0_9	C	0.04340025644417415	0.02495955441724467	0.5751015422996453	7.636599241394342	0.142424
60	8	E	300	0_5	A	0.027438192917666363	0.03334552993025559	1.2152961395932793	19.43121691837724	0.081907
1	6	E	450	0_9	E	0.047135455130230576	0.026703349592750593	0.5665236395611731	7.418224971838691	0.144986
60	8	E	300	0_7	A	0.037115303387205444	0.03117697282368602	0.8400031787005002	9.81521913230488	0.116933
1	6	E	450	0_9	G	0.04058390475755182	0.023103114090728214	0.5692678964418575	7.443890911186041	0.144732
60	8	E	300	0_9	A	0.048110825703337017	0.028265574480125455	0.5875096522852844	6.585670531569977	0.162295
1	6	E	450	0_9	I	0.03284982346954276	0.01826181201761105	0.5559181173239114	7.778574221305181	0.138483
60	8	E	300	1_0	A	0.0536039566414947	0.027486491757207857	0.5127698304257381	6.453569627299446	0.169488
1	6	E	450	1_0	A	0.04364321124767865	0.01998072688887243	0.457819814758365	6.0089695048576	0.183186
60	8	E	450	0_3	A	0.016105740574917038	0.029327225349558818	1.820917530190001	20.744358059720465	0.077666
1	6	E	450	1_0	C	0.050772124941861084	0.023845070261266334	0.4696488533535126	6.483357951246144	0.166458
60	8	E	450	0_5	A	0.030695725703595977	0.036351588514843054	1.1842557125334392	17.33005735335397	0.076048
1	6	E	450	1_0	E	0.05307092241925269	0.02412468585202702	0.4545744590878873	6.683439175712938	0.164819
60	8	E	450	0_7	A	0.0384338204421431	0.03297768240564253	0.8580381035834299	10.568175092187868	0.107894
1	6	E	450	1_0	G	0.04601343580682215	0.021117036604876363	0.4589319670352776	6.587187112845488	0.162441
60	8	E	450	0_9	A	0.05008676884817537	0.029106738847783017	0.5811263037552353	7.158136899144471	0.14907
1	6	E	450	1_0	I	0.03400591270327562	0.014920334750521744	0.4387570738274742	6.534313996521871	0.16529
60	8	E	450	1_0	A	0.05662236085201175	0.02776351458311141	0.49032774623569925	6.286370884154886	0.169916
1	6	E	600	0_3	A	0.012822483197768872	0.02305908131978851	1.79833195833712	30.06076302642472	0.072716
60	8	E	600	0_3	A	0.01827575053641506	0.033184279107785965	1.8157546548725947	32.25521937704336	0.069075
1	6	E	600	0_3	C	0.01446208123296855	0.02565453145374005	1.7739169792005165	29.47134795622708	0.076908
60	8	E	600	0_5	A	0.02932193364253847	0.035775857027224855	1.2201056541279198	13.94761657646719	0.093776
1	6	E	600	0_3	E	0.015879782869066487	0.028654868356528546	1.8044874160305857	29.77145087724704	0.071284
60	8	E	600	0_7	A	0.043183328039664556	0.036907354333085556	0.85466674312794	12.843991219588519	0.101535
1	6	E	600	0_3	G	0.016384847081080504	0.029628383639071016	1.808279533672472	26.199922097852113	0.073058
60	8	E	600	0_9	A	0.05041444188378397	0.028789174807372604	0.5710501541153186	7.318127976775294	0.146
1	6	E	600	0_3	I	0.011406558430709073	0.02028227309523328	1.7781238064435583	29.450996900099764	0.070173
60	8	E	600	1_0	A	0.057780290886450696	0.02740294326143263	0.47426108178106346	6.151768727122266	0.179373
1	6	E	600	0_5	A	0.019544610381543235	0.023469413541841413	1.2008125556703104	13.125020790066129	0.092373
60	8	E	750	0_3	A	0.016733318366963353	0.031814944826853195	1.9012932240424918	36.45860101989956	0.065491
1	6	E	600	0_5	C	0.02776433738069091	0.033673870712324194	1.2128461864803284	13.756248102819427	0.08859
60	8	E	750	0_5	A	0.03168769821974563	0.03742079830963236	1.1809251038093467	11.986710045079866	0.113282
1	6	E	600	0_5	E	0.02528365501895434	0.030069377420232166	1.1892812727309452	13.09181923005729	0.093727
60	8	E	750	0_7	A	0.04280822275004824	0.035139628968369516	0.8208616642074896	12.46522149782425	0.097213
1	6	E	600	0_5	G	0.023383123088733443	0.027972301338345183	1.1962602785007328	13.819744059079605	0.088289
60	8	E	750	0_9	A	0.05479955980993787	0.03182774682777055	0.5808029651726985	7.872270345545964	0.132432
1	6	E	600	0_5	I	0.017662302686246616	0.02104544336854325	1.191545844411954	13.079766770152485	0.095272
60	8	E	750	1_0	A	0.06111601981400324	0.029712332597046837	0.4861627554849208	6.712742685197449	0.161945
1	6	E	600	0_7	A	0.031625094868963685	0.026381424071978923	0.8341927251535044	12.808550945424669	0.099574
60	8	E	900	0_3	A	0.01559710518003426	0.02878990222957577	1.8458490788681423	43.36107094512228	0.054469
1	6	E	600	0_7	C	0.034533440389346325	0.02923195197053514	0.8464824715105215	13.727770182151707	0.091724
60	8	E	900	0_5	A	0.030270118128018816	0.03596961410367307	1.188287866983203	14.128628308674443	0.107839
1	6	E	600	0_7	E	0.03806957348794544	0.03226130617093526	0.8474301972715995	12.600854590943282	0.095983
60	8	E	900	0_7	A	0.042458091552929664	0.03571939622058091	0.8412859578497994	10.265970217565387	0.110858
1	6	E	600	0_7	G	0.03386285058573546	0.028642144113079217	0.8458279092766208	13.412199354118442	0.095338
60	8	E	900	0_9	A	0.054580325805051524	0.029938090263832394	0.5485143194411192	7.346830157016315	0.14332
1	6	E	600	0_7	I	0.024685758921037484	0.0197909278359578	0.8017143770731612	13.768923912076069	0.090338
60	8	E	900	1_0	A	0.0614605551998398	0.02851442689642725	0.46394678348921875	6.407667976519476	0.173628
1	6	E	600	0_9	A	0.03801307226956046	0.021814154211153892	0.5738592781047562	7.746401447571004	0.134593
60	8	F	150	0_3	A	0.012266516647408281	0.02030276585218436	1.6551370234738982	30.746805459541935	0.075831
1	6	E	600	0_9	C	0.06861398713185186	0.04074816843634062	0.5938755367478794	8.180879579493759	0.129613
60	8	F	150	0_5	A	0.021900424080315135	0.024703658491188798	1.1279990926474026	11.176350161142018	0.126841
1	6	E	600	0_9	E	0.049619663964953764	0.028457638912617912	0.5735153493324232	7.785741853233679	0.133431
60	8	F	150	0_7	A	0.02999828221742205	0.024238512091886752	0.8079966684828972	6.2244359160569065	0.180493
1	6	E	600	0_9	G	0.04337217360744421	0.024545323830776566	0.5659233049496905	7.559620603421484	0.136634
60	8	F	150	0_9	A	0.03904979049137362	0.02105374587292176	0.5391513144628185	4.867433199637632	0.21978
1	6	E	600	0_9	I	0.03275093248454521	0.017701922664145425	0.540501332977275	7.582283175748708	0.139425
60	8	F	150	1_0	A	0.04404386590799897	0.023046584772160424	0.5232643478731246	5.450043893437117	0.199185
1	6	E	600	1_0	A	0.043463486538645665	0.020020934372654533	0.4606380197974424	6.643546819786605	0.166374
60	8	F	300	0_3	A	0.016444846301740795	0.02920322825628876	1.7758285921588337	23.184620954241808	0.068909
1	6	E	600	1_0	C	0.05038568931590498	0.024812706287089717	0.49245542978524304	6.826529950904502	0.15186
60	8	F	300	0_5	A	0.02679683935465425	0.03294938002714495	1.229599490860182	20.926663937333878	0.075751
1	6	E	600	1_0	E	0.05074536268317759	0.02376347962595597	0.4682886941673926	6.478880952713346	0.166343
60	8	F	300	0_7	A	0.03632214270783082	0.0314428057319329	0.8656649467200631	9.59842553587488	0.117466
1	6	E	600	1_0	G	0.04832383227637099	0.023097614287073194	0.47797563229204576	6.889695054839429	0.16195
60	8	F	300	0_9	A	0.04978227178962439	0.02881354091426659	0.5787912017360346	6.444659847442223	0.16962
1	6	E	600	1_0	I	0.03223297485589661	0.014482498171455693	0.4493069050003092	6.834393809887938	0.160575
60	8	F	300	1_0	A	0.05421279906800468	0.027732066284830215	0.5115409416518605	6.691138200485432	0.164033
1	6	E	750	0_3	A	0.011968120003026241	0.021571438430684306	1.8024082667310974	36.03296501298599	0.06225
60	8	F	450	0_3	A	0.016397444214611652	0.029122400634648007	1.776032914245089	21.208013931002217	0.078955
1	6	E	750	0_3	C	0.01624394392083361	0.029873067688450227	1.8390279992370961	37.40244560441676	0.064925
60	8	F	450	0_5	A	0.029285918441684478	0.03493264490532939	1.192813705839171	17.69701422596954	0.072685
1	6	E	750	0_3	E	0.016538563893198403	0.02970584484238749	1.796156246347618	35.26955661147514	0.057121
60	8	F	450	0_7	A	0.039403316876523306	0.03450191235442782	0.8756093417857478	10.762173768940064	0.111589
1	6	E	750	0_3	G	0.014150845718200238	0.025422013639090378	1.7965013643243688	36.97430334998405	0.058797
60	8	F	450	0_9	A	0.05047797553030653	0.02816580188039179	0.5579820027346638	6.9758960433566415	0.155313
1	6	E	750	0_3	I	0.01012737273248262	0.018247798050341737	1.8018294114734807	32.20327198182773	0.059235
60	8	F	450	1_0	A	0.05762564369922296	0.02716225363618211	0.471357053778965	6.351846583419485	0.17281
1	6	E	750	0_5	A	0.02179105342674525	0.02535130891198334	1.163381522476945	12.393672048266732	0.107017
60	8	F	600	0_3	A	0.016671505637244406	0.03005195187407043	1.802593750556872	34.737615197429285	0.069357
1	6	E	750	0_5	C	0.02617538966800218	0.03048092007872045	1.1644877293262044	12.11155762988592	0.111476
60	8	F	600	0_5	A	0.02751756510635395	0.03262583595032654	1.1856367314560496	12.790867496449273	0.096252
1	6	E	750	0_5	E	0.03067206155864119	0.035897120837741284	1.1703523993361329	12.597953470965871	0.107657
60	8	F	600	0_7	A	0.04114601704761522	0.034449429783650516	0.8372482260867379	12.650275973133802	0.098172
1	6	E	750	0_5	G	0.0270810659889069	0.03175744319843507	1.172680691795653	12.442280846870089	0.105266
60	8	F	600	0_9	A	0.052293888287799316	0.030534666288165764	0.5839050659250712	7.447319739091446	0.146368
1	6	E	750	0_5	I	0.018965476327884652	0.021355691607234547	1.1260298047898538	12.473835142489733	0.103017
60	8	F	600	1_0	A	0.0566172854070634	0.025647047156784203	0.45298970044905323	6.017276940273031	0.180094
1	6	E	750	0_7	A	0.032252343719889734	0.026193356221576744	0.8121380712380147	12.702815783949474	0.092817
60	8	F	750	0_3	A	0.0164582356184815	0.030430367978162245	1.8489447279507272	34.93011375652033	0.065057
1	6	E	750	0_7	C	0.040102261863382664	0.03259904163547915	0.8128978297168146	12.835121968456983	0.092001
60	8	F	750	0_5	A	0.029719798653042053	0.034636935209632694	1.1654498610167177	11.928889070626427	0.118244
1	6	E	750	0_7	E	0.04061606277490264	0.03312979697508798	0.8156821393224615	12.514110918084382	0.094103
60	8	F	750	0_7	A	0.043318465688224166	0.03625162791947368	0.8368631562435149	12.285702652553297	0.100679
1	6	E	750	0_7	G	0.043701525373693734	0.036263433560699256	0.8297978903621551	13.42455813679335	0.091361
60	8	F	750	0_9	A	0.055214822232485854	0.031986864967741335	0.5793166340925343	7.474807281788366	0.143431
1	6	E	750	0_7	I	0.027882942903078908	0.02245569900640846	0.8053561306087544	13.03166778458593	0.090158
60	8	F	750	1_0	A	0.058693771431532586	0.026679575942113558	0.45455548845137334	6.273356959864691	0.175676
1	6	E	750	0_9	A	0.040047161435171154	0.023092295880344386	0.5766275324588607	7.989139416709078	0.133229
60	8	F	900	0_3	A	0.01631292897282374	0.030018707847041064	1.8401789094435614	44.78164058460401	0.055394
1	6	E	750	0_9	C	0.04332516662054789	0.026124911849511875	0.6029962233802829	8.194076231839151	0.127091
60	8	F	900	0_5	A	0.02840256904051751	0.03343424153104804	1.1771555412241983	13.43383469666849	0.108404
1	6	E	750	0_9	E	0.05202235872988743	0.028659287946905247	0.5509032778715618	7.915894546277173	0.131835
60	8	F	900	0_7	A	0.042966887314147155	0.036826112452731	0.8570812259096493	10.72012871757793	0.104665
1	6	E	750	0_9	G	0.042701913562999134	0.024355705615524158	0.570365671777018	7.875896494902767	0.132531
60	8	F	900	0_9	A	0.054479201268459294	0.030566234312176508	0.5610624532021693	7.5509222766865545	0.141821
1	6	E	750	0_9	I	0.03083818842866716	0.016901252147203415	0.5480624189808769	8.18653268319202	0.124745
60	8	F	900	1_0	A	0.060865404106862975	0.02866572701344796	0.4709691397615433	6.423918168269081	0.171914
1	6	E	750	1_0	A	0.042268405897198415	0.01854780677449988	0.4388101793952264	6.519285491366443	0.167089
60	10	A	150	0_3	A	0.016426985691204196	0.027172800778180642	1.654156233467122	33.36568151401029	0.073952
1	6	E	750	1_0	C	0.05192711465580931	0.02366522370038679	0.4557392386857616	6.5599420066734835	0.161585
60	10	A	150	0_5	A	0.026888807108245726	0.030275019866939545	1.1259339153671641	11.191801530477253	0.125451
1	6	E	750	1_0	E	0.06164948358511098	0.02670140410099225	0.4331164277171809	5.986872372503206	0.179614
60	10	A	150	0_7	A	0.03743071211331635	0.029334230681226522	0.7836941651663255	6.198691176384475	0.18125
1	6	E	750	1_0	G	0.06302414657497372	0.028618391862131522	0.45408614661821706	6.642017262702942	0.162636
60	10	A	150	0_9	A	0.04860772643804547	0.027305393822608878	0.5617500719234799	4.954501908064634	0.214088
1	6	E	750	1_0	I	0.03861306193016663	0.017279166058757654	0.4474953602490205	6.823386941444348	0.159071
60	10	A	150	1_0	A	0.05344594287548952	0.026325814040118536	0.49256898884632905	4.935145940425454	0.21593
1	6	E	900	0_3	A	0.012910181476508272	0.0241093284784647	1.867466272440454	43.003123363256464	0.057009
60	10	A	300	0_3	A	0.018711416613514952	0.032063920779736355	1.7136019918757572	24.400571594398237	0.066807
1	6	E	900	0_3	C	0.013892551249569557	0.02544715863240027	1.8317124173422585	44.86420743857955	0.055894
60	10	A	300	0_5	A	0.031209760859157873	0.03654433888788849	1.17092659097275	18.403481968549382	0.088511
1	6	E	900	0_3	E	0.01548562651932995	0.02786459645428926	1.7993845079181816	43.76228599474048	0.056082
60	10	A	300	0_7	A	0.04781833651046919	0.039328862536783964	0.8224640463637506	9.040657155238586	0.12393
1	6	E	900	0_3	G	0.013266642966426774	0.02472609701782113	1.863779486671513	42.72676381619867	0.056057
60	10	A	300	0_9	A	0.05834955673687073	0.03338391790267991	0.572136615419819	6.675749009669809	0.163131
1	6	E	900	0_3	I	0.010458580722747865	0.019274866816940576	1.8429715587524134	45.050539893003794	0.05082
60	10	A	300	1_0	A	0.0668410642225371	0.030609829517027426	0.45794946374756507	5.606605516497377	0.195076
1	6	E	900	0_5	A	0.021562899044805687	0.025963683256026347	1.2040905632436643	13.743583963039745	0.107398
60	10	A	450	0_3	A	0.019494303975924984	0.03416631841917305	1.7526308434180398	20.535250264669607	0.084158
1	6	E	900	0_5	C	0.026483279960783493	0.03170060146439174	1.1970043556286862	13.353650333336317	0.103952
60	10	A	450	0_5	A	0.035574891111675076	0.041085467193380014	1.154900715350228	17.583284374431756	0.071099
1	6	E	900	0_5	E	0.0300421832115794	0.03641426204940355	1.2121043864537817	13.889928175035513	0.104421
60	10	A	450	0_7	A	0.0451020122362838	0.03817642135161103	0.8464460776519134	10.791951875034606	0.109314
1	6	E	900	0_5	G	0.0241182781445973	0.028988071446273665	1.201912975399002	14.25607593609059	0.106716
60	10	A	450	0_9	A	0.06154990220117764	0.03454864511319351	0.5613111293056204	6.865939938394409	0.154768
1	6	E	900	0_5	I	0.017826560021468343	0.02078400336708313	1.1659009557678637	13.608178583690208	0.101249
60	10	A	450	1_0	A	0.06872984616078395	0.031208711791779427	0.45407801028349415	6.0603820052937065	0.184569
1	6	E	900	0_7	A	0.031134030606219002	0.025711480844639246	0.8258320668414643	10.799409266683424	0.104591
60	10	A	600	0_3	A	0.01980298243052823	0.034873416509091426	1.7610184037395624	28.340010055225406	0.07802
1	6	E	900	0_7	C	0.03477807382738531	0.029361266224562595	0.844246474669412	11.52656755677366	0.098021
60	10	A	600	0_5	A	0.03412185531954039	0.04044709346251323	1.1853720462659194	13.740419750191432	0.096531
1	6	E	900	0_7	E	0.03774983911826435	0.031182241724959404	0.826023168662264	10.974885551042687	0.102209
60	10	A	600	0_7	A	0.04803893739618495	0.038859780553871105	0.8089225669874452	12.705741052146815	0.102895
1	6	E	900	0_7	G	0.03228285674761273	0.026314795009850563	0.8151321679980043	10.658595971524253	0.106292
60	10	A	600	0_9	A	0.06318892253769402	0.03509204496993222	0.5553512160141487	7.172986277596916	0.147457
1	6	E	900	0_7	I	0.024007090263606645	0.019469527863079993	0.8109907385400498	10.841765261584294	0.100463
60	10	A	600	1_0	A	0.0680437462261052	0.02983998397578828	0.43854116845112906	5.727960309879389	0.187856
1	6	E	900	0_9	A	0.03555780114775531	0.020092271000349778	0.5650594342675815	7.9086070944759115	0.137161
60	10	A	750	0_3	A	0.019828170413826236	0.03622574094425433	1.8269835384808888	36.14930899190627	0.072709
1	6	E	900	0_9	C	0.04791354075711545	0.027735841710989306	0.5788727210036207	8.421704522020661	0.123996
60	10	A	750	0_5	A	0.03408126242765388	0.03928001477180732	1.1525398994590976	12.047585025407813	0.11913
1	6	E	900	0_9	E	0.047646072451497996	0.0268149876096544	0.5627953413568579	7.928663748820121	0.130174
60	10	A	750	0_7	A	0.0489341912177792	0.04040795653529422	0.8257612015177814	12.080919765467947	0.099372
1	6	E	900	0_9	G	0.03954387006004059	0.022732190015274913	0.5748600220656191	7.825282050700094	0.134816
60	10	A	750	0_9	A	0.06038260952909212	0.0339116665293122	0.561613133214683	7.5910176288449955	0.142194
1	6	E	900	0_9	I	0.02993987264198835	0.016665140515107993	0.5566202874135284	8.352182974163425	0.123189
60	10	A	750	1_0	A	0.06954768079420688	0.030858133725391052	0.44369752338256896	5.930618664029461	0.185592
1	6	E	900	1_0	A	0.04253298341412231	0.02009814641385304	0.47253084078696	6.459516322721688	0.168208
60	10	A	900	0_3	A	0.020296519991045783	0.036454257153354784	1.796084115377282	43.8429733976626	0.063378
1	6	E	900	1_0	C	0.051601440143921325	0.025358005093931543	0.4914204918158418	6.931065451527681	0.152742
60	10	A	900	0_5	A	0.03418267827528412	0.04024765189674246	1.1774282744206042	13.655260828766625	0.113566
1	6	E	900	1_0	E	0.05799042933877245	0.0268516881832722	0.46303654740005756	6.547869269748493	0.166359
60	10	A	900	0_7	A	0.049232027486683136	0.03986154740392945	0.8096669879117141	9.928874013298525	0.1127
1	6	E	900	1_0	G	0.046391834949562075	0.02016747978635587	0.43472045906962437	6.091159894636609	0.179626
60	10	A	900	0_9	A	0.06590145251744592	0.03577233087904693	0.5428155148716489	7.242691717367209	0.145958
1	6	E	900	1_0	I	0.03735369589353484	0.017422698186553273	0.4664250155114848	6.722023091142696	0.161361
60	10	A	900	1_0	A	0.07002661349675898	0.03330411837325414	0.4755923028434831	6.429837541107721	0.174675
1	6	F	150	0_3	A	0.009040488295238961	0.015111272068075896	1.6715106059076503	28.405340525532765	0.074511
60	10	B	150	0_3	A	0.01639553130704135	0.028420537478530683	1.7334319300970127	30.408850256906813	0.072579
1	6	F	150	0_3	C	0.011819707351764857	0.019836527286288836	1.678258750063465	29.716660317521082	0.073608
60	10	B	150	0_5	A	0.026167926612186285	0.028707758697956543	1.0970589731242777	11.176350161142018	0.129759
1	6	F	150	0_3	E	0.011871086904674148	0.01974788116101153	1.663527638167315	28.59565178941065	0.074829
60	10	B	150	0_7	A	0.03678492401202188	0.028511819572682326	0.7750952418269024	5.995149258504175	0.183707
1	6	F	150	0_3	G	0.009902276766724769	0.016134379250994046	1.629360563341493	30.683154013295976	0.076511
60	10	B	150	0_9	A	0.04794326537007642	0.026172495465025657	0.5459055669862886	5.098001982273576	0.205338
1	6	F	150	0_3	I	0.008052595358247462	0.01302824380752904	1.617893763181025	26.405840763252826	0.073709
60	10	B	150	1_0	A	0.05487015301172698	0.02792110124365726	0.5088577252133759	5.083935125262302	0.204519
1	6	F	150	0_5	A	0.014656595685032593	0.01648109693496055	1.1244832899218984	11.29535799503161	0.124487
60	10	B	300	0_3	A	0.020099838004919497	0.034541441575650235	1.7184935305048783	23.078097297094036	0.069395
1	6	F	150	0_5	C	0.01827184088134133	0.01902784304974746	1.041375260069068	9.611695415205212	0.127945
60	10	B	300	0_5	A	0.03198604356276262	0.03729927121725288	1.1661108115501908	17.470285407718134	0.083685
1	6	F	150	0_5	E	0.01975776897231922	0.021025504213283995	1.064163886253599	9.707334611581636	0.12616
60	10	B	300	0_7	A	0.046471286233158736	0.03768265632882639	0.8108804249523573	8.675609587016615	0.127425
1	6	F	150	0_5	G	0.017548660293379613	0.019190900231525775	1.0935820689836768	10.365732567720373	0.125274
60	10	B	300	0_9	A	0.0582476164442197	0.032275858258462346	0.5541146613161593	6.556921737234498	0.166574
1	6	F	150	0_5	I	0.01337008794029748	0.012918561879331934	0.9662286394089715	8.908405964049319	0.127896
60	10	B	300	1_0	A	0.06313809992000423	0.027948363978871148	0.442654498856976	5.642869413471642	0.194287
1	6	F	150	0_7	A	0.02267566440485776	0.018424716225791744	0.8125325854551214	6.567498768198154	0.165389
60	10	B	450	0_3	A	0.020622542524377386	0.0362805233116482	1.7592652927621273	21.208013931002217	0.081181
1	6	F	150	0_7	C	0.030532694384591733	0.025601831247484757	0.8385054697434327	6.660395213010882	0.164576
60	10	B	450	0_5	A	0.03326907945388916	0.03857259469759945	1.1594127439282156	16.065712837190734	0.080583
1	6	F	150	0_7	E	0.032044684891577226	0.024782165086505905	0.7733627330197204	6.264695981103149	0.175277
60	10	B	450	0_7	A	0.047380886670075784	0.038633239866985664	0.8153760425801645	10.22115560605036	0.111684
1	6	F	150	0_7	G	0.026707664216159048	0.021507956578768146	0.8053102811497495	6.378227416417322	0.172913
60	10	B	450	0_9	A	0.060064087108998354	0.03390953150312775	0.5645558458516499	6.680362046819241	0.158119
1	6	F	150	0_7	I	0.020828179617295814	0.015063667755407174	0.7232349649461558	6.453569627299446	0.168011
60	10	B	450	1_0	A	0.06482620182735498	0.02845677247813517	0.43897022617368814	5.689839291549547	0.191199
1	6	F	150	0_9	A	0.028371916838146858	0.015189567205194722	0.5353733162213387	5.365373995217539	0.198975
60	10	B	600	0_3	A	0.019899671553416088	0.03513994012260898	1.7658552819971876	29.895099278287514	0.075863
1	6	F	150	0_9	C	0.036422445158936854	0.02076972576572822	0.570245234088355	5.442519578351506	0.198976
60	10	B	600	0_5	A	0.03412987891627916	0.040176530750319094	1.1771659327849482	13.937985231195452	0.094088
1	6	F	150	0_9	E	0.039955404185763314	0.021045817820123675	0.5267326973411672	5.317408188290181	0.20111
60	10	B	600	0_7	A	0.04884654204107831	0.04000465607513739	0.8189864502894557	11.614486138459668	0.106165
1	6	F	150	0_9	G	0.03373971059252372	0.018529708557234473	0.5491958357621602	5.340722340956492	0.199594
60	10	B	600	0_9	A	0.06109361864774586	0.03353047956297029	0.5488376741325576	6.608455958146627	0.161107
1	6	F	150	0_9	I	0.02605037188340461	0.012911935406491812	0.49565263268726545	5.772979296503703	0.183805
60	10	B	600	1_0	A	0.06959520185668337	0.03053841528197432	0.4388005849147725	6.140447181079576	0.182883
1	6	F	150	1_0	A	0.03126846714134085	0.01664807610928052	0.5324238004385469	5.7689928407141755	0.189421
60	10	B	750	0_3	A	0.019402613277341486	0.034905562232899	1.7990134490626564	37.54049544738533	0.067227
1	6	F	150	1_0	C	0.038217451523749855	0.018876289309358703	0.49391805462560007	5.501739205126946	0.198173
60	10	B	750	0_5	A	0.03396778588762024	0.039532416662196354	1.1638208269737174	13.079766770152485	0.111076
1	6	F	150	1_0	E	0.04240991752357098	0.02123254799376037	0.5006505372701927	5.543703571824983	0.195904
60	10	B	750	0_7	A	0.048730352201745486	0.03949023833494549	0.810382780970973	12.011576179433904	0.102861
1	6	F	150	1_0	G	0.038132309438218145	0.021045418239842892	0.5519051573296555	5.511883123295911	0.193226
60	10	B	750	0_9	A	0.06307585899285027	0.035446581987268064	0.5619674872963042	7.578792209192884	0.141454
1	6	F	150	1_0	I	0.029668684168099445	0.013928477104897708	0.46946730181832513	5.912892726959658	0.178903
60	10	B	750	1_0	A	0.07135315291043659	0.03252211693244914	0.45579088808130636	6.327031548689643	0.172145
1	6	F	300	0_3	A	0.012757944629374367	0.022484784375899233	1.762414325276928	25.14780013007572	0.064536
60	10	B	900	0_3	A	0.019319144543868863	0.03501383278941733	1.8123904352964402	44.381298031022226	0.062925
1	6	F	300	0_3	C	0.015215355571799566	0.026968415572039384	1.7724472783286884	23.01441817419479	0.062608
60	10	B	900	0_5	A	0.03345561577839169	0.040107068042406026	1.198814223240523	13.406024230043029	0.114648
1	6	F	300	0_3	E	0.014195518102761333	0.02452714937755729	1.727809383215554	23.184620954241808	0.064034
60	10	B	900	0_7	A	0.04923769159475187	0.04107181991864099	0.8341540512638237	9.831052152865109	0.116201
1	6	F	300	0_3	G	0.014079944073786408	0.02452419899138483	1.7417824149630825	24.27727847692556	0.062709
60	10	B	900	0_9	A	0.06534649915246095	0.03681119579222602	0.563323150737444	7.277798045398724	0.14869
1	6	F	300	0_3	I	0.009784876538393205	0.016147856813163143	1.6502872315049992	22.745736305470405	0.063421
60	10	B	900	1_0	A	0.07145947016072861	0.033040888464463875	0.4623724243987172	5.606605516497377	0.192046
1	6	F	300	0_5	A	0.018554082391407607	0.02205147736878748	1.1884973292454233	19.22648971660886	0.078124
60	10	C	150	0_3	A	0.015319964809794275	0.025393484285125882	1.6575419461075696	31.3617291652783	0.075281
1	6	F	300	0_5	C	0.024241146896370677	0.02842534654347406	1.1726073302138122	18.569491014993577	0.079559
60	10	C	150	0_5	A	0.02751080817700087	0.03105105757436232	1.1286857650485569	10.97235878117227	0.126542
1	6	F	300	0_5	E	0.025360302924574606	0.029625559931952795	1.168186358816916	19.961813788370698	0.08075
60	10	C	150	0_7	A	0.03836966594307331	0.030274838674702962	0.7890305513636698	6.211550208348361	0.177238
1	6	F	300	0_5	G	0.021188630313256098	0.024463284799479217	1.1545477191215336	18.590882243009272	0.082054
60	10	C	150	0_9	A	0.04913759440528812	0.02709192231757308	0.5513481611272668	4.937419182513454	0.209409
1	6	F	300	0_5	I	0.015729738194945133	0.01789320661296379	1.1375400144112953	21.48819814413727	0.077612
60	10	C	150	1_0	A	0.052652606002422005	0.025567706079734215	0.48559241452470764	4.6601511170369765	0.22721
1	6	F	300	0_7	A	0.026650087709481598	0.02166657482804896	0.8130020082575714	9.198139672739327	0.118724
60	10	C	300	0_3	A	0.01959701779195289	0.03426614762441134	1.74853888424197	24.2884611515378	0.066247
1	6	F	300	0_7	C	0.03856890210263304	0.032290500291343206	0.8372159571827371	9.473271845087446	0.118388
60	10	C	300	0_5	A	0.031265851087918795	0.036082732091668075	1.154062046486575	17.963873990725034	0.083274
1	6	F	300	0_7	E	0.03666024490807854	0.029655117337728437	0.8089176003075081	9.251241112568954	0.120252
60	10	C	300	0_7	A	0.04378681492238673	0.035674031511701426	0.8147208600336557	9.139027833530221	0.118688
1	6	F	300	0_7	G	0.031443384601669774	0.026230321065959523	0.8342079390704837	9.356210840671174	0.115523
60	10	C	300	0_9	A	0.05703523892797543	0.031561785732646494	0.5533734288814496	6.247409879039693	0.17354
1	6	F	300	0_7	I	0.02335609574559819	0.01882051763976208	0.8058075221458659	9.582967163109453	0.113864
60	10	C	300	1_0	A	0.06445654007041056	0.033245281306401996	0.5157782479494829	6.263253647606476	0.169318
1	6	F	300	0_9	A	0.03269193316124288	0.018316017599236522	0.5602610744644072	6.828101998496409	0.156612
60	10	C	450	0_3	A	0.020752427999761527	0.0363022004031353	1.749298944853704	20.587328767433654	0.083784
1	6	F	300	0_9	C	0.04498817125560492	0.02555931803632315	0.5681341855641399	6.851726201377317	0.15908
60	10	C	450	0_5	A	0.033221646161384136	0.03821703262848928	1.1503654106373462	17.48235762245839	0.074243
1	6	F	300	0_9	E	0.045002188737182584	0.024287387572917006	0.5396934739054104	6.578092861068064	0.16414
60	10	C	450	0_7	A	0.04808215859071813	0.03991032087261338	0.8300442834177946	10.435181327336888	0.109368
1	6	F	300	0_9	G	0.03924861806312308	0.022026093231352583	0.5611941086926495	6.711197197011174	0.159299
60	10	C	450	0_9	A	0.06023965832035522	0.03356241155706214	0.5571481062953052	7.081088136967627	0.152524
1	6	F	300	0_9	I	0.030100771299429615	0.01589785771435532	0.5281544966476182	7.0161683307086005	0.154068
60	10	C	450	1_0	A	0.06622118098487836	0.0308444477449167	0.4657791855442754	6.247409879039693	0.173736
1	6	F	300	1_0	A	0.03712640723743338	0.017601139248312733	0.4740867904548023	6.449113198706424	0.168363
60	10	C	600	0_3	A	0.01935413220173865	0.03456845053136518	1.7861018087010783	32.24036871933436	0.076042
1	6	F	300	1_0	C	0.05290401099474811	0.026310319471923922	0.49732182829267524	6.661929002261215	0.166622
60	10	C	600	0_5	A	0.03342356843365266	0.03888535239515457	1.1634111561829132	13.152248321985889	0.099346
1	6	F	300	1_0	E	0.0572140150070756	0.029362771753398947	0.5132094251691248	6.459516322721688	0.168173
60	10	C	600	0_7	A	0.049759856163392846	0.04069081927222228	0.8177439086360856	11.844043670028988	0.102391
1	6	F	300	1_0	G	0.04500000311465483	0.021507295126182477	0.4779398586125509	6.4150493251317915	0.166
60	10	C	600	0_9	A	0.062351684334403114	0.03434946746130834	0.5508987901126466	7.15154704662251	0.148771
1	6	F	300	1_0	I	0.03245877144829838	0.015534371105497932	0.47858777188291596	7.426770437178401	0.144881
60	10	C	600	1_0	A	0.06832370772740244	0.030453021869391975	0.445716763365555	6.1249140684982635	0.17758
1	6	F	450	0_3	A	0.01231831071390796	0.021648409603933914	1.757417076636314	21.71700843358358	0.07687
60	10	C	750	0_3	A	0.019525946721859713	0.03567966835831152	1.8272951814606442	36.940264436002515	0.074128
1	6	F	450	0_3	C	0.014866987593428783	0.026506948382569083	1.782940102424325	20.820924052300644	0.075725
60	10	C	750	0_5	A	0.036073443156650724	0.041410527117717436	1.1479505002583246	11.040786199074255	0.122078
1	6	F	450	0_3	E	0.014359216938333188	0.025280382753222048	1.76056834169932	21.37469862220707	0.076588
60	10	C	750	0_7	A	0.051357949352624145	0.04268501897355123	0.8311277905680288	12.2998552357642	0.100081
1	6	F	450	0_3	G	0.013690153161229245	0.024460199867860175	1.7867002348178171	21.198249528165718	0.077445
60	10	C	750	0_9	A	0.06419792290616694	0.035532113334115746	0.5534776161847206	7.231027280530806	0.148862
1	6	F	450	0_3	I	0.010067485679770904	0.017165569820911008	1.7050503340076892	19.86094917366871	0.079959
60	10	C	750	1_0	A	0.07108763579633555	0.030819969449604138	0.4335489442622996	5.87489352531972	0.188881
1	6	F	450	0_5	A	0.019926050078327158	0.023122329383970297	1.1604070697945106	17.45822152928879	0.070257
60	10	C	900	0_3	A	0.019780064685829827	0.03623595661037098	1.8319432815773313	44.69922568439663	0.06014
1	6	F	450	0_5	C	0.026239353942701535	0.03121702538422937	1.1897025152523761	17.430104866278604	0.071096
60	10	C	900	0_5	A	0.03594984569532561	0.04306414478864166	1.1978951218208174	12.353783896605208	0.115129
1	6	F	450	0_5	E	0.027067202907112117	0.03170943666752735	1.1715077016397382	17.242490683499163	0.072171
60	10	C	900	0_7	A	0.0497604136340544	0.0407480355150513	0.8188845819232635	10.050785394956199	0.113163
1	6	F	450	0_5	G	0.022363502760386185	0.026495614524030604	1.1847703290454068	17.587333541440085	0.072047
60	10	C	900	0_9	A	0.06664460037650861	0.03794164649218103	0.5693131368157319	7.707259824188409	0.139521
1	6	F	450	0_5	I	0.01741782249109161	0.019839089623970515	1.1390108972644122	17.897814394175423	0.070874
60	10	C	900	1_0	A	0.0701574209238492	0.03255447885350641	0.4640204617675718	6.419482215105547	0.166639
1	6	F	450	0_7	A	0.030597144382780814	0.025485013102920395	0.8329212943565617	11.017929775495935	0.104109
60	10	D	150	0_3	A	0.015584598567492159	0.025895925384670712	1.661635702230207	32.70393417581858	0.073006
1	6	F	450	0_7	C	0.03707944792485515	0.032589465558967766	0.878909136538744	12.100407608628082	0.094859
60	10	D	150	0_5	A	0.02760741398508084	0.03004045236368386	1.0881298907575279	10.524464317391617	0.132028
1	6	F	450	0_7	E	0.03596690324973649	0.030235666550925532	0.8406524837844374	11.101968736288592	0.100883
60	10	D	150	0_7	A	0.036801038397457374	0.028357977593715566	0.7705754736441037	6.032537079289008	0.182702
1	6	F	450	0_7	G	0.03902484094361851	0.03358394994006595	0.8605787782347829	11.352721916671387	0.102473
60	10	D	150	0_9	A	0.05160283602960975	0.02925860472840987	0.566996060286711	5.186805945592439	0.201801
1	6	F	450	0_7	I	0.023923912843141444	0.019645417565283537	0.8211623948845611	11.582438423229883	0.096281
60	10	D	150	1_0	A	0.05421743411762609	0.026242024408445277	0.4840145026323552	4.790711300046583	0.219013
1	6	F	450	0_9	A	0.03692006399914706	0.021403743720470554	0.5797320319099402	7.406277836712844	0.145495
60	10	D	300	0_3	A	0.02052387013049885	0.03505484955130468	1.7080038671270155	23.812226232881816	0.06568
1	6	F	450	0_9	C	0.05187693139194304	0.03136552788735563	0.6046141713815205	7.9817845349465095	0.130667
60	10	D	300	0_5	A	0.033284467635801875	0.03859028723013049	1.1594082757274298	17.611648132720127	0.086513
1	6	F	450	0_9	E	0.04854837495616611	0.028055421043320178	0.5778858935783363	7.399459543158493	0.145473
60	10	D	300	0_7	A	0.042746436062525095	0.03488302986598659	0.8160453380245146	8.832832604958814	0.127879
1	6	F	450	0_9	G	0.044507126078501755	0.026344411775344537	0.5919144662110559	7.394349942583092	0.142695
60	10	D	300	0_9	A	0.05860210040321538	0.03237232813755146	0.5524090077797835	6.115049825193655	0.175123
1	6	F	450	0_9	I	0.031352056657064586	0.017301914824835365	0.551859006064175	7.474807281788366	0.141706
60	10	D	300	1_0	A	0.06452807419801075	0.029896566403408327	0.46331099718965374	5.713470640034367	0.192453
1	6	F	450	1_0	A	0.03777887701840886	0.017457404417875952	0.4620943181918648	6.356235799403245	0.168737
60	10	D	450	0_3	A	0.018156365848568858	0.03164695398339135	1.743022488494627	19.706069039985383	0.08768
1	6	F	450	1_0	C	0.05457205350380329	0.026273028303968056	0.48143741378793836	6.9055774422249945	0.152056
60	10	D	450	0_5	A	0.03206583588241968	0.03687852767730414	1.1500878321878722	16.822866556610144	0.078132
1	6	F	450	1_0	E	0.05543221554951991	0.025675024042000574	0.463178745202129	6.422439176729519	0.167406
60	10	D	450	0_7	A	0.0478408591558672	0.03978344980951212	0.8315789162543308	10.162486928756316	0.108991
1	6	F	450	1_0	G	0.04884984410763797	0.023274275574435753	0.47644523743314626	7.10886063133433	0.152592
60	10	D	450	0_9	A	0.06018007723046223	0.03436337978064687	0.5710092336546996	7.146608638798089	0.153449
1	6	F	450	1_0	I	0.03299094136531516	0.015092257768371989	0.4574667209781152	6.796729719532048	0.152821
60	10	D	450	1_0	A	0.06992606687553979	0.03246900476210621	0.4643333482476175	6.113641945031025	0.179053
1	6	F	600	0_3	A	0.010883989435129877	0.01950989404782866	1.7925315128345538	32.907887201372915	0.070563
60	10	D	600	0_3	A	0.01817597206917823	0.032476087278014036	1.7867593080804256	30.69728738198201	0.073452
1	6	F	600	0_3	C	0.014823193327642679	0.026848453763544954	1.8112462794017032	29.72350361926114	0.070679
60	10	D	600	0_5	A	0.032403091312192905	0.038954706647402526	1.2021910586273084	13.941194940414672	0.093145
1	6	F	600	0_3	E	0.01510310414807577	0.026993925064179778	1.7873097344441589	30.06076302642472	0.072131
60	10	D	600	0_7	A	0.04794385467917426	0.03917043257720109	0.8170063262396766	11.931636115094472	0.105335
1	6	F	600	0_3	G	0.014356239612422746	0.025943306586411776	1.8071101685961346	27.983369045753	0.07222
60	10	D	600	0_9	A	0.06182249685075969	0.034481370116514955	0.5577479376116664	6.770176640545567	0.157336
1	6	F	600	0_3	I	0.008977874884087678	0.015670220511476766	1.7454264749501638	28.813764348533635	0.073991
60	10	D	600	1_0	A	0.06962029390664337	0.03107482004143352	0.4463471539362213	5.981360797835319	0.185482
1	6	F	600	0_5	A	0.01955731685693053	0.023481515588384565	1.200651181353817	13.724609610141824	0.087108
60	10	D	750	0_3	A	0.018772890039837974	0.03364675691994182	1.7923056518490221	34.729617486743116	0.067196
1	6	F	600	0_5	C	0.027595427610885834	0.03291382236963008	1.1927273907017206	13.85160185931142	0.089362
60	10	D	750	0_5	A	0.035476116161296624	0.041090264875442525	1.1582515033105785	11.986710045079866	0.123205
1	6	F	600	0_5	E	0.026387159193545753	0.03211190842368104	1.2169520859803489	13.873946006097535	0.089738
60	10	D	750	0_7	A	0.04818818987258151	0.03997649230439586	0.8295910763633392	12.251802857477294	0.100342
1	6	F	600	0_5	G	0.02308187270685256	0.028235375325796244	1.2232705588664696	13.570629696305337	0.089976
60	10	D	750	0_9	A	0.06217210163502404	0.03419927556921035	0.550074304548594	7.3400665915912935	0.141368
1	6	F	600	0_5	I	0.01792494247829411	0.021267065444466195	1.18645097300698	14.358200050746285	0.087368
60	10	D	750	1_0	A	0.07192924225530173	0.031104310405988357	0.43242927953541366	6.018662629018532	0.177898
1	6	F	600	0_7	A	0.03136732885124995	0.026587565520441635	0.8476196888337258	13.696197186874107	0.091381
60	10	D	900	0_3	A	0.018269425131852587	0.033028180969484615	1.8078390935191642	44.59642031814125	0.056439
1	6	F	600	0_7	C	0.040242128569799016	0.03427122410598339	0.8516255308548296	13.17953233674909	0.0934
60	10	D	900	0_5	A	0.03313022753680956	0.03931219312525027	1.1865959290974442	14.6015849681882	0.109335
1	6	F	600	0_7	E	0.040926366343395595	0.03309155335916771	0.8085631908171538	13.402937734247786	0.092112
60	10	D	900	0_7	A	0.049618205770982936	0.04178885395000746	0.8422080827123715	10.430376855099011	0.112081
1	6	F	600	0_7	G	0.04010911097818852	0.03371786195215228	0.8406534358362662	12.647363474772636	0.094911
60	10	D	900	0_9	A	0.06312165997264856	0.035021420374109	0.5548241346834706	7.76604673964196	0.136371
1	6	F	600	0_7	I	0.02615341256312728	0.021002830798114228	0.8030627264193176	13.648973796515358	0.088123
60	10	D	900	1_0	A	0.06938685394166207	0.03137632105532994	0.4521940291702807	6.18158720060368	0.177971
1	6	F	600	0_9	A	0.038570266466307596	0.023140563477587188	0.5999586105478747	8.083510373936326	0.131543
60	10	E	150	0_3	A	0.015351814781340473	0.025105889754628557	1.6353695059651046	31.32564341685755	0.076428
1	6	F	600	0_9	C	0.04748683533729207	0.027800645080268718	0.5854389934137492	7.863212274618401	0.131665
60	10	E	150	0_5	A	0.027692087455941615	0.030709115373595882	1.108949096829713	10.754742089780054	0.12695
1	6	F	600	0_9	E	0.0476898119464617	0.026929260088621586	0.5646753255989632	7.670081876968075	0.13777
60	10	E	150	0_7	A	0.038864206445328064	0.03025848836710672	0.778569566566929	6.078550092388371	0.181198
1	6	F	600	0_9	G	0.04277827689212036	0.023809965355984578	0.5565900986622092	7.563102739093347	0.141089
60	10	E	150	0_9	A	0.050530307320124	0.028637115275590458	0.566731468585103	4.9899937308628886	0.211828
1	6	F	600	0_9	I	0.030540192295303477	0.016458064125202242	0.5388985100703898	7.647156884421175	0.138103
60	10	E	150	1_0	A	0.055309060549638085	0.028412078280798874	0.5136966348452069	5.5795606148420065	0.187963
1	6	F	600	1_0	A	0.0448708447863399	0.020070347324853997	0.44729149674855334	6.0089695048576	0.181
60	10	E	300	0_3	A	0.019625789977219376	0.03442554473484113	1.754097275819244	23.675545815289624	0.065494
1	6	F	600	1_0	C	0.05972465447931744	0.028675945676205697	0.4801358153714582	6.900808885512648	0.158692
60	10	E	300	0_5	A	0.03193150030846108	0.03702413837455865	1.1594863384714857	17.807378917118328	0.0874
1	6	F	600	1_0	E	0.05714954409676412	0.025986750772263666	0.4547149270038546	6.30666844782663	0.167621
60	10	E	300	0_7	A	0.046279991651808176	0.0385174808164165	0.8322706949950714	9.30036514758337	0.119044
1	6	F	600	1_0	G	0.05066359479389065	0.023688898577996113	0.46757239936027356	6.370888436200169	0.172096
60	10	E	300	0_9	A	0.05821599112749501	0.03244123239422735	0.5572563786328045	6.205831793014525	0.175929
1	6	F	600	1_0	I	0.03581374999230387	0.016039598914693746	0.4478614754986715	6.572037002897011	0.161405
60	10	E	300	1_0	A	0.06405062799239686	0.03019102105076594	0.4713618273086998	5.999291991582637	0.181737
1	6	F	750	0_3	A	0.010482432986460496	0.018740263324850164	1.7877780233897789	34.32416650137413	0.061478
60	10	E	450	0_3	A	0.018562866486599102	0.032510999560464465	1.751399741194863	19.847234453460615	0.082549
1	6	F	750	0_3	C	0.014198376654011127	0.02512657504329025	1.7696794257244783	34.087880601186896	0.06601
60	10	E	450	0_5	A	0.03460059917689772	0.039849721088096694	1.1517060986245502	16.37947584842825	0.076953
1	6	F	750	0_3	E	0.013906112564316989	0.024816678049103036	1.7845877440099613	33.14362450108256	0.066577
60	10	E	450	0_7	A	0.04774134238468312	0.04019344423816173	0.8419001693395411	10.977412902790359	0.10786
1	6	F	750	0_3	G	0.012236762097400945	0.022209322199611647	1.8149672293072403	38.397239263718625	0.054335
60	10	E	450	0_9	A	0.06182290695551701	0.033599541113220346	0.5434804471002307	6.691138200485432	0.163487
1	6	F	750	0_3	I	0.010414547094176722	0.018271510112452875	1.7544219587493501	35.03482883032249	0.059327
60	10	E	450	1_0	A	0.066260173138759	0.029598865688121957	0.4467067362793843	5.989630064052137	0.180837
1	6	F	750	0_5	A	0.021178990863947283	0.024516287474289165	1.157575808582217	11.931636115094472	0.11673
60	10	E	600	0_3	A	0.019517433197885913	0.034215710696406866	1.7530845552023222	30.164768731765076	0.074802
1	6	F	750	0_5	C	0.026367477928721163	0.03098741627367402	1.175213509515088	12.36232053630937	0.107826
60	10	E	600	0_5	A	0.03318704539779075	0.04013528275692615	1.2093659521615003	13.298418621395832	0.095331
1	6	F	750	0_5	E	0.03240557923782639	0.03778599447452912	1.166033607892504	12.365167393551518	0.106856
60	10	E	600	0_7	A	0.047388118521882114	0.038760447469608716	0.8179359864585158	11.651987230306423	0.102923
1	6	F	750	0_5	G	0.024856074114570765	0.02912654226454362	1.1718078297597883	12.974779919456548	0.106376
60	10	E	600	0_9	A	0.06154537334111574	0.03442563703584538	0.5593537770100281	7.2011192025279005	0.150824
1	6	F	750	0_5	I	0.0184055391624954	0.02116191910036028	1.1497581740762857	12.81150056284587	0.102286
60	10	E	600	1_0	A	0.06819008360179213	0.030329131777362423	0.4447733479031155	6.0158915705574225	0.182444
1	6	F	750	0_7	A	0.031064785031446756	0.026333255670407573	0.8476883275950734	12.820353491251455	0.094201
60	10	E	750	0_3	A	0.02020108797346809	0.0359244807133311	1.7783438575444033	33.98599584672727	0.069622
1	6	F	750	0_7	C	0.036125500986687584	0.029869682602498632	0.8268309583721968	12.761449317553266	0.090578
60	10	E	750	0_5	A	0.035846491304597855	0.041745745234522305	1.1645699122906286	12.87359967722012	0.116429
1	6	F	750	0_7	E	0.04035320009759651	0.033443613939653026	0.828772287173452	13.203832306730279	0.088617
60	10	E	750	0_7	A	0.049914112365473454	0.041336520875765094	0.8281529795240505	12.336728297722907	0.100522
1	6	F	750	0_7	G	0.03332321519138327	0.0273515439152383	0.8207954652080174	12.50259030223764	0.095715
60	10	E	750	0_9	A	0.06335423827993382	0.034189894724010524	0.5396623122977312	7.094144004563402	0.149148
1	6	F	750	0_7	I	0.02603924910288454	0.021523868678429068	0.8265932935848264	13.772094689005895	0.085707
60	10	E	750	1_0	A	0.06842084983224611	0.029413529436712365	0.42989131980716855	6.078550092388371	0.182499
1	6	F	750	0_9	A	0.041236417079631195	0.023437044601633678	0.5683579287786971	8.000184448586097	0.128955
60	10	E	900	0_3	A	0.01805039086734498	0.032732733290202355	1.813408558892719	47.56636893208337	0.06015
1	6	F	750	0_9	C	0.05068097917346243	0.029439153298213908	0.5808718335424118	8.040813701241508	0.126066
60	10	E	900	0_5	A	0.033609389122948134	0.04022465224206077	1.1968278297148758	13.18863958032481	0.11374
1	6	F	750	0_9	E	0.056540914756823095	0.03147839638527668	0.5567365954488385	7.87408321148643	0.132912
60	10	E	900	0_7	A	0.050740117049131644	0.04196483334623581	0.8270543267687236	10.777052536995493	0.109282
1	6	F	750	0_9	G	0.04516075366617932	0.025828565732948755	0.5719250374754408	8.005712689388767	0.130874
60	10	E	900	0_9	A	0.06161517688457325	0.0344116495971868	0.558493074874261	7.3046598952347646	0.144611
1	6	F	750	0_9	I	0.03359851399853867	0.018459570476302953	0.5494162770742131	7.972600453700242	0.132128
60	10	E	900	1_0	A	0.06993313588832915	0.03144484023086375	0.4496415015776727	5.979983697165083	0.184005
1	6	F	750	1_0	A	0.040561149571053556	0.018220774422167865	0.4492174066775246	6.356235799403245	0.170964
60	10	F	150	0_3	A	0.015964780205210315	0.027252714336934866	1.707052272980281	29.10717118080405	0.07329
1	6	F	750	1_0	C	0.054599640311803206	0.025543521662305026	0.4678331490177069	6.720475466309982	0.153985
60	10	F	150	0_5	A	0.027161626696621307	0.028769505549869536	1.0591967068543888	10.454421356992226	0.132404
1	6	F	750	1_0	E	0.058672393132163984	0.02602903714575125	0.4436334663752147	6.10520146836433	0.178633
60	10	F	150	0_7	A	0.036327038613308466	0.028821227762139735	0.7933822536137322	6.150352393093341	0.176871
1	6	F	750	1_0	G	0.05400093679665936	0.02496465607165948	0.46230042574379665	7.061549373614197	0.154947
60	10	F	150	0_9	A	0.048590986270930656	0.02665709301197958	0.5486016040783076	5.105049999771626	0.210659
1	6	F	750	1_0	I	0.037301558875251356	0.0172348076919821	0.4620398774652006	7.138385536046237	0.151115
60	10	F	150	1_0	A	0.05585262362439923	0.026625320383439795	0.47670670875716065	4.8989160809570675	0.216053
1	6	F	900	0_3	A	0.011722119689610518	0.021130553576375652	1.802622233511569	41.92759966865764	0.062881
60	10	F	300	0_3	A	0.01856813388724796	0.03140437679747967	1.6913049522465615	22.433653103662536	0.068539
1	6	F	900	0_3	C	0.014929398093016098	0.027715491917321686	1.8564373288623648	41.87935651198871	0.05561
60	10	F	300	0_5	A	0.03195655266316089	0.03680138805975519	1.1516069473344464	18.13426675879495	0.08405
1	6	F	900	0_3	E	0.015838994138456308	0.02877713930019237	1.8168539648817015	42.36429660515321	0.056894
60	10	F	300	0_7	A	0.04303961261165199	0.03469189759921281	0.8060457679356708	9.15166259285551	0.121674
1	6	F	900	0_3	G	0.014316339306396524	0.025647081351294163	1.7914552597838387	44.81258533272585	0.055774
60	10	F	300	0_9	A	0.058240127645781015	0.03395333055356506	0.5829886012625296	6.36355790043429	0.171585
1	6	F	900	0_3	I	0.00997037433430665	0.018300581926920852	1.8354959716959807	40.243894331566366	0.056549
60	10	F	300	1_0	A	0.06365933673886383	0.029979605673383543	0.4709380777302552	6.078550092388371	0.18194
1	6	F	900	0_5	A	0.02008087623778677	0.02386407847243854	1.1883982645903075	12.782034929214007	0.111685
60	10	F	450	0_3	A	0.019677419447304625	0.03461498603419262	1.7591222328156508	20.763473121033044	0.081807
1	6	F	900	0_5	C	0.026969263232064875	0.03308615768690773	1.226809846535601	12.93599979458673	0.112321
60	10	F	450	0_5	A	0.03423174869446605	0.04033967117268231	1.1784285849002998	18.080065521186743	0.076061
1	6	F	900	0_5	E	0.027904946735984777	0.03400831844080214	1.2187200628821402	14.948582065710243	0.1026
60	10	F	450	0_7	A	0.04456217719768169	0.036980305581814796	0.8298585910146837	10.841765261584294	0.105773
1	6	F	900	0_5	G	0.023069706463653864	0.028313018634400645	1.22728126944344	13.076755389265347	0.107854
60	10	F	450	0_9	A	0.06054196224206738	0.03462869273063794	0.5719783675359024	6.953444618285089	0.153922
1	6	F	900	0_5	I	0.017632425618359066	0.020896234171715277	1.1851026412360361	13.301481048004995	0.104061
60	10	F	450	1_0	A	0.06724304505989008	0.03188804815860584	0.4742207633548528	6.277691938406513	0.172694
1	6	F	900	0_7	A	0.029960199201076808	0.02523061528235515	0.8421377679440907	10.957210373872075	0.100309
60	10	F	600	0_3	A	0.019532154820348514	0.0344601706223431	1.7642790024602224	29.12057861543504	0.077376
1	6	F	900	0_7	C	0.03406293087748086	0.028353141373222385	0.8323752725566772	11.166061101246509	0.098559
60	10	F	600	0_5	A	0.03285886014723796	0.0388706205870013	1.1829570597648584	13.406024230043029	0.097157
1	6	F	900	0_7	E	0.03890717828765661	0.03313470735901201	0.8516348092383783	11.225352818956072	0.099854
60	10	F	600	0_7	A	0.04871444306556941	0.039821232333764583	0.8174420116055807	12.459482372767706	0.102076
1	6	F	900	0_7	G	0.03418144321155864	0.028596371673216252	0.8366051572552161	11.07133520430887	0.106467
60	10	F	600	0_9	A	0.06367337599349833	0.036073238055407894	0.5665356594111065	7.014552984228549	0.150563
1	6	F	900	0_7	I	0.02384447534233847	0.019507726045173115	0.8181235177162828	10.995120668846806	0.098364
60	10	F	600	1_0	A	0.06774784400754186	0.029520372812207374	0.43573892637706807	5.902010801740555	0.18207
1	6	F	900	0_9	A	0.037618098877030534	0.02023481150006592	0.5379009600195723	7.443890911186041	0.144092
60	10	F	750	0_3	A	0.020683578543561586	0.037756562951243994	1.825436680201401	35.36714475874285	0.067821
1	6	F	900	0_9	C	0.048897163530518456	0.028185961349302752	0.57643346391066	8.462525688110832	0.127651
60	10	F	750	0_5	A	0.03536449318822045	0.04056286434845708	1.146994080547665	11.868613846506639	0.120083
1	6	F	900	0_9	E	0.04553722892859804	0.02560688954079843	0.5623286735552091	8.16394367968182	0.129759
60	10	F	750	0_7	A	0.049308565716605954	0.03997137033505662	0.8106374572885865	12.119926887807859	0.101168
1	6	F	900	0_9	G	0.04310143290264634	0.02383534000200354	0.5530057447472958	7.7767833445907195	0.133109
60	10	F	750	0_9	A	0.06216291617582719	0.03415230882809054	0.5494000431300725	7.328245331419843	0.141705
1	6	F	900	0_9	I	0.030597203054319462	0.016368888473817445	0.534979894886393	7.559620603421484	0.136301
60	10	F	750	1_0	A	0.06951632536317706	0.031056964817902488	0.4467578609146885	6.140447181079576	0.177648
1	6	F	900	1_0	A	0.04142055456482042	0.01798731141474431	0.43426051639640323	5.977230446909546	0.181926
60	10	F	900	0_3	A	0.02014891806515881	0.03563196490727708	1.7684306815903585	40.88838902696208	0.066041
1	6	F	900	1_0	C	0.05083737500728509	0.023855504610284413	0.46925130589189296	6.671139157993198	0.160191
60	10	F	900	0_5	A	0.03369903908957814	0.04024508628531286	1.194250262695448	12.95388388981145	0.123094
1	6	F	900	1_0	E	0.05622951478694775	0.027768566966344433	0.4938432613469785	7.356987192592585	0.148139
60	10	F	900	0_7	A	0.04956939180709766	0.04147004571690913	0.8366059014460451	10.77209066349316	0.109846
1	6	F	900	1_0	G	0.05348464561273654	0.025163571591729328	0.4704821599441806	6.502794054749393	0.165772
60	10	F	900	0_9	A	0.0625733184435593	0.0343667896509343	0.549224342032186	7.570071823031988	0.143138
1	6	F	900	1_0	I	0.03376761137006363	0.015002763016726529	0.44429447058926685	6.6099777865645715	0.164091
60	10	F	900	1_0	A	0.07083873332065407	0.03254262841079848	0.4593903205961223	6.1249140684982635	0.179725
1	8	A	750	1_0	A	0.07194476361880191	0.03439766107343685	0.47811208687392825	6.581122882415165	0.164032
60	2	A	150	0_3	C	0.002948408523902652	0.004883130916833618	1.6561921040609653	28.55617271394842	0.072763
1	8	A	750	1_0	C	0.0586023929569955	0.026105145711039664	0.44546211159323373	6.40914356647289	0.167337
60	2	A	150	0_5	C	0.005465983969009937	0.005818973281274979	1.0645792805588814	9.826525828342705	0.124768
1	8	A	750	1_0	E	0.07039647671903033	0.031370079503001254	0.4456200219821648	6.513283771848925	0.167091
60	2	A	150	0_7	C	0.007062137449368873	0.0051216545081680664	0.7252272481082589	6.195837230800399	0.173393
1	8	A	750	1_0	G	0.0562800040233301	0.025265227708291423	0.4489201475148806	6.631320218862002	0.167686
60	2	A	150	0_9	C	0.009670893630895986	0.005650398135774838	0.5842684607473385	5.7055826387322535	0.186488
1	8	A	750	1_0	I	0.06254482431794368	0.02739395705671164	0.4379891918387322	6.279137596825283	0.174865
60	2	A	150	1_0	C	0.010275037929650142	0.005168004475260885	0.5029669487007774	6.5690111647887575	0.165425
1	8	A	900	0_3	A	0.02409824464119435	0.04352601484815406	1.8061902639061616	42.795686753206354	0.067258
60	2	A	300	0_3	C	0.003498983609971578	0.005956204047855796	1.702266918565011	23.14728186026275	0.061591
1	8	A	900	0_3	C	0.015374915970758357	0.027906119111222136	1.8150420570946173	42.51087068066134	0.059619
60	2	A	300	0_5	C	0.005988347166234599	0.006983875215571353	1.166244210915168	17.48235762245839	0.078826
1	8	A	900	0_3	E	0.022517843388820916	0.040598785185738125	1.8029606336943251	39.96685731163484	0.062516
60	2	A	300	0_7	C	0.008191425868565127	0.00664093328622962	0.8107176202026591	9.272567425849523	0.115926
1	8	A	900	0_3	G	0.016649614038717946	0.030292909302814745	1.8194361282111355	45.98328567721566	0.054148
60	2	A	300	0_9	C	0.01060676513737556	0.006061192784181406	0.5714459315049123	7.181249238864621	0.148249
1	8	A	900	0_3	I	0.01728066807368949	0.031004185789624904	1.7941543496706598	42.648130654703756	0.056084
60	2	A	300	1_0	C	0.011862823686091704	0.005945738040087628	0.5012076548906794	6.875432140436429	0.155976
1	8	A	900	0_5	A	0.04181128356203661	0.0508073706957875	1.2151593150782645	13.78795952975508	0.114946
60	2	A	450	0_3	C	0.003676475121463438	0.006662252360526069	1.8121304076373372	20.873727039205228	0.075343
1	8	A	900	0_5	C	0.03409299735175345	0.04097237237863608	1.2017826404614673	13.492735285436742	0.112348
60	2	A	450	0_5	C	0.006181941117481297	0.007077944716722048	1.1449388763518034	17.052968899177735	0.070354
1	8	A	900	0_5	E	0.03996012165495317	0.0475601876234558	1.1901912620318709	13.228177080163212	0.115668
60	2	A	450	0_7	C	0.008219630237789016	0.006981133155613844	0.8493244773370349	11.063690037739567	0.099813
1	8	A	900	0_5	G	0.029032395870957357	0.034575705785636526	1.1909353240882348	13.0707347072802	0.111509
60	2	A	450	0_9	C	0.012102919627393526	0.006578352862137067	0.5435343755607319	7.370551753410413	0.146799
1	8	A	900	0_5	I	0.034814200141256885	0.04156319308477704	1.1938574752869935	13.028667477624527	0.110433
60	2	A	450	1_0	C	0.012420734117585253	0.005593658207141407	0.4503484378771071	6.955045892423818	0.154525
1	8	A	900	0_7	A	0.06188541206395694	0.052833149334842365	0.8537254188473482	10.64143018229479	0.106807
60	2	A	600	0_3	C	0.0035296443438036728	0.006370619919205192	1.80489003952732	30.54217772626608	0.067873
1	8	A	900	0_7	C	0.04278505043212521	0.0359318861986068	0.8398233924162282	10.937045025132607	0.105985
60	2	A	600	0_5	C	0.00619068359289681	0.007605490355304649	1.2285380509563093	14.561294986230715	0.084691
1	8	A	900	0_7	E	0.05090838382693172	0.042709323275393146	0.8389447879663177	10.61695557203876	0.10858
60	2	A	600	0_7	C	0.008700434639348447	0.007219353418787499	0.8297692837249033	12.87359967722012	0.09333
1	8	A	900	0_7	G	0.04214738361835954	0.03536867696816118	0.8391666084998564	11.505354378727391	0.101943
60	2	A	600	0_9	C	0.011513447131762743	0.0069097515247307836	0.6001461982370593	8.167704180506057	0.130075
1	8	A	900	0_7	I	0.04707817642485624	0.03941355704346218	0.8371937920401838	11.066237839830308	0.104129
60	2	A	600	1_0	C	0.013083763363640933	0.005735989962163834	0.4384052051953063	6.556921737234498	0.166285
1	8	A	900	0_9	A	0.06226274288497765	0.036513301578818505	0.5864390145206436	7.881338850968497	0.134834
60	2	A	750	0_3	C	0.003635140822623472	0.006789538285583989	1.8677511042568076	32.29981240610902	0.05739
1	8	A	900	0_9	C	0.053277184999352474	0.030635958607991245	0.5750296042924113	7.910428328225361	0.133967
60	2	A	750	0_5	C	0.006814172592663218	0.007930928820533463	1.1638872823785897	13.344429143730672	0.100089
1	8	A	900	0_9	E	0.06720507510594954	0.03751111188493416	0.5581589162097874	8.104010592435122	0.133457
60	2	A	750	0_7	C	0.009624278702202366	0.007876960946716662	0.8184468873406734	12.841034121778373	0.092691
1	8	A	900	0_9	G	0.05511388802460466	0.031031001167616215	0.5630341512789472	7.476528617938917	0.141688
60	2	A	750	0_9	C	0.012078199241829105	0.006611918742255202	0.5474258711809347	7.928663748820121	0.127577
1	8	A	900	0_9	I	0.05989147284692504	0.03347163701200405	0.5588714957395234	7.807284401412927	0.136436
60	2	A	750	1_0	C	0.013113271433535627	0.006058832914554092	0.4620382446335512	7.15154704662251	0.147401
1	8	A	900	1_0	A	0.07252109639646115	0.03476145344198741	0.47932884593956143	6.3944029453178794	0.172648
60	2	A	900	0_3	C	0.003787060908168894	0.006903859969277057	1.8230126572258347	51.428043195119805	0.049938
1	8	A	900	1_0	C	0.057927278582849816	0.02640331371109269	0.45580103807793515	6.558431698093307	0.16801
60	2	A	900	0_5	C	0.006269856866485657	0.00759127638265792	1.2107575251415488	13.870751779735084	0.10257
1	8	A	900	1_0	E	0.07009445367999931	0.03200328778799121	0.4565737530974295	6.6145453748669745	0.164151
60	2	A	900	0_7	C	0.009259183428211892	0.007682602582570495	0.8297278741840561	11.452492077134362	0.097658
1	8	A	900	1_0	G	0.057579922593941346	0.026240752243732447	0.4557274664779341	6.378227416417322	0.171621
60	2	A	900	0_9	C	0.012152868800996499	0.007048478487756754	0.5799847429586995	8.429464771715146	0.121493
1	8	A	900	1_0	I	0.065859664591963	0.029538193243899898	0.44850202968547315	6.319751475977024	0.174689
60	2	A	900	1_0	C	0.012707324552830945	0.006013124385794387	0.47320144856572344	7.358681396541442	0.145842
1	8	B	750	1_0	A	0.0731989125867273	0.034475773217303766	0.4709875051279798	6.397348354851537	0.172638
60	2	B	150	0_3	C	0.0029427226370656507	0.00470225305759071	1.5979260153038353	28.79386737821632	0.074669
1	8	B	750	1_0	C	0.054810224675878524	0.02380988729177494	0.43440594218643025	6.35916362826887	0.177605
60	2	B	150	0_5	C	0.004974743190530995	0.0053275235599285365	1.0709142876096658	9.958639240584196	0.127052
1	8	B	750	1_0	E	0.0742394327584364	0.03140421279635097	0.42301256393668046	5.810319310140646	0.187458
60	2	B	150	0_7	C	0.006880307605517733	0.00509878380819007	0.7410691644223942	6.143275612728744	0.174337
1	8	B	750	1_0	G	0.06161404992778037	0.026692931896355628	0.4332280044509847	6.228737089464332	0.17429
60	2	B	150	0_9	C	0.009694064700280058	0.00580473167345267	0.5987923387064843	6.1122343890074635	0.17001
1	8	B	750	1_0	I	0.0659161251082013	0.028626744871694493	0.4342904687540977	6.5313055265005895	0.170943
60	2	B	150	1_0	C	0.010745515133623705	0.0051683876728968	0.48098091237379953	6.2748016200028385	0.170486
1	8	B	900	0_3	A	0.017479791130556338	0.031589553553967475	1.8072042919749727	42.48151535166423	0.065502
60	2	B	300	0_3	C	0.0034986799491900523	0.006064683414047981	1.733420462037964	25.009211537920173	0.061905
1	8	B	900	0_3	C	0.014999509427031177	0.02740445982348287	1.8270237407962333	45.3314906148539	0.059278
60	2	B	300	0_5	C	0.006071558532536683	0.007207115091545919	1.1870288415937915	18.47140794918454	0.08036
1	8	B	900	0_3	E	0.01885101941637051	0.03440102160332224	1.8248891926474742	44.637514060654205	0.059286
60	2	B	300	0_7	C	0.00817750434778352	0.006931647973906642	0.8476483385527563	9.569736945922187	0.112076
1	8	B	900	0_3	G	0.016718024471674538	0.030577534477541524	1.829016013784957	43.86316848279148	0.057686
60	2	B	300	0_9	C	0.011178580082489906	0.006445053607106353	0.5765538699500723	7.125248247552197	0.148146
1	8	B	900	0_3	I	0.019488877073829687	0.035482528559090384	1.82065536278319	43.671690150620684	0.057746
60	2	B	300	1_0	C	0.011749219668369617	0.005627254717868671	0.4789471025908173	6.812397799686738	0.158254
1	8	B	900	0_5	A	0.04405762593013017	0.0535912371600631	1.2163895813417644	12.720377500918373	0.116324
60	2	B	450	0_3	C	0.003439857134101941	0.006029828146123087	1.7529298197720997	20.38449702652497	0.073023
1	8	B	900	0_5	C	0.033889928515644374	0.04064555272818682	1.1993401729786444	12.064240882028379	0.114933
60	2	B	450	0_5	C	0.006389204656565273	0.007487288764052529	1.1718655398460138	18.55666809442465	0.068071
1	8	B	900	0_5	E	0.041084020413648746	0.049242289643520815	1.1985752403910734	13.094834079921318	0.119569
60	2	B	450	0_7	C	0.008347544564805227	0.007006882789097365	0.8393944751897058	11.007786558994116	0.102293
1	8	B	900	0_5	G	0.02979499863803757	0.034809794703439825	1.1683099947855058	12.820353491251455	0.110547
60	2	B	450	0_9	C	0.011350574929922782	0.0063226189023955605	0.557030717953119	7.512768385754657	0.140987
1	8	B	900	0_5	I	0.034095670569844895	0.04085065708134975	1.1981185997696477	13.18256738562772	0.109108
60	2	B	450	1_0	C	0.012485473286139808	0.005600869132905962	0.4485908547114123	6.8375418893656565	0.158554
1	8	B	900	0_7	A	0.0469515076818231	0.03991429528450678	0.8501174350990923	10.69793611296037	0.104397
60	2	B	600	0_3	C	0.003505501863310254	0.006263922501786959	1.7868832327111994	28.52988361534252	0.066028
1	8	B	900	0_7	C	0.04073162674628205	0.03381676419109861	0.8302335775033924	11.132687028892418	0.105489
60	2	B	600	0_5	C	0.006440060228259323	0.007610551090803299	1.181751539746135	13.979769153295203	0.089594
1	8	B	900	0_7	E	0.04727688800420332	0.039072702386989254	0.8264651933840348	10.363346044360732	0.108311
60	2	B	600	0_7	C	0.009375780177795187	0.00791174444888384	0.8438491836254175	12.918140390092967	0.092297
1	8	B	900	0_7	G	0.039412785030821615	0.032536906678081894	0.8255419314478121	11.160920123923301	0.104991
60	2	B	600	0_9	C	0.011391606571560294	0.006671312417103379	0.5856340258237709	8.17523037947275	0.127451
1	8	B	900	0_7	I	0.04159049568658235	0.03389607799571387	0.8149957685320206	10.599856845143108	0.106846
60	2	B	600	1_0	C	0.01263374335559222	0.005867636248018745	0.4644416213680236	7.032342269105539	0.156002
1	8	B	900	0_9	A	0.06336336717911424	0.03574547783350958	0.5641347583764765	7.732145183308797	0.14154
60	2	B	750	0_3	C	0.00375672052946378	0.006852691108307058	1.824115223520549	34.316263979808916	0.063308
1	8	B	900	0_9	C	0.05529020312582207	0.030870673670464602	0.5583389447894276	7.70016444360189	0.139008
60	2	B	750	0_5	C	0.006819674918708496	0.007783150523162514	1.1412788169434445	11.762509846904173	0.109105
1	8	B	900	0_9	E	0.0701986931563354	0.03953563072234466	0.5631961072878832	8.100279416839264	0.13311
60	2	B	750	0_7	C	0.00926846309299045	0.007833503533719177	0.845178262579855	12.577664324573332	0.092559
1	8	B	900	0_9	G	0.05564896512122681	0.03074580805997198	0.5524955943564216	7.714361742872397	0.138106
60	2	B	750	0_9	C	0.011873089698824965	0.006644959737619766	0.5596655888380422	8.141417005743776	0.132218
1	8	B	900	0_9	I	0.05545832863120742	0.030717304571340278	0.5538808205996869	7.698391619327513	0.138804
60	2	B	750	1_0	C	0.013274705833020334	0.006086039972046224	0.45846891438508763	7.2727724565886875	0.146988
1	8	B	900	1_0	A	0.06563870124039621	0.03085974384188305	0.47014555831721655	6.2101201107093384	0.175874
60	2	B	900	0_3	C	0.003548170441441892	0.006514295062770448	1.835958889315135	44.92623246724019	0.050658
1	8	B	900	1_0	C	0.054028553520602096	0.02552880082888522	0.47250572457303736	6.496807517413597	0.170392
60	2	B	900	0_5	C	0.0062930686872326525	0.007535224085721522	1.1973846878564902	13.960468723795925	0.094776
1	8	B	900	1_0	E	0.06787357826186262	0.030579347854209533	0.45053389901194757	6.481865274766358	0.170918
60	2	B	900	0_7	C	0.009270723178840808	0.007568681791132433	0.8164068374306485	11.399872655754994	0.09664
1	8	B	900	1_0	G	0.0567156112416963	0.026773844486948976	0.47207186700062087	6.823386941444348	0.161404
60	2	B	900	0_9	C	0.012022041992999624	0.0068250828204193285	0.5677141058393858	8.156427871363999	0.127851
1	8	B	900	1_0	I	0.06733236385243417	0.030567780756691927	0.4539834784901414	6.384104687132553	0.172672
60	2	B	900	1_0	C	0.013063390644783254	0.0060885599330750195	0.46607807257960476	7.3756449090999165	0.147535
1	8	C	750	1_0	A	0.06870409343035401	0.031389837848378316	0.4568845360021887	6.17305291891055	0.177864
60	2	C	150	0_3	C	0.003225010151181976	0.005301963096039938	1.6440143898761845	27.7395875874306	0.074415
1	8	C	750	1_0	C	0.05473799251018309	0.02493742297654344	0.4555779602604946	6.200118642111118	0.172983
60	2	C	150	0_5	C	0.005032735221412754	0.005517151279929574	1.0962530387960363	9.62055219190811	0.125516
1	8	C	750	1_0	E	0.07571527071854947	0.034366189543811536	0.4538871646059131	6.550885369412087	0.165096
60	2	C	150	0_7	C	0.00737094632520265	0.005623682615481941	0.7629525935161832	6.582638416435195	0.159569
1	8	C	750	1_0	G	0.05809740761646807	0.025405722685370835	0.4372952895435119	6.158855291177024	0.178124
60	2	C	150	0_9	C	0.00893729624093802	0.005312405962404833	0.5944086241732618	6.174474480530535	0.176608
1	8	C	750	1_0	I	0.06277051233426016	0.028031427377690366	0.446569994975026	6.6145453748669745	0.166307
60	2	C	150	1_0	C	0.010383480969728135	0.005347691206715336	0.515019117606699	6.147520703216669	0.17332
1	8	C	900	0_3	A	0.01735083628422791	0.03211483480172123	1.8509099086430751	48.11716152544184	0.05317
60	2	C	300	0_3	C	0.003224786817018105	0.005655918274533781	1.7538890461490084	23.205984616099812	0.061843
1	8	C	900	0_3	C	0.015083377153245637	0.027337471921236072	1.8124238122199046	43.05266104937333	0.060987
60	2	C	300	0_5	C	0.006141434765015653	0.007162064555972959	1.1661875164369193	16.88884694799026	0.080239
1	8	C	900	0_3	E	0.019042611766783114	0.03439321947138135	1.8061188188153368	41.87935651198871	0.060443
60	2	C	300	0_7	C	0.008281480514252074	0.006779896521459957	0.8186816970458416	9.351903138310693	0.113668
1	8	C	900	0_3	G	0.016734608463635205	0.030443660583589993	1.819203637165755	39.3459467635932	0.06417
60	2	C	300	0_9	C	0.011073947636850254	0.006183372151784098	0.558371084509013	6.96145467732249	0.152024
1	8	C	900	0_3	I	0.01656346276603225	0.02948567031832624	1.780163407545093	48.09500785513533	0.065164
60	2	C	300	1_0	C	0.011974208993767865	0.005933302951187516	0.4955068810203314	6.886522963470803	0.154106
1	8	C	900	0_5	A	0.031741017074920996	0.038488737906107365	1.2125867868461542	12.650275973133802	0.107673
60	2	C	450	0_3	C	0.0035606844792759954	0.006207668967928915	1.7433920371375164	20.22553414932667	0.07177
1	8	C	900	0_5	C	0.030538766067863012	0.036922715210972686	1.20904410901617	14.99684835509593	0.101391
60	2	C	450	0_5	C	0.006423285240381103	0.007581943072607686	1.1803839918150418	17.75824322555855	0.068285
1	8	C	900	0_5	E	0.03822004865466322	0.04516064324252194	1.1815956502455134	16.110165427496515	0.103889
60	2	C	450	0_7	C	0.00841573019674423	0.007133234645816522	0.8476073351990462	11.089194477296642	0.100186
1	8	C	900	0_5	G	0.03028495127847934	0.03665342027980488	1.2102849346781352	14.401243711825096	0.102316
60	2	C	450	0_9	C	0.010728049112392954	0.0060738451826640475	0.5661649307372756	7.394349942583092	0.14402
1	8	C	900	0_5	I	0.03102311120520994	0.03675249036562681	1.1846809987083016	12.563192085872933	0.113149
60	2	C	450	1_0	C	0.01274947529288692	0.0061882394323063954	0.48537208709748914	7.20609527792418	0.148879
1	8	C	900	0_7	A	0.052268319198560495	0.0444755612794209	0.8509085802140312	10.653688636727322	0.106099
60	2	C	600	0_3	C	0.003368843510368698	0.005970991310525348	1.772415753996202	29.87445560619461	0.065386
1	8	C	900	0_7	C	0.0469250250418377	0.040283209316715	0.8584589838960991	11.52391377205068	0.100287
60	2	C	600	0_5	C	0.006282090662120873	0.007675540096018999	1.2218130092104862	14.37805034612667	0.085935
1	8	C	900	0_7	E	0.05091181292531982	0.04139191426185412	0.8130119884469641	11.117317272869798	0.106728
60	2	C	600	0_7	C	0.00890591518928147	0.007336394595516133	0.8237665012064903	12.234888053327323	0.094228
1	8	C	900	0_7	G	0.04412931554757584	0.037392401107924474	0.8473369832263022	11.500057187048055	0.102512
60	2	C	600	0_9	C	0.01225972036422165	0.007126651738605027	0.581306222889325	7.70016444360189	0.135351
1	8	C	900	0_7	I	0.049031451783844264	0.04065805377159172	0.8292239428445486	11.035702899693646	0.105354
60	2	C	600	1_0	C	0.012756100659324358	0.006354127830986099	0.4981246229302374	7.7965056867919404	0.139182
1	8	C	900	0_9	A	0.06939862205585678	0.040544549329359865	0.5842270080914117	8.104010592435122	0.133938
60	2	C	750	0_3	C	0.0036732657736156015	0.006840598143060103	1.8622660500622832	33.28894257601107	0.057133
1	8	C	900	0_9	C	0.05774870481108585	0.033014936935287474	0.5717000414691499	8.09282221847945	0.13284
60	2	C	750	0_5	C	0.006266166356336529	0.007313877743198818	1.167201336077331	12.291361730661118	0.103318
1	8	C	900	0_9	E	0.07379671939660491	0.04168432989383654	0.5648534275597387	7.69484719516743	0.137114
60	2	C	750	0_7	C	0.009481099720581868	0.008059231906304407	0.8500313406480868	13.03166778458593	0.091693
1	8	C	900	0_9	G	0.053083267834020016	0.030796154719785383	0.580148057502382	7.70016444360189	0.141651
60	2	C	750	0_9	C	0.01153950310917921	0.00666998372158273	0.5780130789407238	8.37722152578816	0.128556
1	8	C	900	0_9	I	0.0653407106520082	0.03663547978125164	0.5606838281322806	8.28705077910681	0.128776
60	2	C	750	1_0	C	0.01305375729468254	0.005942533861052008	0.45523551012187924	7.182902972995144	0.154225
1	8	C	900	1_0	A	0.0687848623170673	0.0327513901731648	0.47614241084318243	6.462491724979329	0.167379
60	2	C	900	0_3	C	0.0036988782019056372	0.006750002514233499	1.8248782862749962	42.25713024264103	0.056317
1	8	C	900	1_0	C	0.06106176146356263	0.029501032164863314	0.4831343128296005	6.792036326199304	0.159706
60	2	C	900	0_5	C	0.006112888948800993	0.007206483780191042	1.1788998361575913	14.5713570473744	0.101893
1	8	C	900	1_0	E	0.07649650498931865	0.035486290964574965	0.46389427817035545	6.350384185065179	0.17385
60	2	C	900	0_7	C	0.009341595481840248	0.007989801275619756	0.8552930054776686	11.160920123923301	0.10338
1	8	C	900	1_0	G	0.0645203621370363	0.029977276388136225	0.464617299023629	6.677286334669524	0.162458
60	2	C	900	0_9	C	0.01167072467807267	0.006721193795702725	0.5759020096096277	8.38687171251928	0.126481
1	8	C	900	1_0	I	0.06535015002391048	0.03070527676126325	0.4698577853306951	6.695761871783757	0.1616
60	2	C	900	1_0	C	0.012806885799736663	0.005985130559988233	0.46733691965234053	7.476528617938917	0.146097
1	8	D	750	1_0	A	0.06939197595539803	0.03158512294473504	0.4551696721395641	6.429837541107721	0.170519
60	2	D	150	0_3	C	0.0029661705385483467	0.0048533642404656125	1.6362391094481252	28.98678171021508	0.07292
1	8	D	750	1_0	C	0.06103009944812934	0.027880258760165522	0.456828008020231	6.579607697319565	0.163291
60	2	D	150	0_5	C	0.004941601703575056	0.005267563762945586	1.0659628353160695	10.148456628230244	0.124786
1	8	D	750	1_0	E	0.07409566038357271	0.032360653292551	0.43674154633387247	6.549377145959638	0.167679
60	2	D	150	0_7	C	0.0070751344977227435	0.0054650626767159755	0.7724323372898426	6.429837541107721	0.167352
1	8	D	750	1_0	G	0.0664568066317477	0.029926803504898444	0.45031961392201214	6.416526614899224	0.170971
60	2	D	150	0_9	C	0.0096374235031799	0.005451399578536819	0.5656490634388031	6.276246612824574	0.169069
1	8	D	750	1_0	I	0.0618891609716403	0.028618019482208133	0.46240761763310817	6.824958265248258	0.159806
60	2	D	150	1_0	C	0.010619618017254528	0.005346079037965915	0.5034153798450868	6.163111147443493	0.171585
1	8	D	900	0_3	A	0.0236473897861726	0.04308002976550676	1.8217668061908912	41.086580701255706	0.058269
60	2	D	300	0_3	C	0.0037534131991978736	0.006483241411883743	1.7272922185250614	23.200641855806904	0.059941
1	8	D	900	0_3	C	0.016330340115746547	0.029918696824730254	1.8320926944982072	44.977985489539876	0.060404
60	2	D	300	0_5	C	0.006118347609889832	0.007068878094203436	1.1553573848561898	18.625159474468333	0.078592
1	8	D	900	0_3	E	0.020462090452115663	0.03758923882871452	1.8370185058402966	41.01096608767406	0.060643
60	2	D	300	0_7	C	0.00851252980850662	0.00710002987487734	0.8340681365699582	9.458015033754979	0.113893
1	8	D	900	0_3	G	0.016096185640404985	0.029167411986304844	1.8120698057239222	48.394944930392995	0.051189
60	2	D	300	0_9	C	0.011364583386672688	0.006492108596902907	0.5712579490169644	7.16473282394086	0.148862
1	8	D	900	0_3	I	0.018934135752359048	0.03439302356827453	1.8164559512038687	42.15994154004091	0.05937
60	2	D	300	1_0	C	0.011569615036092483	0.005637024238237423	0.4872266035345346	7.346830157016315	0.148144
[truncated: 7,000 more rows]
